# Supplementary material for: Genomic sequence capture of Plasmodium relictum in experimentally infected birds
Source: Parasit Vectors. 2022 Jul 29;15:267. doi: 10.1186/s13071-022-05373-w (PMC9336033; doi:10.1186/s13071-022-05373-w)
Supplement: Supplementary file 3 — Additional file 3: File S1. Sequence capture probe set. All 120-bp probes used for sequence capture in this study. [file 13071_2022_5373_MOESM3_ESM.fasta]

#####Supplementary File 1. Sequences  of each probe designed for this analysis in fasta format (this file description / header is not compatible with fasta format so delete before trying to upload to a software program). Probe names follow the names listed in Supplementary Table 1 (“Probe ID” column). Note that in the original design used to generate the data presented here, there was an extra “T” inserted into the probe “probe_cstm_P_relictum_0717_19755” that did not match the reference genome. That “T” was removed here.


> probe_cstm_P_relictum_0717_1
ATGAGGAAAAGTTATAATCTTTTTAAATCAGTAAAAAGAAGAATTGATTATTCATTATGTTTAGTTACCGATGATAAATTTTTAAAAGATAAAGAAAATGCGTGTCAACATTTTATTGAC
> probe_cstm_P_relictum_0717_10
TGTGTGAGTAAATGGATAGAAAAAAATAAAAACGAAAACATTCAAAATAAAATATTTATTTTTATTGATGAAGAAATTCTTCAATTGTTTAAAAAGAATTTTCAACCTAATTTTTTTAAG
> probe_cstm_P_relictum_0717_100
GCTGATAAAGATTTATATTTTGATGAATTAACAGTTGATTATTTTTTATTTTTGATGATTTTTGAAAAAAAAATTGAAAAAAATTTTTATAAATATCTAATTAAAAAAATTCATCAATGT
> probe_cstm_P_relictum_0717_1000
AAAGGATTTTTCAGTTCAATGAAAGAAAAGCAAGTTAAAAATGAAAAAGACATAATTGAAGAAGGTCTGGACTTCTTAAGTAGAGTTTTATTATCTCATATTCAACAAAAGAGTAAATAT
> probe_cstm_P_relictum_0717_10000
GAATGTTTAGCAAAAGAAGTGATATCTAATAATGTTTCCCCTTTAAGTTGTAATATATATGAAGAATTTTTTATTGGAAAATTTAACAAATCATATACAGTATTTGATCCAGAAAATGCA
> probe_cstm_P_relictum_0717_10001
GTCGATGGGCCATCGAATTGGAGCTATTTTAATAACATAGGAAATGAAAAACATGTAATATTACAAAAATCTAATATTAGAGGAGGTTCAGATAATGAGATACCCTCTTTTATCATTTTA
> probe_cstm_P_relictum_0717_10002
CAAAAGAAAATTTGTCAAGCGGGAATATTAAGATTTTCTATTTATCCTGAATGTACCAATGGTATTGTAGGTGCTATATTTAAATTTTTAGATTCCAATAATTATACTATATTAGAAATA
> probe_cstm_P_relictum_0717_10003
GGTTCTACCTTTACTCGTTTAAGGCAAAATATCAATGGAAAATTTCAAACATTAGCTAAATCAATTATTTCTGCATATAAAGAGAGTGTATGGAATCGTGTAACTATATCGTTTAGTATC
> probe_cstm_P_relictum_0717_10004
AATAGTATCAATGTCAATATGGGTAGTGGCTTGATGACATACCCAATTTTTAGTTTAATAGGATTAAATTTACAAAGTGGAGAAAAATTCGGTTTTACATCTTATAATTGTAACAATGTG
> probe_cstm_P_relictum_0717_10005
GCATTTAGTAATATTTTCCTTCATCCTTTAGATTTTAAACCCTATAGTCCTACCCCACCTTTAGCTTCTGAAAACATGATTCCTATATTTTCAAAAATAGGAGAAGATACAATAAAAGAA
> probe_cstm_P_relictum_0717_10006
GAGATAAATAAAGAAATAAATAATAAAGAGAAAGAAGAAATGGATGAAACAAAAAAAGAGACAGAAATTGATAGGCATTCATTTGATGAATCCAATAAAGATATTAAAAGAGATATATAT
> probe_cstm_P_relictum_0717_10007
TATTGTGCTACTCATAAAAATATCATTGATAGATTGGCTTATTGTGATCAATATCATAAAGAGAATCTTAATTGTAATAATGAATTTTGCAAAACTTGTTGTGCAAACATAGATTCAGAA
> probe_cstm_P_relictum_0717_10008
AATGATGAAGATACCAAAACATGTGAGAAATTATGTCAAAAGTTGGATGAAAAAGTACTTCAAACATCAGAAATTTTTTATTTTCTTAAAAAGTCATGTATTGAATCTTCTAATGAAGAA
> probe_cstm_P_relictum_0717_10009
TTAAAAAGTTCATGTGAAAATGATAGTAATAAAGAGGAATGTCTAACAGAAATGTGTCAAATGTGTTGCCAGTCAGTTACTATACCGCCAGAACTAATTACTAATGATTTAAATATTAAT
> probe_cstm_P_relictum_0717_1001
GATTTTCGTAATAAAGCTAGATGTATATGCTTAATGATTAGAAGAGTTTTAGATAGTGCTAATAATAAAAATGAAATAGATGACAAAGATTATTACGGGAATAAAAGATTAGAGTTAGCA
> probe_cstm_P_relictum_0717_10010
ATGACAAAATTGTTTTTTAATTATGTATTTATAATATTTTTGTTGTATTTTGTTTTTGTGAAAAGTGAAGATGACGTAAGCAATACATTTTTTAAATTTGATAATTGTGAAGCTACATCT
> probe_cstm_P_relictum_0717_10011
ACATTTCCAAGTATTGGAGAAAATGGATTGCCTCAGTATGCAGCTGAAAATGCTATAACAAAAGGTTCAGGATATTGGTGTTCAGAGGGAAAACATAATGCTAATGATATTGTTTCGTGG
> probe_cstm_P_relictum_0717_10012
ATAGGTCATTTAAAAAATGTCAGATCACTTAATGGGATTATAATACATTGGGCTTATTCACCTGGGGAGGTTTCTGTTTTAGCTAGTTACGATAGCAATGAGCCATATGAAGAAATAGTT
> probe_cstm_P_relictum_0717_10013
ATGGCATCATCACAAATACGCCAATTTGCTACTTTGATAGATCAGTTACCCTGTGAAGCTGATGATTTTAATTTAATGGAAAAGTTTGAAGATTACAGTAAGTGCTTTGAAAATTCTTTT
> probe_cstm_P_relictum_0717_10014
CATAATAGCAATTTAAAAAATTCAAATTCATTTTTTCCATTTAATTCAAATTTGAATGATTATATAAACAATATATCTAGTTCTCAATCGAATTTAAATTATAATAATATAAATCAAAAC
> probe_cstm_P_relictum_0717_10015
GATTCTTCAAATTCTTCATTTAATGAAAATGGAAAGAAAAATTTATTTTCAGAAAATTCTAATTCACAAAAAAAAAACAGTGAGCATGAAAATTTAAAAAATTTTAATGTGAGTTATGTA
> probe_cstm_P_relictum_0717_10016
AATAAAAGTGAATCTAATTCATGCACCAATAACGAACCACCTAAAAATATTAATATAACAACTAATTTTGATGAAAATAATTTAAATATAAATAAAAATCAGAATGATACTAGCAATGAT
> probe_cstm_P_relictum_0717_10017
AATAATTCTAATTCCTCATTTTCTCTTGTTAATGATTTACAAAACTATGAAAAAAACAATTACATGGAAAAATTAAAGAATGAAATTGAAGACACAATGTGCAAATATTTAACAAATAAG
> probe_cstm_P_relictum_0717_10018
AAAAATTCTTTATATAATAATAATTTTAGTGAAATTATTAATCATAATAATGAATACCTGACAGATGCAAAATTTTCCAATAATAATAAAAGTAATGATAATATTTCACTATACAATTTA
> probe_cstm_P_relictum_0717_10019
AATAATCATGTTAATGATGAGTCAAGTACAAATAAAGGAGAAAATATTGTTTACAGGTATAACATTAATACACCTTTAAAAAGTGTGAATTATAATAATAAAAAGAATAATGTGGAAAAT
> probe_cstm_P_relictum_0717_1002
GGTCAATTGATATCTTTATTATTTGAAGATTTGTATAAAAGATTTTATTTTACTTTAAAAAAGCAAATTGATCAAACACTAAGTAAATATATGCAAAGCAATTATAATTCCAAATTAAAA
> probe_cstm_P_relictum_0717_10020
GAAATAAATAAGGAAAGTACATCGAATGTCTTGTATATGAGTGAAAACTTTGGAAATAATGAAGAAAATAATATGAGCATCAGTGACAACAATTTAAATAATGATAAAATAAATAATAAT
> probe_cstm_P_relictum_0717_10021
AGAAAATTATTAAATAAGAATATAAATTTAAAATATCCCCCTAATGAAAATTCAATAACTTCTGATTATAGAGAACTTCATAGCATGTTAAAAAAAAATGATAATTTTAATAAAAATATC
> probe_cstm_P_relictum_0717_10022
TTATTAACCAAAAAGGCGAAAGTTATTAAATTAGATTCAAATAAATCATTAATTATATTCCCAGTAAATATTCATGAATATGGAGAAAAATATATTGCTGTCAACCAAAAAGATCTTCTT
> probe_cstm_P_relictum_0717_10023
GAATATATTTCATCTTCAATTGAATTTGATAATGAAGATATTTCTTCATTAAAAATAAAAATTTATCAAAAAGAAAAAGAATTGCAGAACATTAAAGCTGCTTATAGTATGCAAACAACA
> probe_cstm_P_relictum_0717_10024
AATATACATTATTTGATTAATAGGGTTATATTTAAGGAGTGTGAATATGAGCAATTAAAACATAAAAGTTTTACTTTAGAACATGAGATAAATAAATTAATTCAAGAAATTAATTCACTT
> probe_cstm_P_relictum_0717_10025
ATTAATCAAAATAAAGAAGGAATATATATGCAAAAGATTTTTATAGACTATAAATGCATGTGTGTATTAAAATTACAAGAATTGCAACCGTTGCTAGGTGCATATTACTTTGATATTTTT
> probe_cstm_P_relictum_0717_10026
CATTATATAACTTCATGCAGAACATTAGGACAATTGAGTATATGGATTCCTGCATTTGAAATAAAAAATGACTCATTAGAATCTATTGCTAATCATTTAATAAAAATTTTATTAAATGGA
> probe_cstm_P_relictum_0717_10027
TTAGGTGCACCTTTTAATACATCCCCCCAATATTTTTTATATAACAAGCATTTCCTAAAAAAATCCATATCAATGGAATCAGAAGATACATTTTTAAATAATTTAGCAAAAAGAAAAATT
> probe_cstm_P_relictum_0717_10028
ATCGATAATTATTTAGTAAATAATTTTAATAGTTTTAATACAACAAAGGAAAATAATTCACACCTATCTAATTGCCAATCTTTATCAATGAATAGTGAATCTTCTTCTATTATGGGAACA
> probe_cstm_P_relictum_0717_10029
GAAGAATTATTTTTTAATTCTTCTAAATTTCCCTCTATGCATTCGGTTATTTTAAAGAATAATAAAAATAATAAAAAAAAAGAAAAATTATATAATGAACTTAATAGGTCTAACACAACA
> probe_cstm_P_relictum_0717_1003
AATAATGGAAATATTAATGACAATTATCCGGATGTTTTTAGAAACTTACCCAAAGACATAATAACAAGAGGAATGCAAACAGCTATATCTACAGGTAATTGGAATATTAAAAGATTTAAA
> probe_cstm_P_relictum_0717_10030
CATGAACTCCTTTGTATCTATAATGAATCATATAACCACAATGATACTTTTAGTAGTAAAAATAATAGAGAAGCATTTATTTGTAATAATCAGAGTGAGCAAAAATTCGATAATTTAATA
> probe_cstm_P_relictum_0717_10031
GCGGATAAAGAAAATATTAAAAAGAGAAAAAAACCAATAGTAGATGATGGAGAGAAAGAAAACGAAAAAATTATATGCCCTAATAAAGCATTGAAAAAAAGGAACATTGAAAATGATCAA
> probe_cstm_P_relictum_0717_10032
GAAAAAATAGAAAAAGAAGGAGATTGTAATGAAATGAATAATAAATTAAAGGAAACACAACAATCAAAAGAATATTATGAAGAAATAAAGCTTAAAGAAATACTGAAGGAGAATCAAATT
> probe_cstm_P_relictum_0717_10033
TCATTTGAAAATCAAATGGAAAAAAATTTGGGTAGAGAAAAAAGTGAAAATACAGAAAAAAAAAAAAAAAGCGAAAAAGATAATAAAATAGATGAAGTAAATGACATTTTGGAAAATGAA
> probe_cstm_P_relictum_0717_10034
AATAATAACGAAAACAATATTAATGAGATATATAATAGTATTATAAAGAAAGAAAAAAAGGCAAATAAAGAAAAAGAAAAAAGGAAAAGTAAAGAATATACTACTATAGATGAAAAAGAA
> probe_cstm_P_relictum_0717_10035
ACAATTACAGAAATCAAAAGTTTGGACGAAATTAATGCAGAAAAAATAATTAATGGAAAAAAAATAACAGAAAAAAAATCCAAGAAAGAAGCAAATATAGAAAAAGACATGAATAAAAAA
> probe_cstm_P_relictum_0717_10036
AAAAGTATAGAAATAGAAATTGGGGAAAAAAAAAGTATAGAACATGAATTAGGTAAAAAAAAAAATATAGAATATGATAAAATTAAAAGAATTAAAATAGAGCAAATGGAATTAGTAAAA
> probe_cstm_P_relictum_0717_10037
AAAAGTACAGAACAGGAATCATTCAAAAAAAATAAAATAGATCAACAGGAATTATTTAAAAAAAAAAATACAGAAGAAAAAGATAAAGAAAAGTACTATGAATCAAAAAATATTAAGGAA
> probe_cstm_P_relictum_0717_10038
AAAGAAAAGCAAAATGAAAGTTTAAAGGATAAGTACATAAATAAAAATAATAAAAAAAGCAATGATTTTAACAAGCAGAAAAATTTCAAAAAAGAGTTAGATAATATAATTGAAGAAAAA
> probe_cstm_P_relictum_0717_10039
ATGAGAATAATATCTGTAGGTTTTACTATATACGAGGCACAAAATTTAGAAGTTCATGATAAATTTTTATTAGATCCATTAGTGATTGTTCGTTGTTGCAATAATGAATATATAACAAAG
> probe_cstm_P_relictum_0717_1004
ATGGAAAAAAGTGGAGTTTCTCAAGTTTTATCTCGTTTATCTTTTATTGCTTGTATTGGAATGATGACAAGATTAAATTCTCAATTTGAAAAAGGAAGAAAAGTCAGTGGGCCCAGAGCT
> probe_cstm_P_relictum_0717_10040
AAAAAAAAAAAAAAATACAACGCTGTTAATTGGGAGGAAAGTCATATATGGGATAGAATAGTTCTATCTGAAATAGAATGGAATGTAGCAAAAATAGAATTTGAAGTTCAGAGTGCAAAT
> probe_cstm_P_relictum_0717_10041
ACATTTTGGAGAAATGAAACAATAGGTGTAATTTCTTTTGAATTAAAATTAATTAAGAATAAAAAAAATCATCAAATTCAGGGGATATACCCAATATATAATAAAAATGGAACAGAAATA
> probe_cstm_P_relictum_0717_10042
AGAGGGCAATTGAGATTAAAAGTTATGGTTTGTGATGAGAAGGATTATGTAATAAATGATAATATACTTAATGATTTAGTAGAAAAAAATGATAATAATATTTCAGATAATGATGAGCTG
> probe_cstm_P_relictum_0717_10043
TATGCAGATTTAAGTAAAGCAGTAGTTGAGGAAAATATTACTCCTTTAAGAGATAAAAATTCTAGATTTTATTATTTATATGTAAATATACACAAAATAGAAGATATATATGTAGATATT
> probe_cstm_P_relictum_0717_10044
AACAAAAAAAATTATAGGGATCTTTATATAACATGTGAGTTTAATGGATGCCATTTAAAATCGAGTCAAGGAAGAAATTGTACCAATTATACTTTTAATGAATGCTTTAAAATTCCTATT
> probe_cstm_P_relictum_0717_10045
TCTACACCAATTTTAGAAGATTCTATTGTTATCAAAATATGGGATTGGAATTTTTTATCAAACGACGAATTGTTAGCTATTGGGGTTTTGTCATTTACTCAAATAAAAAACAAGTCAATC
> probe_cstm_P_relictum_0717_10046
AACCCCACATGGTTTAATTTATACGGTTTTCACAAAAATGAAATGAATTTAGAAAATGAAATGAATGATATAATATATAATGATTTCAGTGTATCTCTAGAAGGAAATTTTTACTTGGGA
> probe_cstm_P_relictum_0717_10047
AGAATATGCATTAGTTCATATGTTGAAAGATTAAATAATTTTGATAATTTAAATGTAGCCATAACACAAAGCTGTTTAGCCTATGACGAGCCCTTATCTATACCTATTACTTTATTATGT
> probe_cstm_P_relictum_0717_10048
GATGTTTATTTAGTTACAGGAATATTAGCAGAAAATATTTATGTACAACTATGCTGCGGCCCATATAAGAAAAAAACAGATTATGTTAATGCAAATGAAATAAAAAACAGTGAAAAGAAA
> probe_cstm_P_relictum_0717_10049
AAAAAAAATAATGACAAAAAATATAGTTCTAAAAAAGAGAAAGAATTTTTTAATTTATTTAATTTTGATGATTTGCTAAATTTAGAGAATTTCTTTAATAAAATTAGTGAAAAGCAAAAC
> probe_cstm_P_relictum_0717_1005
TTGCAACCTTCTCAATGGGGAGTTTTGTGTCCATGTGATACCCCGGAAGGTGAATCTTGCGGTTTAGTTAAGAACTTAGCATTAATGACTCATGTTACAAATGATAATGAAAATAACGAG
> probe_cstm_P_relictum_0717_10050
ATTATAGAAAATAATGAAAATACAGAGTTCTATTTTAGCTCTAGAAAAGGGAAAATAGAGAACATGAAATTATGTGTTGTAAGTGATGAATTACAACAATGGGATATTATAATAAATGTT
> probe_cstm_P_relictum_0717_10051
TATGAAAAATCAAAAAGCTATAATACAAGTTTTTTTAATAACTTTTTAAATAATGATGGTAATTATGCAAGTATAGGAAATGAAGAATCCAAATTAACTGATTATCAAAAGTACAAAAAA
> probe_cstm_P_relictum_0717_10052
AGAAAATATGAAATAGAGCAATATGAACAGCAAACATATAATAATGATAGAAGAATTGCTTATTATAGAATGCCTTTAAAAAATGTTCTTTTGCATAATGAAAAAATATCAAGGTGTCCT
> probe_cstm_P_relictum_0717_10053
ATATGGATACCTTTAAAGAATATCCCGAAAAATGTTGATGGAGATTTTAATTGTATGTATAATATTTTGCAAAATGGTTCTATATTAATTAATTTAGAAAAATCATATGATGTGCAATTA
> probe_cstm_P_relictum_0717_10054
GGAGTAAATAAAAGAAAAAATTTAATTCCCGTTAATTATGAATTAAGATGTTACATATATGCATGTAGAAACATCATTTCTAATTTTAATGATTCTCCCAATACATTTGTGCATATATCT
> probe_cstm_P_relictum_0717_10055
TGTTCTGGAAAAATGAAAATTACATCCTTGGTCTTAAATAATTCTAATCCTGTATTTTTACAATGTTTAAAATTAAATATAAATATCTTAACTGATTATTCTGTTGGCTTACCAACTATA
> probe_cstm_P_relictum_0717_10056
CCTCTTATTATAGTAACTTTATATGAGTTTCATAATAACACATTTTATTTTATTGGAAGGTGCTTTTGCAATTATGATGTCTACTTGAAAGATAATTATAAGAAGTATAATTTCACTAAT
> probe_cstm_P_relictum_0717_10057
AGAGGTTCTACCTACAATGTTGTTGAGCAGATAAATCCAAGATGGATTAAACTAAAAGGTAGCAAACATGTAAAGGCAATGTATCCAAATAATTTATGGCAACAGTATGGGACTGATAAA
> probe_cstm_P_relictum_0717_10058
AGGATAATACAAGAAAATTTATATGAAAAACAAAAAGAGATTTATAATAATAAAGAAAACATGTTTCAATATAATGATTTATTATGTGGGGAAAGAGTTGGAGATATACTGTTGTACTTT
> probe_cstm_P_relictum_0717_10059
GAATTAGTACAATCAAAAGATGCAGTTAAAATCCCAATTTATCCTATGATATCAGAAATAAAAAAATGTTCTTTATCTTTTTATTGTATGTCACTAGAAAATTTAGTTTTAATGAAGAAG
> probe_cstm_P_relictum_0717_1006
AATTTAATTGAAATATTATATACATTAGGTGTAGAAGATAGTGATAGTCTAACAGGGGAAGAAATTTATAAAGAAGGAGTATTTTTTGTTATTTTAAATGGTATATTTTTAGGAGTTCAT
> probe_cstm_P_relictum_0717_10060
CAAAACTATTTAGAGATGTTGTTAAATAAATCCGTTATAAAAAGCATTGCTCATCCTGTTATTGTTTTATCTATAACTTCTTATTCTTCTTATGGAAAAAAAAAAAATGAATTATTAATT
> probe_cstm_P_relictum_0717_10061
AAATATGAAAAATGTTTAAAAGCAAATACAAGAATACAATTAAAAAGTTGGAAAAACTCATTTAATCAACAAAGTTTTGAAATGTTTTCTATAGAAAAAATGGATATTGATATACCATTA
> probe_cstm_P_relictum_0717_10062
GATCCAATATTTGATCCTACATTAAACATTAAGGTATACAATAAAAAAATTAAGGAAAAATATTTTATTGGGGAAACAAATATATCTCTAGTTCCTTATATCCCATGGATTAAAAATATT
> probe_cstm_P_relictum_0717_10063
GATGAGGTTATACATTATTTACAAGCACATGATGATTACTCAGAAACTATAAATTTTAAAAATATAGATGGTGCTTTTAATATATATAAAAATAAAAATGCTGCTTTGGTGATTACAGCT
> probe_cstm_P_relictum_0717_10064
ATATCTTTAGCTGATTGTGAACATACAATTAATTTAAAGGAAGAATTAAACAAATATGAGGAAGATGATGATGATATGTGGAAGCAAATACCTCTTTTTAATATGAGAAAAGAAAAACAA
> probe_cstm_P_relictum_0717_10065
AATAATATAGATAACGGCAAAGGAATTCCAAATGAACAAACTACATTAAATAATAATTATCTTGAAAATAAGAATAATATGTATAATAACATGATTCAAAACAATATATATAATTATGAT
> probe_cstm_P_relictum_0717_10066
AAAATGATGGACAACAATATGTATAATAGTAATGTGAACAGAAATAATATTAATATCAATAATAAAATTATGAAAAATGATATTTATAATAACATGATTGTAAATAATATATATAACAAT
> probe_cstm_P_relictum_0717_10067
AATATAATAGCCAATGATATGGATGCACAAAAAATGTACAGTGATAACATGATTAACAGCAATCTGATTAACAACAACATGTATTATGATAATAATATGATGATCAATAATATGTATAAG
> probe_cstm_P_relictum_0717_10068
AATAATATATATAACCCATCCAATTATGGTATGATTAACTACAATAATAATTACCCTAATAATATACAAAACTTTCCCTATAATGACGTAAATATTGGAAATAATTCTTACAATAATCCT
> probe_cstm_P_relictum_0717_10069
TCGAACATGTATAATAATAACCCATATAATAAATACTATAACAATTTTTCATCATATTATGAAGCATATAAAAAGGATGTTTATAATGTTAAATTCAATGATAATGTTTATAAATTGTTT
> probe_cstm_P_relictum_0717_1007
AAAAGACCTAAAAAATTTATGAAAAGAATAAGATATTTAAGAAGATATGGAAAAATAGGGCAATTTGTTTCTATATATGATAATTTTTTACATAACGCTATATATATATCAACAGATGGA
> probe_cstm_P_relictum_0717_10070
GATGATGGAGTTCCTGAGATAATAAAATTAACTTATAATGTAAAAAATTATCCATACATAAAAATTTTAACTAGTAAATTTATATTAAATGTTCATATTCCACCACGATTTATTATATAT
> probe_cstm_P_relictum_0717_10071
GTTGAAGGAGATAAATTAAATACTGAAAAATTTATAAAAAACTTTCATCGCTCATCTGTTGATGGAATATTAGAAAACTACTTAGACGATATATTAATACCCTCTATTCCCTTAAAAAAA
> probe_cstm_P_relictum_0717_10072
AAATGTAGTACCTTCTCATTAGATCATAACATTGCAGAAAATAAAATACAAAAAGAAGGTATTTCTTTTGGGTGTTTTGAAAAATTTCCTTTCATGGAATTTTGTGGTGGATATATAAAA
> probe_cstm_P_relictum_0717_10073
TGCTTTGCTAAAATAAAATATAGAAATTTAATATCTGAGAATATTCCATTAAGTTTAAAAGACATAGATAGCCAAAATGTTTTTCGTAACAAATTTAGAGGGATAAATAAGATACCTTTG
> probe_cstm_P_relictum_0717_10074
TATTTAAAAATTAGAGTATACGTCTTAAGAGGCATAGGAATATATGGAATAAATAATGAATATTTGGCTAATCCTTACTTAATTTTCTCTCTAGGTGAAAAGACATCAAATTTAAGAAAT
> probe_cstm_P_relictum_0717_10075
TCGTTTAAGGAATGTAATATAAATCCAGAGTTTCGCTGTTTGTGGGAAAGTGAAGCAATTTTTCCTGAAGACGAAACATTAACGATAAGTGTATATAGTGCAGAAAATAATTTTGATAAA
> probe_cstm_P_relictum_0717_10076
CAAATAAACGACATATATATAGGATCTACAGAAATTAATTTATTCGACAGGTGGATGAGTAAGGAATGGAGACATATGATGAAAAAAAATAAAATACCAATAGAATATAGGCCATTATAT
> probe_cstm_P_relictum_0717_10077
AATAACTATTTAAAAGGGAAAAATGATAATATTTATAATAAAATTAATAGTTGGAACAATATTTTTTCATTTTTTGATATTTTCACACACTTAATGAAATATTCTACTAGAAAAGGTTAT
> probe_cstm_P_relictum_0717_10078
TCAAAAGAAGATCAAACATTTTTAAAAAATTCAGAAAGAAATAATTATGGGATATTAGAAATGTGGGTAGAAATCATGGATTATGAACAATCAAAAAAAATTCCTATACATAAAATGGCA
> probe_cstm_P_relictum_0717_10079
TCACCAAAAAAAACAGAAATAGAAATAAGAATAATAATATGGAGATGCACTATATTATCTAATGAAGAAAATGGAAATAGAACATTAGATTTAATAGTTACCTCAGAATTAGATTGCCCA
> probe_cstm_P_relictum_0717_1008
GGAAGACTATGTAGACCTTTAATTATTGTAGAGAACGGGAAATCAAAATTATTGCCAGAACACATTAAATCTTTAGAGGATGGAAAAATCAATTTTTTTGATTTATTAAAAAGTTCAGTA
> probe_cstm_P_relictum_0717_10080
ACTTATAATGGAAAAAATGCAAATATTCAATCAACCGATGTACATTATAATTGTAAATTAGGTAATGCAATATTTAATTGGAGAATTGTATATCCAAATATAACTCATCCATTAAATACA
> probe_cstm_P_relictum_0717_10081
TGTTTTGTGCAACTAGCTGCATATAATAACAACAATGTTGGAGTTAGTGAATTTTTAGGGGAGGTAAATTTAGAATTATCTAAATATGTACATAAAGCATCTCAAATAATGAATAAATTT
> probe_cstm_P_relictum_0717_10082
GAACTAGACGCAGAATTAAAATTGAGAAAAAAAAATGGAATTGAAACCGAAAATAATTATAACGGTTATATACAAGTAACAGTGCAATTCATCCCTCAAGCGAAAGCCAATATTAAACCG
> probe_cstm_P_relictum_0717_10083
GTTGGCTTAGGTAGAGATGAACCAAATAGAAACCCATATTTAAGAACACCTGATAGTGGTAGAGAATGGAATGATTTTATTAGCTCAATTGGTTTTAATGATATTTATAAACCTTTTTGG
> probe_cstm_P_relictum_0717_10084
GCTGTAGTCCCTAATTATATAAAATTAGAAATATTTCCAGCATCATCCAGTGAATTATTACCTTTTGAAAAAACAAAAATTACTCAAGATCTAAAAATTGTTAATAAATTATTTAAGAAA
> probe_cstm_P_relictum_0717_10085
TTAAATATAATAGATGATAAAATAGAACAGAAAGTTCAAATAAATCCAATGAAAATATATGAAAAAAATGATATTGAAATTATATTTAATTTTGAAAAGGAAAATTTAGATTCAGAAATA
> probe_cstm_P_relictum_0717_10086
ATGTCAATAAAATTAAGAGAGTTAATTCGAAATATAAGAAGTTGTAAAACTGCTGCTGAAGAAAGATCAGTTGTTGCTAAAGAATGTGCATTAATTAGAACTGCTTTTAAAGAGGAAGAT
> probe_cstm_P_relictum_0717_10087
AATATTTATAGGCATAGAAATGTTGCTAAACTATTATTTATAAATATGCTAGGTTATCCCACTCATTTTGGGCAAATAGAATGTTTAAAATTAATTGCATCAAATAAATTTTCTTATAAA
> probe_cstm_P_relictum_0717_10088
AGAATTGGATATTTGGGATTAACTATACTTCTAGATGAAAATACTGATATTTTAATGCTAGTAACAAATTCCATTAAGAATGATCTGAGAAATAGTAATCAGTATATTAATGGAATAGCC
> probe_cstm_P_relictum_0717_10089
TTATGTGCTTTAGGAAATATTGCAAATAGTGAAATGTGTTCTTCCTTAAGTCATGAAATCCTTGATATGATAAATATTAATAACCCCTACATAAAAAAGAAAGCAACCATGTGCGCCATT
> probe_cstm_P_relictum_0717_1009
ATTGAATGGATTGATGTTAATGAACAAAATAATTTATTAATAGCTCTAAATGAATCGGATATAACATCAAGCACTACTCATTTAGAAATAGATCCATTAACTATTTTAGGAGTTGTAGCT
> probe_cstm_P_relictum_0717_10090
CGTATATTAAAAAAAACAAATGATATAGAAGATTTATTTTTAGATAAAATCAGTAATTTGCTAGATGATAGGAATCATGGTGTTTTGAGTGCAGGAATCAGTTTAATGATTTCATTAATA
> probe_cstm_P_relictum_0717_10091
GAAAAAAAACCTCAATACAAAAACGTTTTAAAAATTCATACAAATAAAATTGTAAAGATTTTGAAAAGTTGTGTTATGTCGGGATATTCTCATGGAGCAGAATATGATATATACGGTATT
> probe_cstm_P_relictum_0717_10092
AATGATCCTTTTTTACAAGTTAAAATATTAAAATTATTAAAATACTTAAACTCAGATGATAATATTAATGAAAATGAGTCTACAACAAAATATTTTAACTTAAAAATAGAAGAAACGGGA
> probe_cstm_P_relictum_0717_10093
AACCATTGTAACAATGTATTTAGTGAAAATGAAACAAATAAGCATACATCTAATAAAAATTTATCAAAAGAAAATAATTTATATTCAAAAAATGATATTAGTGTTAATCAAAACAACTCA
> probe_cstm_P_relictum_0717_10094
TATGATATGGAAGAGGTAAATTCTATATTGGCTCAAGTAGCTACAAATACAGATTCTTTGAAAAATGTAGGAAATGCAATTTTATATGAATGTGTTAAAACAATCACATATATATCTACA
> probe_cstm_P_relictum_0717_10095
GATCCTGGTTTACTAGTATTAGCTGTAAATGTTTTGGGAAAATTTTTACAGAACAATGATAATAATATTAGATATGTTGGTTTATGCACTTTACAGAAATTATTAAAAAAAGATCCTAAA
> probe_cstm_P_relictum_0717_10096
ACATTGCATATATATAGAAATACTATTATAGAGTGTTTAAAAGACCAGGATATAAGTATAAGAAAGAAAGCATTAGATGTTGCATTTGCTCTTATTACAAAAGAATCTTTAAAAACTATG
> probe_cstm_P_relictum_0717_10097
GTAAAAGAGTTGTTAAATTATTTATTAGTTGCTGATATGGAAATTAAAGGTGATATTGTTTCTAATATTTGTGTTTCTGTCAATAAATATGCACCAAATATTCAGTATTTATTAGATACA
> probe_cstm_P_relictum_0717_10098
TATATAAAATTATTTTGTTTAGCTGGAAATTTTATACAAGATCATATTAAAGATGATTTCATTTATTATCTTTTACAAAACCCAGAATTTCATTCATATGTTGTCTTTAAGCTTTTTTTT
> probe_cstm_P_relictum_0717_10099
TCTATTAGAGAAAATTTAGATCAGTATGCACTGATACAAGTAGGTATTTGGTGTATTGGAGAATTTGGTGATTTATTAATTCAAGAAAAAAATGTAGGACCAGATCAAGAGATAATAACT
> probe_cstm_P_relictum_0717_101
AAAAGAAATTTTGTCTTTCAAAATAAAGATTCCGTCTCTTCCAGTAATAGCATTAATAATGATAAAATAATAAAAAAAGAACAAATATTTATCAATGACAAAGAAAAGCAAAAAGGTGAA
> probe_cstm_P_relictum_0717_1010
GGTTTAATTCCTTATCCTAATCATAACCAAAGTCCTAGAAATACCTATCAATGTGCTATGGGAAAACAAGCTATTGGTGCAATTGGTTATAATCAGTTTGTTAGGTGTGACACATTACTA
> probe_cstm_P_relictum_0717_10100
GTTACTTATGATGATGTTTTTGATTTATTAGAAAAAATAGTTAAAACATATGAAGGGAATAGCATTAAAGAGCTACATAGCATAAATGTAAAAGATCCTATTCATAATATTATATATAAT
> probe_cstm_P_relictum_0717_10101
AAATCTCTAAATATTTTAGAAGACACTCCTAATAATGGTAATTCGAATGTATGCTGTAATATAAATGAAAATATAAATAATGATGATAATAACATTATTATGCAATATATTTTGATGTGT
> probe_cstm_P_relictum_0717_10102
CTAAATAAATTAACAGTAAGATTTCCTTCTCAAAGAAAAAAAATAGAAAAAATAATTCAAAAATATAAAAAAAATAGATCTATAGAGATACAACAAAGAGCATGCGAATTCCACGAATTT
> probe_cstm_P_relictum_0717_10103
ATGAATCCTCAGTGGGATGATATCAGAGACTATGTTTTATTACGTATACCTTGTAATAAAAAAATAAATAAAAAAAAAGAATTACAAGTAGATGAAGAAAATATATGCAATGATAAAATT
> probe_cstm_P_relictum_0717_10104
ATTGATATTTCTAATAAAACAAACACGGAAAACTATACAATTAATGATAATTCAAATAATGCATGCGTAGATTTATTAGATCTTGATGATGTGCTAGGTTTACAAAATTCAGACAATAAA
> probe_cstm_P_relictum_0717_10105
CATAATGATAATTTCACCAATAAAGATAACTTGGATATAAATAATACTTTTATTAAAAATATTAACCATATTATAAATGAAGATTCTAAGAAAAAAGAAGATTTTAATATTATCAATGAT
> probe_cstm_P_relictum_0717_10106
TTTAGTTTAAATGATAATTCTAACATAAATGAATCTGTAACAAATAGAGAAACAATTGTTGACAATTTTTCAAATACTAGTACGAAAAATGAAAATGATTTAGAAATTGCAAGTAAAAAG
> probe_cstm_P_relictum_0717_10107
ATGTTTAAAATTATTAGTGTACTAAATAAATATTTTTACCTAAGAAATAATAATAAAATTTATGCTAATTCAAGTATTCTTAGGGGATACACAAATAGTTCTAGAATAAATTTAAATAAT
> probe_cstm_P_relictum_0717_10108
GTAAATAGAAAAATATTTAGAAATTATACCACATTATCGCAAGAAGCAGTAAAGGCAATAACAAATCTAAAGGAAACCATAAAAAAGCAAGATAAAAAAAAAAAAAATATTACACGAGAA
> probe_cstm_P_relictum_0717_10109
ACTCTTAAAAATTGTCAAGGCCACAAAAGAAGATTTAAGTTATTTGGTGATAGAGAAGAATTTCATAATATAGATAGAGATAAAAATAATTTAATAATAGAACCAACTGATTCTTTTCGA
> probe_cstm_P_relictum_0717_1011
TATTTACTAGTGTATCCTCAAAAGCCATTGGTTAAATCAAAAACAATTGAGTTTATTAATTTTGAAAAATTGCCAGCAGGACAAAATGCAATAGTCGCTGTTATGAGTTTTTGTGGTTAT
> probe_cstm_P_relictum_0717_10110
GCCGTTATTACTACATCAAAAAATAATGTGCATATTCAAGTTATAAACAAAAGCAAAAACTATAAAACTATATTTGGTTCTTTTGCTGGGAATGTAGGTTTTACAAAATCTTTACAACAA
> probe_cstm_P_relictum_0717_10111
AGTGAAAGATGTGCTTATAGAATTGGTGAAAATATAGCTAAAAAATGTAGAAGACTTGGAATATTTTCTATTGATGTAAAGTTCAGAAGAATTATGAGAGTGGAAACAATTTTACAAGCA
> probe_cstm_P_relictum_0717_10112
ATGTTTAATAAAATTACTCAGATATGTAAACAAAAGGAAGTATTATGTGTAAATTTTTTGAAAGGTAAGTGCATGAACGATTGTATATATACACGTAATTATAGTGATCATGTAAAAGAT
> probe_cstm_P_relictum_0717_10113
CATTTTCATAAACCAAGAAATGTTGGATCCTTCGATAAAAATGAAAAAAATGTTGGAACTTCTATTGTTGGAAAGGCATCTTGTGGTGATGTTATAAAATTACAATTAAAAATTGAAGAT
> probe_cstm_P_relictum_0717_10114
AATGTAATTAAAGATGCTCGTTTTATGGCATTTGGTTGTGGTTCAGCTATAGCTAGTAGTTCATATGCAACAGAATTAATAAAGGGGAAAACAATTGATGAAGCTTTAAAAATTAAAAAT
> probe_cstm_P_relictum_0717_10115
ATGCATTTAAAAACTTTCATATATATATTTTTCTTTTTAATGGTATTCCACTTAAATGTTTTTAAAAGAAATAAAGGAAATTTTTTTCTTTCAGCTCATTATTTAAATTCAAATAGTAAA
> probe_cstm_P_relictum_0717_10116
TCTCAGAATATCACCGATTATTCTGAACATAACATAAGTGATAATTGTTTAAATAATAAGGTGTGCTATGATTCCTATGCAAAGCATTTAAGGAAAGCTTTAGAAACCTCTAATTTAAAC
> probe_cstm_P_relictum_0717_10117
ATAAATCAAGAAAATAAACAAATATTTCCAATCTCAAATAATTTAACAAATAATTTAGAAAAATCTGATATTAAAAGAGTTACCAGAAATATTTCTAAAAATAACGAAATGAAGCCATAT
> probe_cstm_P_relictum_0717_10118
ATTGCTCGATTAGAAGAATTAAAAAATGTTATGAAAAGAAATAATATTGATGTATATATATTAATGAATAATGATGAGCATAATTCAGAAGTAATAAATGATAAAGATAAAAAGATTTAT
> probe_cstm_P_relictum_0717_10119
TATTTGAGTAACTATAGTGGGGATGATGGAACTTTAATAATAACGCAAGATAAACAAATAATGTATGTTAATCCATTATATGAATTACAAGCAAACATTGAATTAGATAAAGATATTTTT
> probe_cstm_P_relictum_0717_1012
GATATTGAAGATGCCATTGTTATGAATAAGTCTTCTATTGATAGAGGTTTTGGTAGATGTATGTCTCTAAGAAAGCATTCTGTTGAATTAAAAAAATATTTCAATGGATCTAATGATATT
> probe_cstm_P_relictum_0717_10120
ACACTAAAAATTATGAGAATAGGTAATTTAGATGAAATGTATGAGACAATTTCTTCTTTGCAATTTAATAATATTGCTTTTGATGGAAAAAATACTGGTGTTGGATTTTTTGAAAAATTA
> probe_cstm_P_relictum_0717_10121
AGAAATAGTATTGCACGTAGATATAGTAATAAAAAAATTGAGGAAAAAGTAATATATGGAAATAACTTTGATCATTTAAAACAAAATAATAATATTAATCTCTTGATATTGGAAAATTCT
> probe_cstm_P_relictum_0717_10122
TTGATAGAAATAAAAGACTTCGAAGTAAATACAAAGAGTGTATTCATACATGATTTAAAGTTTAATGGATCTTCTGTTTCTGAAAAAATTAATAAAATGAAGCACTATTTTATTGAAGAA
> probe_cstm_P_relictum_0717_10123
AATAAAAACGTAAATAATTTATTAATTTCTGAATTAGATGAAATAGCTTATTTTTTAAACTTACGTGGTTATGATTACAAATTTTCTCCTTTATTTTATTCTTATTTATTGTTTCAATTT
> probe_cstm_P_relictum_0717_10124
AATAGACAGAAAAATAATTTTGATAAAATTATCCTGTTTACTATCGTTAATAATTTAACAGAAGAAGTTAAAGATTATCTAAAAAAGAATAATATCATTATAAAGGATTATGAAAATGTA
> probe_cstm_P_relictum_0717_10125
ATAGAATATTTAAGGGATAACATATCAACGAAAATAAAAAATAAAAATGATAATAAAACTGTTATAGATTTAACAGGTGATAATTGTAACAACAAAGAAATTATAAATTACGATATTTCA
> probe_cstm_P_relictum_0717_10126
TTAAGTCCTTATATTAATTTAATTATTTATATGCTATTTGATAAAAAAAATGTTTTATTAGAAAAATCACCAATTGTAAATATGAAAGCAATTAAAAATGATATTGAAATAGAAAACATG
> probe_cstm_P_relictum_0717_10127
AAAGAAGCACATATATTAGATGCTTTAGCATTATTGCAATTTTTTCATTGGGTTAACGAAAAAAAAAAGTCGAAAGAGTTATTTAATGAAACGGAAATTTCTTTAAAAAATAAAATAGAC
> probe_cstm_P_relictum_0717_10128
TATTTCAGATCAACTAAAAAGAATTTTTTATTTCCTTCTTTTACTACAATATCAGCAATAGGATCCAATGCAGCAATAATTCACTATATGCCAACAGAGACAAGCAACACTAGGATTTCT
> probe_cstm_P_relictum_0717_10129
CCGAGTGTATATTTATTAGATTCAGGAGGGCAATATCTTCATGGGACTACTGATGTTACTAGAACTACTCACTTTGGGGAACCGACAGAAGAAGAAAAAAAAGCATATACATTAGTTTTA
> probe_cstm_P_relictum_0717_1013
GTTTTACCTTCTCCATTAGTAATTAATAAGTTGCAGCAACAAAAACAAGAGCAGCAACAGCAATTAGAAAAAAACAAAGACATATCTTCGAAAACAGAAAATATAAAAGGGAACAATACG
> probe_cstm_P_relictum_0717_10130
AAAGGACATTTGCAACTAAGAAAGGTTATTTTTGCATCTTACACTAATTCTCTTGCATTAGATTTTATGGCTAGATCATATTTATTTAAAAATTATATGGATTATAGTCATGGTACAGGT
> probe_cstm_P_relictum_0717_10131
CATGGGGTTGGTCTATCTTTAAATGTTCATGAAGGAGGTTGCTCTATTTCTCCAGTTACTGGAACTCCTTTAAAAAAAAATATGGTTCTTTCTAATGAGCCTGGTTATTATTTAGAAAAT
> probe_cstm_P_relictum_0717_10132
AAATTTGGTTTCAGAATTGAAAATATGCAGTATGTAATCAGTAAAAAAAAAAAAGAAAATACGGAATATCTTTCCTTTAACGATTTGACTCTTTATCCATATGAAAAAAAATTACTAGAT
> probe_cstm_P_relictum_0717_10133
TTTTCTATCTTAAACCAAGAGGAAATTAATGATATTAATGAGTATCATGATACCATTAGAAAAAAGTTGCTTCCTTTATTAGAAGAAAATCCAACAGAATATGATAAAGGTATTATAGAT
> probe_cstm_P_relictum_0717_10134
ATGAATAAATGTTTTATTTGTAAGTTAAAAAATAGGACCCTTATTCAAATTTGGGGGAATGACTCTTTTAAATTTCTTCAAAGTTTGACAACTAACGATTTAAATAAAATAATAACCGAA
> probe_cstm_P_relictum_0717_10135
AATGAGTTTACATTAAATAAGAGTTTTCCTAATAATATTTTGTCTAATAACTTTGATAGAAGTAGATATGAAATTAATTATACTAACAAAAAATATAAAGAATTAATAATAGGTTTACCC
> probe_cstm_P_relictum_0717_10136
TCCCTATTTTTATTAAACAATGGAAGAATTTTATTTGATTGTTTTATATACAATATAAAATACATTTATGAAGCAAAATTATTTAGCTTATTTTATATAGACTGCAATATCCAGATCTTG
> probe_cstm_P_relictum_0717_10137
AAGAGATTATTAGATATATTAGAGAAACGCAAATTATCTTGTGATGTTTATTTTAAGGAATTGAAAAATATCAATATTTATCAGTTATTACCTTGCATATCATCACTAAATAATAATAAT
> probe_cstm_P_relictum_0717_10138
AATTATGACATTATATCAAGTACTTACATAGATTTGTTAAATACTTTTGGAAGTAAAGGAAGTTTTTTTTTTTCAAAAGATGAAAGAAGTGATCTATTAGGATATAGAATATACGAAGTT
> probe_cstm_P_relictum_0717_10139
ATTAATAAAACAAGAGAAGAGTTGAATGGAAATTTTGATAATAGCAAAAATAATATTGAAAATATAAATGATGTTGAAAATACAAAGAATGATAGTAATTTAGTTAATGAAAAAATGAAT
> probe_cstm_P_relictum_0717_1014
AAAAGTATGTTAAATATAAATAAGGATGATTTTAAAAATAATACAAATAAAGAGATTAAAAAATATCATTCCTTAGATATGGATGGTGTTGCTTCTATTGGATATTTAATAAAAGAAGGA
> probe_cstm_P_relictum_0717_10140
AATGAAATTAATAATGTATTTTGTAAATTTCAAAAACAAGAAAAATTAAAACTTAAAAGTACGTTTATTTATGATTATTTTAAGTTAAATTTAGGAATTATTGAAAATTTATATTTAGAT
> probe_cstm_P_relictum_0717_10141
TATATATTTTTTAAAGATAGTGCATTGAATAATATTAGTCATAATACCCTTAATAATATGAATAGGATTGAAAATGATTTAAAAGATGAAAAACGAACAAAAATACAAAAAGATATTTTT
> probe_cstm_P_relictum_0717_10142
TTATTTAAAGATTTATCACCTTTTGATTTAAATTATGACAAACTAAATTATTTAGCTAATGATAAAGGCTGTTATGTAGGGCAAGAAGCTATTAATAGAATTAGAAATGAGATATTTATA
> probe_cstm_P_relictum_0717_10143
AATAAATATGAATTATCATTATGCATTAATTATGAATATTATGACTTGTTTTTTAATAAATTAAATGATTTAAGTAGAACCATATGCGATGATTTTATATATAATAAATATTTAAAAGAA
> probe_cstm_P_relictum_0717_10144
TTTAATGACAAGAATCTTTTGAAATCCTCTTTTTTTTTATTAAAAAATGCTATGAAAAGTCAAGAAAATTTAATTAACTATCAAGATCAGTATAATGTATTTATTCAAAACAATAATATA
> probe_cstm_P_relictum_0717_10145
AATAATGATTCTATTTTAAATAATACAATTGGTAATGTTTTTTTTTATAATAATATAATGGGATTATGCTTTTTAATTAAAAAGAAAATACAAGATATTAAAAAAGACATATTTTCTTCT
> probe_cstm_P_relictum_0717_10146
ATGTTAAAATTTTTTATTTTTATTTTACTTCTATATTTATACGTTGATTTTATATTATCAAACGAAGAAAATAGAAATACAAACAATGATGATTCGAAAAAGAATGAAAGCCCCACTTTT
> probe_cstm_P_relictum_0717_10147
AAGGAGAATGAAGATGCAAAAGTTATCTTTTATATGCCTAATTCTACAAAAGACAACCAACAAAATGACAATGAAACAAGAAGAGCGTATATTAATGCAAATAAAGGAACTCAATCAAGC
> probe_cstm_P_relictum_0717_10148
TCATTGAAAAATTCACAAAAAAATGAAGGAAATGAAATAATATATGATAAAAAAATACATTCCAGCTCTGATGATTCACATGATAGTTTGGAAAGAGAAAAATATAGAGAACAACAAAAA
> probe_cstm_P_relictum_0717_10149
TTACAGTTACAGAGAGAATATAGTGAATTGAGTGAAGATGATGCTAGAAAATTTAGAGAAAGAAATCAAAAAAGAATGAAAGATATGAAAACAATTTTAAAAAAAAAAATGGATAAAAAA
> probe_cstm_P_relictum_0717_1015
CAAGTGTATGTTAATAAATTTTCACCAAAGAATATAAAAGATCATGTTAAAGATATAGGAAAGATAGACATAAATGATTTTAAATTAAATGAAACTAAATATAAAAGCGTTTATCCTTCG
> probe_cstm_P_relictum_0717_10150
AAGGATTTGAAAATAAAAGGATCTCAAACTACAATGTATAATTTAAGTAAAGCATCACATTCTGGCGATTCAGTGGCAGGAAATAAATCTGGTACTGAATCAGATAGTGAATCAGATAGT
> probe_cstm_P_relictum_0717_10151
GAATCTAGCAGTGGATCTAGCAGTGAGTCTAGCAGTGGATCTAGCAGTGAGTCTAGCAGTGGATCTAGCAGCGAATCTAGCAGTGGATCTAGCAGTGGATCTAGCAGTGAGTCTAGCAGT
> probe_cstm_P_relictum_0717_10152
GGATCTAGCAGCGAATCTAGCAGTGAATCTAGCAGTGAATCTAGCAGTGAATCTGATGGTGATGTACAACAAAGAATTATACCATATGGGGCACATAAAGAAATGAATGAAAATGATAGA
> probe_cstm_P_relictum_0717_10153
AAAAGAAGATATTTATCTAATTTAAAAATAAGATTAGGGGGAGGAAAAGGAAAATATGTAGTAAACAAAGAACTTAATAAAGAAAAAAGTATACATCATGGCACTAATGGTTCTAATGGT
> probe_cstm_P_relictum_0717_10154
TCTGAAAGCTATGGAGGAGGTAGTCATGGAGGAAGTCACGATGCTAGCTATAGTATACAACATGGAACTAATGGTTCTAATGGTTCTGAAAGATATGGAGGAGGTGGTTATGGAGGAAGT
> probe_cstm_P_relictum_0717_10155
CACGATGCTGGCTATAGTATGCATCATGGAGCTTATATTAATGGAAATAAGAAAAATGACAAGAAAAGAATTGATGGCAATAATGAGAGTGAATATGAAATTAGAAGAGGGACAGAAGAA
> probe_cstm_P_relictum_0717_10156
GGTAATGGAAATAATAGTAGTATTAGATCAGATATTGATAAAGAAAAACATGAATTAGATGATATTCATAGTAAAAAAGAAATGAATAATTATAAAGGAGGTGATAATGAGCATTTTAAG
> probe_cstm_P_relictum_0717_10157
AATCGTGCTTATGAAATTGAGAAAGATCTGAATTCAGGAGCATATTCAAGGAGCAATTTAAAAGATAAGAATCAAATAGAAGAAGGAATATATAGAGCAGATAAAAATGGATTTAAATCA
> probe_cstm_P_relictum_0717_10158
TCTGATTCCAAAAATTCAGGTAGTGAAGCAATGGATAGCTATTGTGAGGATAATGGGCAAGATATTTCAATAAAAGAAAAAATGTATAATTCTCGTGGAGAGATAGGAAATCATGGCTCA
> probe_cstm_P_relictum_0717_10159
GAAGATGTAAATGGAAATGATGCAAATTTAAAATCTAAGTATGAAAATGTGAACTATCATTTTTCAAGTTATATGAATTATAATAGTAGAGAATTTTTGTCATCAAATAGTTTAGAATTA
> probe_cstm_P_relictum_0717_1016
TATATAGATAAAATTATTTTTACAGAAAACTCAGAGGGGTTAAAAATATACAAAATTATTATGCGCCAAACAAGATTACCTGAACTAGGTGATAAATTTAGCTCAAGACATGGGCAAAAA
> probe_cstm_P_relictum_0717_10160
AATAAAATGATTGGAGATGGTTTTTTAAAAGAAATGAAACATTACTGCCGCCTTAATGCACCTTCACAAAAAACTGGAAATTATATTGAAATATCTTTTGAGTTTTCTAGAGCATTAGAA
> probe_cstm_P_relictum_0717_10161
GAATTAAGAAAGGAAATGATAGTTAATTTAATGACAAATAAACAAGTAGGAAAAAAAAAAATTTATAGCATTTTACATATAATTCAGAACTCTGCAAATGATCAAAACTCATCCAATAAT
> probe_cstm_P_relictum_0717_10162
AATCAAATATATGAAGAAGATGATTTTGCTACTAAAGCTAATTTTTTCCGAAATGATAATGACAATCCGTTAAGTGCAAAATACAACAAGATTATGGAACAATATCTATGTCATTTATTT
> probe_cstm_P_relictum_0717_10163
ATGAATAACCCAGGAAAAAATTTATTAGATAAATTGTACTATCACAATTTAGCTTTAGGAGAACTTATAAAGCCAATAAGAAAAGACTATAGAAATTTGGCATCTAGCTCTATTAGTTTC
> probe_cstm_P_relictum_0717_10164
AATTATGAATTATATATAGCATCATCAAACAATATTTATCTCTTAGCACATATGCTACTATTATCTTTGGCATACCTTTCATTTAACGATTATTTTGTTTCAGGAATCAAGTCCTTTTAT
> probe_cstm_P_relictum_0717_10165
TCATTGGAAACACTTATCTTGGCTAAATCTGATTTTACCTTTTTTATGCTTAACGAAATGTGTAATATTTATTATAAACCCAAAAAATTTTTTAAAAAGGATATAACCTTTATTCCCATT
> probe_cstm_P_relictum_0717_10166
GAATTGAGACCTAGAAGATTTACAACATTCATTGGTGAAAAAAAAATGACATGTGATTTATTAGAATTAGTACTAAATGCTATTACACTTATAAATATTTATGAATTAGATAACACTTTT
> probe_cstm_P_relictum_0717_10167
AGCAATAATGATATTTTAGGATATGAAAATTCTTTATCCTTTTCAGTTAGTGCAATAAGAATATTTTCAAAAGTATGCCCAAGGGTAAGTTCATCTAATATGTTAAAGTGCGAATTTGAA
> probe_cstm_P_relictum_0717_10168
GAATCCTCCTTATATAAAAAAGAAATTAAAAAAACAGACATAAGAGAAAAAGAAAATCAAAAGAATTTAAAAAAAGCTTTTGATTTGTTAAGAACATTTGCTGAAATAGAAAATAACTCT
> probe_cstm_P_relictum_0717_10169
TCTAAAAGTGAACCAAATCATTCTTATGTAAAACTTATAATGGAGCAAAATAAGTATACTGAATTTTACAAATACTTGTTATGGTATGATAGTAGGCAACTTATAAAAATAAATAATTCA
> probe_cstm_P_relictum_0717_1017
GGAGTAGTTGGTTTACTAGTAAATCAAGAAGATATGCCATTTACTGAATCAGGTATATGCCCAGATTTAATTATGAATCCTCACGGTTTTCCTTCTAGAATGACAGTAGGAAAACTTCTT
> probe_cstm_P_relictum_0717_10170
CAAGAAAATAAAAAGAAAGATAATAAAATAAAATTTATATATGATGAATTCGTGAAAAGAGGTGAAAGATTAAAAAAAAAATTAGTTGATTCTGATTCAAGTTATAAAGTAAAGAATAAA
> probe_cstm_P_relictum_0717_10171
GCATTATCAGTTTTTTATGGATTAATTGACAGATATGCGAGTTTTTTAACTAAAAGTGAAAGAATAAAGAAATTATTTTTGAATGATGTAAGCTCCATTCGCCATTATTTATATTTGAAT
> probe_cstm_P_relictum_0717_10172
GGTGTACATTCTACATCATCCAAATCATATTTAGAATCTTCGAAAAAATTATTAATACAGTTAGAAGAAACGACAAATTCTCCTTTAAAATTTATTGTTAGAGGAAATTATATAGAACAT
> probe_cstm_P_relictum_0717_10173
TTAAATGAGATTGCGAGAAATGAAAATTTGTTTTACGTAAATTTATTTATATTATCAGTTCTTTCAGTGAAAGATCCTGTTTCATATTATTATAATGAAAAAAAAAAAATGCAAGCTGTA
> probe_cstm_P_relictum_0717_10174
ACCCTTTCTGAAAAGTTTGCTTCCTCAACGTCTACACTAATTCCCCATAAACTTCGTAGATTAGTAGTAACTTTAAAAAAAGGTATTTTAAAAAAAAAATTGCTTACTACATTGGCTAAA
> probe_cstm_P_relictum_0717_10175
ATAAAATTGTTGCAACATATACCTGCATATTTATTAGAATATATTACTTCATCCATCCGTTTTACTACACATACTATTGCGACTATGCAAATTATTCAAAACGCTAAACTAATGTCAAAA
> probe_cstm_P_relictum_0717_10176
GATAAACTTTCTCAGAATGATAAAAATGTTTTTTTTGCCAAACAAATATTTACTAATGGAGGATTTCCAAGTTATGCTGATAAATTAATATCAAAATGGAATTCAGAAGGTTTTGAAGAA
> probe_cstm_P_relictum_0717_10177
TATAAAAGAAAGCAAATTGAAAATCAAAAAATGGAAAATTCAGTTGAAAAGGAATTAAAGGACTCTTCAAACGAAAATATGGATGATTCCATGGAAAACGAAGACACCAAAAAAAAAATG
> probe_cstm_P_relictum_0717_10178
GAAAAAAAAGAACTAATAGAACAAAAAGAAAGAGAAAAAAAAGAGATAAATTTATTTTTTAGCGAAAATGATAAATGGGATCTATATTTAAATAAAGAATTAGCAAGAACTCTAGGTTTA
> probe_cstm_P_relictum_0717_10179
TGGTTGGATCTTAATTCTAATTCCCCTAGAACCAATGGCTTTGTTCATAAATTAGTAGAGGATAGCAAATTTCTATTGGAAAGTAATATTGAAGATAATATAATATTTTCAAGAACAGTT
> probe_cstm_P_relictum_0717_1018
GAACTCGTTGCCTCAAAATCAGCAGTGATGGATGGAGAATTTAAATATGGTTCTATTTTTAGTGGTACACCGTTTGAACAAGTAGCTAAAATTTTATTTAAATATGGATTTAACTGTTCA
> probe_cstm_P_relictum_0717_10180
AAACCCACTAAACAAACCGCATTTAGAAAATTTTTTAATAAAATAATTTCTCTTGGAAATATGCTTTTAAGGAAACCTAGTTTTAAAGTAGAGCACGCGTTATGGTTTGGTGCAGTTATA
> probe_cstm_P_relictum_0717_10181
GACATAAAAAAGGTATTCATCTTATTAGAGAAAGTAAGTGAATTACATAAATTAATGCACGACCAGGAGGGATCTTGGTTGATTAATGAAGCATTTATTGAAATAGTGGATCATATAGTT
> probe_cstm_P_relictum_0717_10182
AATATAAGTACATATAAACATTTACGAGAACCCTTTGGTGTAGCTAGAAACCCAGGTATGATGGCTATAAATCCAAGGTACGCCACTTTACCTCACGAGGAAAGACTTAGAGAATTTCAA
> probe_cstm_P_relictum_0717_10183
AATTCTATGTGTGCCGATCAATGCTCCTCAGTGTGGAAAGTTATTTCATCATTTGCATTACAACATATGAAAAATCCTGATAGCTTGAAAACTTACGAAGAGAAATTTTCTAAGAATGCT
> probe_cstm_P_relictum_0717_10184
TTTGGAAATAAAATTAGTGATAAAGACTTTGTTCACAGTTTTAAAATGATTATTGGGGGTGATGCTGCTTTGCATTATTTCGATAATATGCTTTCCAAATCAATGAAGAAGGAATTAAAA
> probe_cstm_P_relictum_0717_10185
GCCATGAAATATGGTGTATCTTTGACATCAGCATTTTCACTTAAGTTAACTAAAATTATTCTTACGCAGATGCAATTACCTTACTTAAGTCAAATGTTTTATGTGCAAGCTCCTTATTTT
> probe_cstm_P_relictum_0717_10186
GGTCACTTTATTGGAAAATGGCAAAGGGAAAGACAACAAAGTAGAATGAAAGAAATATTATCATTTATGACACTTGGGGCTTTGTCTGCTTACACAATGTTAAGTGCAATGGATATAGCA
> probe_cstm_P_relictum_0717_10187
CAACATGCTAATGATATTGGAATGGGCCCACCTACAAGTTGTTTTGCTACTACTTATCCACCACCAAAAACATTATGTTTTCCATTAGATGTTAGCACTACAATAGCTAAATCAACTGAA
> probe_cstm_P_relictum_0717_10188
ACTGCTATGAAAAGTGTTTTCTCTGTTGGACTTTTTGCATCAATTGGTCCTTATATGTTCGTTCCTATGGCTGGTTTAGCTGTATGGAATATTTTAAAATCAGAATTCAAAGTTCTACAA
> probe_cstm_P_relictum_0717_10189
AGAATTGATATGGCTTTAAAAAACGTTTTTAAAAACTTATGGAAAAAATTTCTATCATTAAAAGGAATATCCAAATTAAAAAATATTTTTAAGAGAAGGAATATTATGAAAAAGAAAATT
> probe_cstm_P_relictum_0717_1019
AGCAAAGAGCTGTTATATTCAGGATTAACAGGAGAACCATTAGAAACTTACATTTTTATGGGACCAATATATTATCAAAAGTTAAAACATATGGTTCAAGACAAAATTCATGCTAGAGCA
> probe_cstm_P_relictum_0717_10190
ATAGAAAATGCAGAACATAAAATGAAAGAAATGAAAGAAAACCCAGAAAATTTTGAAGCTCATAAAAGGTCTATAGAAAAGATTCATAACAGTTCTAAAGGAGGTTATCATTACATATCC
> probe_cstm_P_relictum_0717_10191
GATGATAATGAAGAAGATGTTCCTACCCTTTTACCTTACTCGAATGAAAGGAATAGATCAAAAAATAATGATTTTAAACTAGCCAGAAATAGATCAAACCAAAATAATTTGAATGCATCA
> probe_cstm_P_relictum_0717_10192
ATGAAAAAAAAGATTGAAAAAAATCAGTTGCTATCTACAATTTATTCAAATGAAACAAAAATGCAAAAAAAAAAAATTTTTAAAAGTATAAATAAAAATTTGTTTTTTCTTATTATTTTT
> probe_cstm_P_relictum_0717_10193
TTATTTTCTTTAATAAAATTAACAGAATGTCAAATAGCAAAAAAAAAAGTTTCAGTTAGTGAAATAAATTTTGATAGTGCCGTGGATGATGTTCAGTGGTGTGGCCATAATCATATGACA
> probe_cstm_P_relictum_0717_10194
GTTTTAGTAAAAACAGTAAAAGGAAGATTATATAGAAGTGCAGATGGAGGTAAAATATGGGCAAATATAACAGGAAATTTATCAGAAAGTGCAAATAGAAGAAACGATATTACAAATCAA
> probe_cstm_P_relictum_0717_10195
TCAAATGAAGTTATAGTAGTAGATCTTATTATGGTTAATCCAGTTAATAAAAATATAGTATTAATTATAGGTAATCATAAAAATCATTTCATTTCAGAGGATGCAGGAGAAACTTTCCGT
> probe_cstm_P_relictum_0717_10196
TTAATGAATTATCAAAATAAAATAAATTTTTGGCAATTTCATAATACGAAAACTCACTGGGCTTTAGTTTCTTCATGGACTTCAGCTTGCTATTCAAACACAGAAAAAAATGGAGAATGT
> probe_cstm_P_relictum_0717_10197
ATGCAAACTTTATCTTTAACAAAAGATTTAGGTAGAACATTTCAGTTAATAGATATTTATGTTGTTCAATTTAATTGGGGAGATAAGGAGTCACACTTAGAAGATACGATATATTATACT
> probe_cstm_P_relictum_0717_10198
CGCCATAAAAATAGAAATGGACACCAACAAAGATTCAGTGGATGGTCCAAAGATGTTGACTTTGTAAGTACAAACAATTTTGGAAAAAGTGTAGAAGTATTAGTAAAACAAGGAAATAAA
> probe_cstm_P_relictum_0717_10199
TTTTTAATATCGAATGGATATATCTTCGTTGCAAAATTAAATGATGTAATTAAGCAAACTGTTAATATGATGGTCTCAACTGATGGAGGAAAAACCTTTAATAAAGCTAATTTACCTGAA
> probe_cstm_P_relictum_0717_102
GATAACAAAGAAATTAGAACTAAACATTACAATGGAAAAACAAAGGTATATATGAAAGAAAATGAACATGAGATATATAAAAGCAAAAAAAAAAATGATTGTTATAACAATGGAACTTAT
> probe_cstm_P_relictum_0717_1020
AGAGGGCCTAGGCAATTGTTAACAAGACAGCCTACTGAAGGAAGATCAAAAGAAGGTGGATTAAGATTAGGAGAAATGGAAAGAGATTGTTTAATTGCTTATGGAGTTAGCAATTTATTG
> probe_cstm_P_relictum_0717_10200
AATATACATGAAAAATCATATACAGTTTTAGATACTTCAGAAGGTGCTATAATGCTACATGTAAATCATGGATCATCTTCAGATAGCGTCAATATAGGTAATGTTTATATTTCTGATGCT
> probe_cstm_P_relictum_0717_10201
TCAGGACTAAATTATACTTTATCATTACCAAATAATATAAGAACATCTTCAGGAGAATGTGAATTTGATAGAATATTGAGTTTAGACGGAGTGTATATAGCAAACTTTTTAGATGTTAAT
> probe_cstm_P_relictum_0717_10202
GATGACATAAAAGAAGATGATTTAAGATTTCGTAATTTTAAATATGAATTAGAAGAAGACTTTAGTATGTCTGAAACAAATGTTGAAAGAAGAAAAAAACAAGCATCCAAAGGAAAAAAT
> probe_cstm_P_relictum_0717_10203
GAAGATTTAGTTAGAACTGTAATTTCTTTTGATAAAGGAGGTGCATGGTCTTATTTGAAGGCTCCAAAAGTAGATAGTAGAGGAAATAAATATGATTGTGAAGATAACTGTTATTTACAT
> probe_cstm_P_relictum_0717_10204
TTGCACGGTATTACTAATTATCATCAGTACGCACCATTTTATTCTATTGAAAATGCTGTTGGCATAATCATGGGAACAGGTAATGTAGGCAGTCATTTGAGATATGAAAGCGATGAAGTC
> probe_cstm_P_relictum_0717_10205
AATACTTTTTTATCAAGAGATGGAGGTGTAACATGGGTTGAAGCTCATAAAGGTCCATATATTTATGAGTATGGGGATCATGGTGGATTAATAGTTATGGCTGATGATTTACGTAAAACA
> probe_cstm_P_relictum_0717_10206
AATCAAATTGTATTTAGCTGGAATGAAGGACAAAGTTGGTTTGATTTTGAATTAGGACAATTTTCAATTGATGTTGATAATATTGTTGCAGAACCTAGTTCATCTTCTGTAGAATTTTTA
> probe_cstm_P_relictum_0717_10207
GTATATGGTACTAGAAATGATGTAGGAGTTTTATATCATCTCGATTTTAATGCTCTTGGTCAACCTCCATGTAAAGGGTTATGGGCAGCTGATTCTGTTTCTTCTGATTATGAAACCTGG
> probe_cstm_P_relictum_0717_10208
ACCCCTTCTAGTGGAAGGTTTTCTGATAAATGCATATTAGGAAGAAAGGTTACTTACACAAGGAGAAAACAAACATCTGAATGTTTTAATGGAAAAGATTTAAAAAGAACTATTGATAAA
> probe_cstm_P_relictum_0717_10209
AAACCTTGTGAATGCACACCAGAAGATTATGAATGTGAAACTGGTTTTACTAGAAAGATAGGAAGTTATGAATGCAAACCTAATGATCCAACCCTAACAATAGAAGGATGTACAAGCAGC
> probe_cstm_P_relictum_0717_1021
CTAGAAAGATTAATGTTAAGTAGTGATGTATGTGATGTTTATATTTGTGAAGGGTGTGGTATGATGGGATATGATTTATATTGCACTTTTTGCAAGAAATGTGACAAAAACGTTGTAGTT
> probe_cstm_P_relictum_0717_10210
AAACTAACAGAGTATCGTCAACAACATAGAAAAACAGTTGATGGAAGATTATGTGCTGCAGCTTTTGTACAAGATGATCAAACCTATACTGATTGTACAAAAGCAACAGACCCTAATGGA
> probe_cstm_P_relictum_0717_10211
GTAACAGGGAAAGAATGGTGTTATGTAGAAGTTCAATTAATAGGAAAAGGGAATAGAGATTGGGATTATTGTAGAGGAGTAATTAATTATGATGTTGTTCGCTCAAAAGCTCGAACCTTT
> probe_cstm_P_relictum_0717_10212
TTCCAAGCGAAATCTAATGAATTAAGTAACGCTGTGAATAAACTAGATGAAGAAAATAAAAAATTATCAGGTATATACGAAAAGTATCAAGAAATATGTGGAACAACTTCTGAATTATTA
> probe_cstm_P_relictum_0717_10213
AAGAAGAAAATTCAAGAAATTAATGATATAGCTAAAAATTCAAGTAGAAATATTAATAAATTATTATTACTAGCATCTTCTATAAGTGATACTGAAACAAAAATGTACGAACTAATAGAT
> probe_cstm_P_relictum_0717_10214
GAAGTGGAAAAAAATAGAAAATCATTTCTTGAAAATAAAAAAAATTGTGGCGTATTGAAAGGATATATTGTTGAGGAAAGAGCCGATGGTTTAATTGGTAGTTACTATGATAATGCGTAT
> probe_cstm_P_relictum_0717_10215
TTTTCCGGATATCCTATTTCGATTAATAATGATAAATACATAAATTTTATATGGGATACAGGAGTTCCAGTAGAAAATATTCCTTATCAGCATTTTTCTGTTAGATGGGATGGATATTTA
> probe_cstm_P_relictum_0717_10216
AAAATACCACAAACGGATAATTATATTATTATCATAGAACATGACTGCGGTGTTCGAATATTTCTTGATGATTGCCCTATAATTGTGGATAATATGCCAAATCCCAAAGAAGATGAATCG
> probe_cstm_P_relictum_0717_10217
GAAGAGAATAGGCCTATATCTCTTCTCCCGATTGAGAGAGTAAATGCAAATGCTCATAAAATAAGTTCGGAAAAATTGGGATTAATAGGAGGCAAGAAGTATAAATTTCGTTTGGAATAT
> probe_cstm_P_relictum_0717_10218
TTTCATTTGAGCACTATTAAATATGAAAACCCAGATATTGCTCATATAATTTTATACTGGAAATCTGATAACATAACAGAAGAAATTATACCAACTAATTATTTCTTTCAGGGGAATATA
> probe_cstm_P_relictum_0717_10219
ACTAGTCCTTTAAGAATTACAGAATTAAAAGGTGATGAATTTGAAATCATTCTGCTTGAAAATGGTACCTATTCCTATATGAATTCTCTAGATTATATAATTGCTGATATTCCTTCTATT
> probe_cstm_P_relictum_0717_1022
ATGTCATATATAAATATTCCTAGGGATCGAAATGATCCTAATTATAGATATAAAATGCCCAAATTAATTTCTAAGATTGAAGGAAGAGGGAATGGAATAAGAACTAACATTTCTAATATG
> probe_cstm_P_relictum_0717_10220
CATGAAAATGCTAAAGGTATTAGAACACATTCTGATTATAACAAAAATAGTGTTAAATTTAAAATAAATGTATTTAGCACGGTTTTTATAGCAATACCACAGAAAAATGATATTCCTTTT
> probe_cstm_P_relictum_0717_10221
AATGAAATATCTAAAAAAAAATTTGTAAATACAAAAGAAACGTTGTCTATATATCAAGTTCAAAATACAAATACTGATATATCCAAACAAAAAATATATAATATATATTCATCCGATTAT
> probe_cstm_P_relictum_0717_10222
CACGATGGAGATGTAATTATAAGTTTTCCCAAACCAACTCCTTTTATTATATTTATAGAACAAAATGAATTAAGATCTACCAACAGTTGTAGGGGATATGTACAAGCAGTTTCTCTAACA
> probe_cstm_P_relictum_0717_10223
AATTCTGTTTATTTTGATTCATGTTACACTTCTTCTTATGAATCAGAAAAATATGATTGTAATGCTGGATTTAGTGGAAACAATGAAGAAAAAGAATATTCTACATGGAAAACAGCTAAA
> probe_cstm_P_relictum_0717_10224
AATAAATCTTTAGGACAGTATATAAATATTCATTTTAAACATGATATAGATGTACACTCATTTACTTTTAAAACATTAAATTCCACAGAAAATGCAGTTAAGGAAATATCCTTATATTTT
> probe_cstm_P_relictum_0717_10225
CCTAATTTAAAGGATCCTGAAACTTTTTTAATATCTCCAGGTCACCATCGTTATAACCTTAAAATACCCATAAAAACAAAAACAGTAAAAGCAGTCATATCGAAAGTGAATGATTCAAAA
> probe_cstm_P_relictum_0717_10226
ATTCAGAGTGGAGGTAATATAACATTTTATGGTATCCCATGTATAGATTCAAAAAATCAGTTAAAAATTTTAGAAAAAAAAAAACAGTATGAAATTAATATTTTTTTTAGAAGTAAGAAT
> probe_cstm_P_relictum_0717_10227
GCCAATATATTAAAACCCTTAAATTGGCTAGTAGATAATGGATTGAAGAAACAATCACATGGAGTTTTTAAATATGGGTGGGAGAAATTACCTACGCCTATAGGAACAGAGCATTTAGAT
> probe_cstm_P_relictum_0717_10228
AAAAAAGATCTTTCTCATGCAGGAATTTCATTCCGTCCTTTTGAATGTAATAATGATTCATGTGATACTTTTAATAAATGGTCAATAGATTTATTACATGAAGGATTATATTATATAGCA
> probe_cstm_P_relictum_0717_10229
ATTGAAATTGGATCACCTACTGGAAGGCAAGAATTAAATTCAATTAAAGTAAACGATCAGAATTTTATAAATGACATTTTCTTAAAGTCAAAACAATATACAAAAGTCACTGGTGATATT
> probe_cstm_P_relictum_0717_1023
GGAGAAATAGCTAGATCCTTAAAGCGACCACCTATGTATCCAACCAAATTTTTTGGTTGTGAATTAGGAACAATGGTAAAATTTGAAGAAAATGAAGAAAAAGCTATAGTTAATGGGGCA
> probe_cstm_P_relictum_0717_10230
ATGGTGAACTTTACAGTAGATCAGGTTCGTGAGATCATGAACAAAACGAAACAGATCAGGAATATGTCAGTTATAGCTCATGTTGATCATGGAAAATCAACATTAACAGACTCTTTAGTT
> probe_cstm_P_relictum_0717_10231
TCTAAAGCTGGTATTATTTCTAGTAAAAATGCAGGAGATGCTCGTTTCACTGATACAAGACAAGATGAACAAGAAAGATGTATAACAATTAAGTCCACTGGTATTTCTATGTATTTTGAA
> probe_cstm_P_relictum_0717_10232
CATGATTTAGAAGATGGAGAGGGAAGAAGACCATTTCTTATTAATTTAATTGACTCCCCAGGGCATGTTGACTTTTCTTCTGAAGTTACAGCAGCATTAAGAGTTACAGATGGTGCATTA
> probe_cstm_P_relictum_0717_10233
GTTGTTGTTGATACTATTGAAGGTGTTTGTGTACAAACAGAAACTGTTTTATATCAAGCATTAGGTGAAAGAATCAAACCAGTACTACATGTAAATAAAGTTGATAGAGCTTTATTAGAG
> probe_cstm_P_relictum_0717_10234
TTACAAATGGAAGTAGAAGATATTTATCAAACTTTTGCAAGAACTATTGAAAGTGTTAATGTTATTATTTCAACATACACAGATAAATTAATGGGAGATATTCAAGTATATCCTGAAAAA
> probe_cstm_P_relictum_0717_10235
GGAACAGTTTCATTTGGTTCTGGTTTACAAGGATGGGCATTTACTTTAGAAACATTTTCTAGAATTTATGCAAAAAAATTTGGTATAGAGAAAAAAAAAATGATGCAACGTTTGTGGGGT
> probe_cstm_P_relictum_0717_10236
AATAGTTTTTATGATGCAAAAACAAAAAAATGGTCCAAAAATCAACAAGAAGGTTATAAGAGAGGTTTTTGTCAATTTATTATGGAGCCTATTTTAAATTTATGTCAATCTATTATGAAT
> probe_cstm_P_relictum_0717_10237
GATGACAAAGAAAAATATACGAAAATGTTAACTAACATAGGAGTAGAATTAAAAGGGGATGATAAATTATTAACAGGTAAACAGTTGTTAAAAAAAGCCATGCAATTATGGTTACCAGCA
> probe_cstm_P_relictum_0717_10238
GGAGATACCTTATTAGAAATGATTGTTACTCATTTACCATCTCCAGCTGAGGCTCAAAAATATCGTGTAGAAAATTTATATGAAGGTCCAATGGACGATGAAGCAGCTAATGCTATACGT
> probe_cstm_P_relictum_0717_10239
AATTGTGATCCTAATGGTCCATTAATGATGTATATATCTAAGATGGTTCCCACATCAGATAAAGGAAGGTTTTATGCTTTTGGTCGTGTATTTTCAGGTACAGTTGCCACTGGACAAAAG
> probe_cstm_P_relictum_0717_1024
CATAAAGAAAAAGATTTGGTTAATATCTTAGATAAATTTATTGAAATGTATGTTCTTTGTCCTCATTGTTTATTACCTGAAACAGATATTATTGTTAAAAAAGGTTTCTTAATTTGTAAG
> probe_cstm_P_relictum_0717_10240
GTAAGAATCCAAGGACCACATTATGTTCCTGGAGAAAAAACTGATTTATATGAAAAGAATATTCAAAGAACAGTTTTAATGATGGGCCGTTATACAGAACAAGTTCAAGATGTTCCTTGT
> probe_cstm_P_relictum_0717_10241
GGTAATACTTGTTGTTTAGTAGGAGTTGATCAATATATAGTAAAATCAGGAACCATTACCACCTTTAAAGAAGCTCACAACATAGCTGATATGAAATATAGTGTATCTCCAGTTGTACGT
> probe_cstm_P_relictum_0717_10242
GTTGCAGTCAAGCCTAAAGATAGCAAACAATTACCAAAATTAGTAGAAGGATTAAAAAAATTAGCCAAATCAGATCCTTTAGTTTTATGTACTACTGATGAATCTGGAGAACATATTATT
> probe_cstm_P_relictum_0717_10243
TCAGGATGTGGAGAATTACATATTGAAATTTGCTTAAAAGATTTAAAAGATGAGTATGCACAAATTGATTTTATTGTTTCAGATCCAGTTGTTTCATATAGAGAAACTGTTACTGAAGAA
> probe_cstm_P_relictum_0717_10244
TCCACAATTACTTGTTTGGGAAAATCGCCAAACAAACACAATCGTTTATTTATGAAAGCTTATCCATTGGCAGAAGGTTTACCAGAAGCTATTGATAAAAATAAAGTATCTGATAAAGAT
> probe_cstm_P_relictum_0717_10245
GATCCTAAAGCAAGAGCAAACTACTTGCATAGCAATTTCCAATGGGATAAAAATTTAGCATTAAAAATATGGGCATTTGGTCCAGAAACTATAGGACCAAACTTATTAACAGATAACACT
> probe_cstm_P_relictum_0717_10246
AGTGGTATTCAATATATGAATGAAATTAAAGTACATTGTGTTGCAGCTTTCCAATGGGCAACAAAAGAGGGAGTTTTATGTGAAGAAAATATGAGAGGAATTGAATTCAGAATGTTAGAT
> probe_cstm_P_relictum_0717_10247
GTCCATATGCATGCTGATGCTATCCACAGAGGTGCTGGGCAAATTATGCCTGCTTGTAAAAAGTGTTTATATGCATGTGAATTAACTGCTTTTCCTAAACTAGTAGAACCAATATATCTT
> probe_cstm_P_relictum_0717_10248
GTTGATATTAATTGCCCACAAGATGTAGTAAGTGGTGTTTATAGTGTCTTAAACAAAAGAAGAGGAATAGTTATTTCAGAAGAACAAAAATTTGGAACTCCATTAATAAAAATTCAATCT
> probe_cstm_P_relictum_0717_10249
CATTTGCCTGTTGCTGAATCATTTGGTTTCACTTCAGCTTTACGTGCTGCTACATCTGGGCAGGCTTTCCCACAATGTGTTTTTGATCACTGGTCAGTTTTAAATGATGATCCATTTGAT
> probe_cstm_P_relictum_0717_1025
TGTAATGCCTGTGGAAATATAGGAGAGCTAAATAATTCCCATAAAATTGCTACTTATATGATAAAAAATCCTCCGTTAATTAGTACTGTAGGAAATAAAAAAAAGAAGATTAAAGAAAAG
> probe_cstm_P_relictum_0717_10250
ATGTATAACGGAATTGGATTAAAAACACCAAGAGGTTCAGGTACTAATGGATATATTCAAATGAATATAGCTCATATTCGTCATGCTAGGAATAATTTAAGAGAATATGAAAAATTTCGA
> probe_cstm_P_relictum_0717_10251
AATGAAGTAAAGATGAATAATATAGTAGACAAAAAATATACCTGTGATTATTCTATTATTGAGCATTCTGAAAAAAGAAAAATAGAACTAGATGTTTTATTATATGAAGAAAAAATGAAA
> probe_cstm_P_relictum_0717_10252
GAAGAAGGCAAAGAAAATATTGAGGAGTTAGTTAATAATTATAGAAATAAATTATATGATGAATACTATAAAAATAAAAAAATTGAAGAAAAATACAATGTTAATTCAAATCGTCCTATT
> probe_cstm_P_relictum_0717_10253
GACGCAAATGAAAATACTCATATTCTTAATGAAAAAAAAAGAAGGCAAATAAAAAATTTTGAAAAAATTCTGAAGATTAACAAAGAGAAGAAGAAAGATAAAATAGAAGATTTAAGTTAT
> probe_cstm_P_relictum_0717_10255
GATTCAAATGATTCAAATGATTCAAGTGATTCAAATAGTTCAAATAATTCAAATGATTCAAATAGTTCAAATAATTCAAATGATTCAAATAGTTCAAATAATTCAAATGATTCAAATAGT
> probe_cstm_P_relictum_0717_10256
TCAAATAATTCAAATGATTCAAATAGTTCAAATAATTCAAATGATTCAAATAGTTCAAATAATTCAAATGATTCAAATAGTTCAAATAATTCAAATGATTCAAATAGTTCAAATAATTCA
> probe_cstm_P_relictum_0717_10257
AATGATTCAAATAGTTCAAATAATTCAAGTGATTCAAATGATTCAAATAATTCAAATGATTCAAGCGATTCAAATGGTTCAAGCGATTCAAGTTGTTCAAATGATTCAAGTTATTCAAAT
> probe_cstm_P_relictum_0717_10258
AATTCAAGTTATTTAAATGATTCAAGTAATTCAAGTTATTCAAAAGATTCAAGTAAATCAAGCTATTCAGTAACCTCAAGAAGTTCAAACTCTTCAGAAGATTCAAAGAATAAAAATAAG
> probe_cstm_P_relictum_0717_10259
TTAATAAATAAAAATTCTTTGAAAAATTCAAAGGATTTATCTCATTCAAGAAATTCATACATTGATCCATCCATTAAATTAAAGTTAAAGAAATATGAAAGGAAAAATATCTTTAATAAT
> probe_cstm_P_relictum_0717_1026
AAAATGGAAAAAAATGGAAAAAATAAAAATGAGAAAATCGAAAAAAATGAAGAAAATAAAAATGGGATAAATTCAGGAGCAGACATTGAAGGATCTGAAGAGTTAGACACTGATAAAAGC
> probe_cstm_P_relictum_0717_10260
AAAAAAAATAAAAGAAACTACTCAAGCAGTCAATACTCAAATACAAATTCAACCATTAGTAGTAATGTAAGTAGTGTAAATGAAAAAAAGAGAAGAAGCAATAAAAAAAATTTACATATA
> probe_cstm_P_relictum_0717_10261
TATGGAAGTGATAATGATTCTGATTTTATTCACAAAAAGAATGATAAAAAGAAAAGGAACGATAGTGAAAGTAGTATTTCATCACAAGATAAGAAAAAAAAAAAGAAATTTAAAAGTTAT
> probe_cstm_P_relictum_0717_10262
CCTATGAATCATGAGAAATTAAAAGATAATTTGAAAAATTCAAAAAAAAATAATCTTTTAAGCAACGAAGAAACTTTAAGGATAATCAAAAATATTAAAAAATATTACAGTAAAAAAAAA
> probe_cstm_P_relictum_0717_10263
AGTAATTCTATAAATAGTGAATATAAAAAATCCTCTGAATCAAATTTATCTGTTAGTAGTAACTCATCACTTGATAAAAAAAAAAATAAGGAGAGAGTGAGGTCTTTGGAAAATGTTAAT
> probe_cstm_P_relictum_0717_10264
AATTCACATTTATCTTGTAATAATAAAAATATATTAAATAAAAAAAGGGTTACTTACGATAGCATTTCTTATAGTTCAAGTTGTGATTCTCACAATAGTACGGGAGATGAAGAACAAAAA
> probe_cstm_P_relictum_0717_10265
ACAAATGTACATTTGAAAAGGGATAAAGAAAAAAAAAAAAAAAAAAAAGTAAGTGATAGAAAATTCGTAGGATATAAAAAGAGCAAAGATGATTATATAGAAAAATTAGATAGCATAAAA
> probe_cstm_P_relictum_0717_10266
AAAAAATTAGAAAAAACAAAAAGGAGAGAAGAAAGTGGAGGTAGAGATGAAAGTGAAGTAAAAGGAGAAACTAAAAGAAAAAGAGAAAGAATAATTGAAAGAGGAAGAGAAAGTAAAAGC
> probe_cstm_P_relictum_0717_10267
GAAAGCGAAATTGAAACTCAAACTAAAAGAAAAAGAGAGAGAGAAAAAGAAAGAAAAAGAAAAAAAGAAGGAATCAATAAGGGAGAAAGTGAAATAGAAAGAGAAACTGAAAGAAAAAGA
> probe_cstm_P_relictum_0717_10268
GAAGGAAAGAGAGAGATAGAAAGAGAGAAAGAGAAAGAGAAAGAGAAAGAGAAAGAGAAAGAGAAAGAGAAGGAGAAAGAGAAAGAGAAAGAGAAAGAGATAGATAGATATAGATATAGA
> probe_cstm_P_relictum_0717_10269
GATAGAGATGTAGATAGAAATGGAAATGGAGAAAAAAAAAGAGAAGGAATAGATAAAAAAGAAAGTGAACCTGGAATTGAAACTAAAAGAAAAAAAGAGATAAAAAGAGAAAGATATGAA
> probe_cstm_P_relictum_0717_1027
AATCAGAATACTAAAAAGGAAAAGAAAAATAAGAAAAAAGATAAAAAAAAGAAAGTAGAAGATAATTTTGTTTTAGAAAAAGAAGCATTAAATTTTGAAAGTCCTGAAATAAAAGAAGTT
> probe_cstm_P_relictum_0717_10270
AAAACTGAAGGAGAAAATGTAATAGAAAGAGAAAATGAAAAAAAAAAGGATAAGGAAAGAGAGAGAAAAAGAAAAAAGGAAAGAGAACCTGAAATTGAAACTAAAAGAAAAAAAGAGATG
> probe_cstm_P_relictum_0717_10271
AAAAGAAGAAGAGAAGAAGAAAGTGAAGGAGAATGTGTAATAGAAAGCGAAAATGAAAAAAAAAAGGATAAGGAAAGAGAGAAAAAAAGAAAAAAGGAAAGAGAAAGAATAAGTAAAAGA
> probe_cstm_P_relictum_0717_10272
ATGGTTCTTACAGAATTAGGAACACAAATAACTAGTGCATTTCGAAAGCTTCAATCAGCAACAGTAGTAGATGACAATGTAATTGAAGAATGTTTAAAAGAAGTAATAAGAGCCTTGATT
> probe_cstm_P_relictum_0717_10273
TTGGCTGATATAAATATAAGTTATTTAAAAGATATAAAAAGTAACATAAAAAATAATATTGAAAAAAACATTGATATGTATGGAAACAACAAAAAAAAGTTAGTACAAAAATATGTTATT
> probe_cstm_P_relictum_0717_10274
GAAGAATTAATAAATTTATTAGAAGGGAAAAAAGAATGTTATGTTCCAAAAAAAGGAAAAAGAAATGTTATTTTATTTGTTGGGTTACAAGGTAGTGGGAAAACAACAACTTGTACAAAG
> probe_cstm_P_relictum_0717_10275
TATGCTCATTTTTATCAAAAAAAGGGATTTAAAACAGCTTTAGTTTGTGCAGATACATTTAGGGCAGGTGCCTTTGATCAATTAAAACAAAATGCAGCAAAAGTAAAAATACCTTTCTAT
> probe_cstm_P_relictum_0717_10276
GGAAGTTATACCGAAGTAGATCCTGTTAAAATTGCAAAAGATGGTGTAAATGCCTTTTTAAAAGATAAATATGATTTGATTATTGTTGATAGTTCAGGTAGGCATAAGCAAGAAAATGAA
> probe_cstm_P_relictum_0717_10277
TTATTTGAAGAAATGAAACAAGTAGAAAAATCTATACAACCTGAAGAAATTATATTTGTAATCGATAGTCATATCGGTCAAAGCTGTCATGAACAAGCAATGGCTTTTAAAAATTCAGTT
> probe_cstm_P_relictum_0717_10278
AGTCTAGGTAGTATAATTATAACCAAAATAGATGGACATGCAAAAGGAGGAGGAGCATTGTCGGCAGTAGCAGCAACAGGTTGTCCTATAACATATATAGGAACAGGGGAACATGTAAAC
> probe_cstm_P_relictum_0717_10279
GATTTTGAAAAATTTGAAGCAAAATCCTTTGTGTCAAGATTATTGGGTTTGGGAGATATAAGTGGGTTAGTTTCAACAATAAAAGAAGTTATAGATATAGATAAGCAACCTCAGTTAATG
> probe_cstm_P_relictum_0717_1028
ATAGATAGATTAAGAAGTTTATTTGTATCTAACCCTAAAATTAGTGATAATACATTTTCGGAAGAACTAAGAGTTTTACAGGTATCACAATGTTTTGATTCCAAATGTAGAATTTTTATT
> probe_cstm_P_relictum_0717_10280
AATAGATTATCTAAAGGGAAATTTGTTTTAAGAGATATGTATGACCAATTTCAAAATGTATTTAAAATGGGTAGTCTAAGTAAAGTAATGTCTATGATACCAGGTTTTGGTAATAATTTA
> probe_cstm_P_relictum_0717_10281
ATTAGTAAAGGAACAGAAAAAGAAGGAATTGATAAAATTAAAAAATTCATGGTTATAATGGACTCTATGACTAACGAAGAATTAGATTGTGTTAAACCGCTTAATGAAAGTCGTTGTTTA
> probe_cstm_P_relictum_0717_10282
AGAATTGTTAAAGGTTCAGGTACTAAGATGCAAGATATAAAAGAATTATTAGAACAATTCAAATTTTTGCAAAAAATGGTTTCAAAAATGGGTAAATTAGGATTAAGAGAAAATAACATA
> probe_cstm_P_relictum_0717_10283
AATAATTTAATGAGAAATCAAAAGCAGTTATTAAGTAAAATGAATAATATGATGGACACTAACATGCTTAAGCAAATGGGAGGAGCTAGTAATATGGTTAATCTTTTAAAAGAATTTAGC
> probe_cstm_P_relictum_0717_10284
ATGGAACACTGTAGCAAAAAAATTGAAGAATTATTAAAAGATAAACTATGTATAAATTCAGAAAATGATGAAAATAATTATTTGGTGAAAAAATTATTAAATAATGTTGTTGATATTGTT
> probe_cstm_P_relictum_0717_10285
AAATTAACAAATCGGCTTTCTCTTAATTGCTTGTATAAAAATGGATTAGATATAATATCAAATAATTTAGAAATTAAAGATTTAAAAAATAATTTATTAAAAACTATTTATGATTTATTA
> probe_cstm_P_relictum_0717_10286
CTCTATAGTAGTAGTGATAAAACAAAAAATATTTTAAAAATTAGCTATGAAAATGATTTTTCAATCTTACAAAATAACTATCATATTATATCATCAATATTAGAAGATATATTCAATAGA
> probe_cstm_P_relictum_0717_10287
TCGAATGATTGCTTTAGATTTTTTGATGTAGAAAATAAAGATAAATCTATTTTTACTTGTAAATATTTAAAAAATTTAAATTCCCAAAATATAAATAATTTATATAATAAAAATAACTGT
> probe_cstm_P_relictum_0717_10288
TTTAATGAAAACATTCCTATTGAAAAAGATCAAAAAATAAGCATTAAATCACAGAATGTTAAAGATGAAGAAGAAAAAAAAAAAAAAAAAAAGAAAGATAACAAAATTATTACCTTAAAT
> probe_cstm_P_relictum_0717_10289
GAATTAGAAGAAAAAGAAAATGAGAACAAATCTAAAGAAATAATTAATGTAAATCAATATGAAGATCAAGATAAGATCAAAGAAGAAATAGAAGACAATAATATAAATAGTGAGATAAAT
> probe_cstm_P_relictum_0717_1029
TGTCTATGTTCATTATTTGAAGACAAAATAACCAAAGAATTGTTAGAAAAAAATATAAAATATGTAAAAAAAATTAATGATACATCAGTAACTATTAAGGATATTTTTCTTGCCTTAGAA
> probe_cstm_P_relictum_0717_10290
AGTACAGATGATGATGGAGAAAACGAGAAAGAAAAAAATAATTTTAAGGAAATAATAATTATAGAAAATGAAAATGAGAAAAAGGAAAATTATGATAAAAATAGTATAAAAAATAGTTTT
> probe_cstm_P_relictum_0717_10291
GAAAATGTAAAAAAAGTTATAGATAAAAATTCAAAGAAAAATAAAAGTATGTTTAGAAAAAAGAAGAAAGAAAAGGATAATATAAAAAAAAATAATATTTTTACAGTTAAGGGCAATCTA
> probe_cstm_P_relictum_0717_10292
CATAAAGTTCAAAATTCTTGGCTACATTTAACAAATAATTATGCAAAATTTTTTATTCCTCGTATTCTTTTTAAATATAATAAATTAATGGATTTAGACCAAAATTTAAAGGAAGCAGTA
> probe_cstm_P_relictum_0717_10293
AAAGTTCAAGAATATTATATAAAAAAAAAAAAGTTATTATTATATTATCATGAAAGTTTTAAGAACAACGAATTAAAATATAGCAGTAGTGAAATTATTGATGAAATATTTAATGATAAC
> probe_cstm_P_relictum_0717_10294
GAGTTAAACGAAATGAGTGAAATTAAAAATGAAGAAACATATAATATAAATTCTTATTGTAGCACAGAATGCTCCTCTGTTTTAAAATATAATGGAGTTATTGATGAAGATTTTTTTAGT
> probe_cstm_P_relictum_0717_10295
AAAATGTTAAAAAAATTACATAAAGATATAAATAAATATTATTATAGATTTTATAATTTGAGTCATCCATATGAATATGAAATAAATAATATAATTCAATTATACAAGAAAGGTGATAAA
> probe_cstm_P_relictum_0717_10296
GACATTTTAAAGTTTTTGGAAGTAAACTATGAATTAACAAATCCTTTAGGAATAAATGAAAAGAAATATGAAGTAATAGATAACAAAGATGATTTAATAAAAATGATAAATACTATTAAA
> probe_cstm_P_relictum_0717_10297
TTAGAAAATGATAGAATCTCAATAATGGTTAGAATAAATTATAAAAAATCTTATCGTGGTTTTGTCTCATTAATTTTAGTAGGAACAAAAACAATTGATTATATAATAGACGTTTTTAAT
> probe_cstm_P_relictum_0717_10298
ATGTTTGAAGATATATTTTTACTAAATGAAATAACGACAGATCCTAGAATTTTGAAAATTACTTACGATTTAAAAAATGTTATATTATTTTTACAAAAAGATTTTTCTGTTTATTTAGTA
> probe_cstm_P_relictum_0717_10299
AACGCTATTGACATCTTAATATGTTCAAATTACCTAAATTTGAAAAATACCTTATCAAATTTAGTTCATAATTACTTTAATGTAAATGTGAATAGTATTCGTTCATATTCTAATTTTTTA
> probe_cstm_P_relictum_0717_103
TTATTAACTAATTATCAAAGAGCCAATGAAATTAGAATAAATGATATAAATGGTTATTCGAAAGAGTTAATTGGTGATAAAACAGCTTTGGAAAAAGGCGCCTATCTTCTAGAAAATATA
> probe_cstm_P_relictum_0717_1030
TATTATGTGAATAAAGTAGCTGTTAACTCTATCAGCATTTATCCATATATATTACAAGTTTTATATAACAACGACATCTTTGAGAGTAAAGATATTATTAAAAGATATGAAAATGATAAT
> probe_cstm_P_relictum_0717_10300
ACTAGGCCACTGACACCAGATGTAATTAATATTTTAAGAAGCAGCTTTTATTATTTGTATTATTTATTTGATTACGTCAAAATAGATTTATATTTCAATTATATATTTAATAGTTACAAA
> probe_cstm_P_relictum_0717_10301
AATGATTTGAAAATTGATTTGAAACAAGAGGATTTAGATAATAATAGTAAAGATGAAATTAATAATGAAGCAAAAATTTATAGAGAAAAAGTTGATAAAAATGAAATAAAAAATATTGAA
> probe_cstm_P_relictum_0717_10302
AATTGTAGTGATAAAAACAACAAAGTAAATGATGTAAGTAATTTAGAAGTTAATGTCTTATATGATAATGATATTATAAATAAAAAAAATATATATGTGAATTTTGAAAAAATAAAATTT
> probe_cstm_P_relictum_0717_10303
TATGATTTATCAGAACACGAAAAAAAGTATGGTGAAGAAATTATGAAAAAAGTATTTATTGATAGTAATAATGTATGCTTGACTAAAATTGAAATAAAAGAAGTATGTGATATTATCAAA
> probe_cstm_P_relictum_0717_10304
ACAAATGAACAAATTAAAAAAATTATAAAAAACTCTTATAATTCTAATTGTTGTGATAATTTAATAAATAATTTATTAGTATGGAGGGAAAATCTATCAAAAAAAGTTGACGAACCTCCT
> probe_cstm_P_relictum_0717_10305
GACAATATTATTAATATTCATAATATTATATCCATTATCTTAAATATGCCTACATCTATATCAAGTTTAAAAAATAACATTGTTCCATTATCAAATGTAATATCAGAAAATCTAGAAACA
> probe_cstm_P_relictum_0717_10306
TTATTTGAAATTATTACTAAATCAAATATCAAAAAACCCAATTCTCACTTTTATTTAAATTATATTCAAAATGATACGGCAAATAATAATTGTATTGGAGAAGAAATTACTCCTATTAAG
> probe_cstm_P_relictum_0717_10307
TATTCTATGAATAATAAAAAAATAAACAATGAAAATTATAAAGATTCCATTATTTTGCCTAATTTATATTTTCAAAGTATATGCCAAGAAAATAAAATACAATCAAATGAACAAAATTTC
> probe_cstm_P_relictum_0717_10308
AATCATTTAAATAGTCAAAATATAATTCAATACGATCAACAAAATGTATATCATGTAAACAGTAAAAAAGCAACTTTTGCTTTGGAAAAAACATTTTTTAGTGAAAGCGAAGAAGATAAT
> probe_cstm_P_relictum_0717_10309
ATGTTTAAAAATAAAAATAATAATACTAAAAATGAAAGTTACATTCTCTTATCTTCTTTAATTAACTCTATGAAAGAGCGAAATGAAAAAATATCAAAGTTTAATCAAAATAAACATATT
> probe_cstm_P_relictum_0717_1031
GAAACCCAAGAAAAAAACAATGGAAATGATGATGGAAATAAAATTTATGATGAATGCTACAATAAATGTAAAAATATGGCTAAACATTTTGTTAGTTGGCTAAAAGAAAATGATTCCGAT
> probe_cstm_P_relictum_0717_10310
AAAAAAATAACAACTGAAGTACCAACAAAAAAAAGTATTGATAAAAAAAAAAAAAAGAATAATAATAGTAGGAAAAAAAAAAAAACAGTCAACCAGTCATATAATCAACAGTATAATATT
> probe_cstm_P_relictum_0717_10311
GTTGGTCAATTTATTCCATCAAGTGGGAATAAATCATTTATATTATCATGGGGAATAAGAGAAAGTAGAGAAATATCTTTACAGAAAGGATATATAAATATTCAAAAAATCGCTGATCAT
> probe_cstm_P_relictum_0717_10312
TTACATTTATCAAGTCAACATATAGAAGCAGCTCAAAGAATTTATTTAATGGCATTACAGAGAAATTTTACTATGGGAAGAAATAATTCTTATGTTGCTGCTTCTTGCTTATACACTATT
> probe_cstm_P_relictum_0717_10313
TGTAGGAGAGAAAAGTCTCCAGTAATGTTAATTGATTTTAGTGATATTTTACAAACACCTGTAAAACCTTTAGGAAAAACGTTTTTAAAACTATTAAGATTATTGCATATCAATGTTCCA
> probe_cstm_P_relictum_0717_10314
AATATTGATCCTTCTCTATTTTTGGAAAGATTTGCTCATAAACTTAATTTAAAAAATGACATTTATAAAGTTACATATACAGGAATCAAGCTTATTCAAGCTATGACTAGAGATTGGATT
> probe_cstm_P_relictum_0717_10315
AGTACAGGAAGAAGACCTACTGGACTATGTGGTGCAGCTCTTTTAATTTCTACTAGAATACATGGAATATCAATTAATTCTAATACAATTGCTGATATTGTCAGGATTTCTAATCCAACT
> probe_cstm_P_relictum_0717_10316
ATAATTAAAAGATTGTCAGAATTTAAAAACACAAATACTGCTAAAATTAAAGCTTCTGAATTTGATAAAATTTCTATAACGGATATTCCATCAAATAGCATTCCTCCATGTGTTATTTAT
> probe_cstm_P_relictum_0717_10317
GACAATAAAAAAAAATTGAAAAATAATTTTATTGAAAAAAATAAAACCTTATCATTATGTGATAGCGAAGAACAAGAAAATAGAAGTAAAAAGTCAATATGTGATGGAGAAATTTTTAGT
> probe_cstm_P_relictum_0717_10318
GATGATATTTTTTCTCAAAAAAGTAATGATGAAAATAATTTTAATATAAATAGTGGTATAAATGATGATAACACTTCTAATGACAATAGTTTGTTTCATATTGAAAAATTATCATATAAT
> probe_cstm_P_relictum_0717_10319
AATCATACTGAATATTCAACTAACAGTATTGTAAATGATGACAAGGAAAAAAACGAGGAAAATGAGAAAGAAAAAAAAAATAATAATAGTAATGATGGAATAAATTTAGAGGAAATTTGC
> probe_cstm_P_relictum_0717_1032
ACAGAGTCAGAAGAAGAAGATAACGTAAACAATAGTACTAATAAAAATAATGTTGTCAGTTATAAAGTGAAATCTTTACGTAATAATGAAGGAAAAAGTAATGAGGAAAGTAATAATTGC
> probe_cstm_P_relictum_0717_10320
AATGAAAATCCTAAAGGAAATGATATAGACAATTTGGCTTTAAAAATAATTAATACTATCAATATAGAGAATAATCCAAACATACTAAAAAATGCAAACAATAATTTCTTAATAAATCGT
> probe_cstm_P_relictum_0717_10321
GATGAAAAAATAGACCGTACTACAGATTTGGAAAATTGTGAACTTAAAAAGAAAAAAGGAGAAATTTTTATGGATAATTTCTCTATGAAATCTACTACTTCTATGTGTAGTGTAAATAAA
> probe_cstm_P_relictum_0717_10322
TTATCAGACATGGAATCATGTGTTTCTGCATCTAACTTTTCAGATAACCTCAACGAATTAAATAAAGCTAAAATAAATGACGAAAAAAATTCGTTAATTAATGAAGAAATAAAAAATAAT
> probe_cstm_P_relictum_0717_10323
GAAAAAATGAACACAATCATTAATAATGATATTAGTATTAATGATAACGTCAGTTATATTAGTAATAATAATGATAGTAATAACAATATCACTAAAACTATTCCTAAAAATTATAATAAT
> probe_cstm_P_relictum_0717_10324
AGTAATTTATCTACAACGAGCAATTGTTATAACGAAACTGCATGCATAAATCTTAGTAATATTATTGAAAATAATAGCTCTACTGATGATAAAAAAATTATTTTACAACAAAATCATTTA
> probe_cstm_P_relictum_0717_10325
AATAAAGAAAAAGAAATAATAGATAGTAGTTATTGTACTACTTTAAAAGAAACTGTAACTTCTGAATTAAATAATATCATAAATGAAGTAGAAGAATATAGTTTTTTAGAATGTAATATT
> probe_cstm_P_relictum_0717_10326
GAAAATAAAAATAGAAATAATAAAAAAAATATGAATAATGCTAATATTTCAACAGATTTTAATTATTTTTTTGAAAGTAATTTAAATTCTATTAATGATCAAAATACTACATTTGACGGA
> probe_cstm_P_relictum_0717_10327
AATTCAGATGCTTCCATTAACCAAAATGATGAAACTTTGAGTGATATATATGATAGCGAAATAGAAAATATGATTTTAACTGAAAAGGAAAAGGAAATAAAAATGTTAATATGGGATGAC
> probe_cstm_P_relictum_0717_10328
ATGATGAAAAATTATTTACCACATATTTGTAAACAATTAAAAAGGCAGAAAAAAAGAAATCATGAAGAAAATAATAATGAAAAAAAAAAAATTAGAAATAAAAAAAAGAAAGTGGAAGAT
> probe_cstm_P_relictum_0717_10329
ATGTTTTTTTTTAAAGTTAATAAAAATGGAATGTTCCAATATTGGTCAAATAAAATATTTTTATGTAATCTTAAAACAAATAAAAAAGTAAGCATTGATAAATTAATAAAAAATAAAAAA
> probe_cstm_P_relictum_0717_1033
ATAAATGAAAATGAAAAGGTTTTTGAAGATTCTAAAAGTGAAAAATGTGATGACGAAATATTTTTAGATGCAAAAGATGGTATAAATTATACAGGCGATGAAGAAGAAATTGATATTGAT
> probe_cstm_P_relictum_0717_10330
ATTAAAAGTCATGAACTATATAGAATAGAAGATATAGAAATATTATTACAAGAGAAACACCATGATATTATTCAAGAATATCCTACTGTTAAAAATGTGCAAAAAATACTAGACGTAAAT
> probe_cstm_P_relictum_0717_10331
GATGTAATCATAAATGGTACAAATAAAGTTTTCGAACTAATGAAAGAAGGTAATGGATATGACTGTTCAAGTAATTTTTTAAAAACATGTGGGAAAGCTTTATTTGAAGATATGAAAAAA
> probe_cstm_P_relictum_0717_10332
ATTAGGGAAAATAACAAAGGAAAAGAAATGATAATAACAAAAGGGTATAATAGTGCATATAAATCCATTATACATGTAGTTGAACCATATTATAATGAAACAATAAAATTAAAAAAAATT
> probe_cstm_P_relictum_0717_10333
TATGAAGATATATTATTACTAGCAAAAAAAAATAACTTCAAAACTATTATTTTCCCTCTGCTTGGTAGTGGTATAAGTTTGTTTAAAAAACATGACGTTGTTATATGTTGTTTAGAAGGA
> probe_cstm_P_relictum_0717_10334
ATTTATGAATTTTTAAAAATAAAAGATAATTTTAATTCTATTGATAAAATAGTTTTATGCACTATAACGGATTCTTATTGGATGTTGTTAAAAGATTCCATACCTCTTTACTTAGATATA
> probe_cstm_P_relictum_0717_10335
ATGGAAAATGAATTTCTTAACGAAAATAATAATATAAAATATTTTTCTAATGATAAAAATGATACTTGTATAAAAAAAGATGAACAAAATAAAGATCATACTTTGAATATTGATAAACTG
> probe_cstm_P_relictum_0717_10336
AATAAGAATTCTTCAAGCAGCAGCTCTAATTTTTATATAGATAATTGTAAATATAAAATAATGGAATATTTAAAAAATACAACTAATAGAAAAAGTGAAAATGCTTTTAAAATAACATTG
> probe_cstm_P_relictum_0717_10337
AAAAGCTTTAAGGATTATGATAAAATTGATTCTTACAAGAAAAATTTTAATAATGTAAAAAACAATGAAATAAAAATCTATGAAATGGATAATGATGATTATTTAAAAAAAAATGTAAAA
> probe_cstm_P_relictum_0717_10338
AATAATGATCATATTAATAGCGATAGTAATGATGATAGAAGTAATATTAATAATATTATTAAAAGTATTAATGATCATAGCACTAGTAGCAGTTATGATAGTCTTACATTTTTGAGAAGA
> probe_cstm_P_relictum_0717_10339
AATTTCGAAAGTTATAGAAGTAGTATATTGTTCTTGAATAACAAAAAGAAATCTTTAAAATGTACCGAACTAAATAATAATGATACATTAGAATTGCATAAGGATATAAAAAAAAAAAAA
> probe_cstm_P_relictum_0717_1034
ATGAATTTAATAGAAAATAGAAAAGACTCAAATAAAATGTTATGTACAACTGAAAGTCCACAGTTAGAAGGAAGTAAAGGGAACATAATATGTATTAAATGTAAAAATAATAAAAATTCC
> probe_cstm_P_relictum_0717_10340
AAAAAAAAAAAAATTGCTGTTAACTTTGATAGTAAAAACAAAAAGAGTAATATGCATGCATACACAGACGTAGAGAAATTAAAAATAAATATAAATAATGTAAATGTAAATTCATATAAT
> probe_cstm_P_relictum_0717_10341
TCAAATAATAAAGAGAGAATTAAAAATACAAAGAGTGATTTAGACAATGCGGAAAAAAAAAATGAAAATTTAGATAATTGCAACAAAAAAAAGACCAGCAATAATATAAATGTATATTCT
> probe_cstm_P_relictum_0717_10342
GTATCTACAAGTAATTTTAACGATGACTACTTAAACAAAATAAATTTAATTAATTTAAATAAGACTAGTAATGAAAACAGTTCAAACGGGAGTAATAAATCTAGTTTAAATAATCATTTT
> probe_cstm_P_relictum_0717_10343
AAAAAAAGAAAATTATATGAGGATAACAGCGAAAAGCCAAATAACAATTCTTCTGAAAACATTAATAATAACAAAGATTTAATGAAATCTCCAGAAACCTCCAGACAACACCCTTCTATT
> probe_cstm_P_relictum_0717_10344
ACCTCATCCTCTGTTTTTTCTTCTTTTTTTCGTTTTCCATCAAGTTACTTAAGTAATCAGAAAAGAAGAAAAAAAGAAAATAAATATGCACCAGATATAGTAGAAGGTAAAAATTTAAGT
> probe_cstm_P_relictum_0717_10345
AAGTATGAAGATTTCAAGAATATCAAATTTTCTAATTCAAGAAAATCTGATCTTGAAAAGCAATTCAAAGATCTTACTAATTGTAAAAAATACGATTCTAACGATAGTAATAATGCTATC
> probe_cstm_P_relictum_0717_10346
AATTATACTAATAGTAATAATGTTAATGGAGATAATTCTAGTTGCACGCATAAAAATAGTTGTAAGAATTTGAAAAATAATAATTTCTATGATATATTTTCAAGTAATCCCAATAATAAA
> probe_cstm_P_relictum_0717_10347
GGTACAGTAAAAATGATTAATACAAATAATAGAAATGTTTTTTTTGTAAATTCATTCAATGAAAATTATTATTATGAAAATATAAACTTAAAAGATAGTAATTTATTAAAAAATGATAAA
> probe_cstm_P_relictum_0717_10348
ATACACAATAATTTAAAATATTCTGAAAGATATTATGAAAACTATATACTTTTTAAGAGTTTTATTTTTTCACTTAATAACCCTTATACTTTTTCTTCTATATCAAGAGAACATGAAATT
> probe_cstm_P_relictum_0717_10349
AATGAAGTGAATTCACTTAAATATAAAATTTTAAAAAATGAAAAATATTCATTATTAAATAATGTATCTACTTATAAGAAGTTTGATGAAAAGTATTTTTTAGAAGATTTTATTACAAAT
> probe_cstm_P_relictum_0717_1035
AAGAAAAATAAAAATAACATGAACAAATGGAAAAATTTCAACTACATTAAAAAATATATTAATTTTTACTTAAAAGATTTTAAAATGGAAAGTTTTAAAAAAAAATCAAAAATAAATTCG
> probe_cstm_P_relictum_0717_10350
GATTTTCAGTGGATAGAATTAGATGGTGTTAATTGTTCTTATGCATATGATTTTGCATTTTTTGATAAAACAGATAAGTATATGATATCAATTGATGCGCTTGACGATGATAATAAAAAT
> probe_cstm_P_relictum_0717_10351
ATTAAAAAAAAATGTATGTATGAAAGTTTGAATGAAAATTGGAATATTTTAGACAATGCAAAAGAAAGAAAAAAAAAAAAAAATATAAAAGATGATATATTTTTTCATAACGGTTATATA
> probe_cstm_P_relictum_0717_10352
AAAACAAAAGGTGATAATGAAAATTACATTTATAATAATGAAAAAAACAAAACTATTCAGAAGTCAAATTTAGAAAAAAATACAAGTGATATGTCAAATAAAAATAATTGTGATTTAGAT
> probe_cstm_P_relictum_0717_10353
GAAATTATTAAAGAGAAAGATATTAGTAATAAAGAGTGTGATTTACATGAAAACGAAAAAAACTTTTTAATTTTATATGCAAAAATTTTAAATATAAGCTTTATTTATTCAGCAAATATT
> probe_cstm_P_relictum_0717_10354
CTAAAACAGTTTAATCATCCATCAATAAATTTATTTAACACAAATAAAACACATAGTCTAAAAAAAAAAGAAATAAATATTAATTATAATGAAAACAATTATAATTGCCAAAATGATTAT
> probe_cstm_P_relictum_0717_10355
TATAATAAAGAAATAAGCAATGAATATACGAAAAAAAGTAGGATTTCTTTAAAGCAAGGTAAAAAAAAAAAAAATTTTGAAGAATTAAATAAATTAGATAAAAAAAAAAAATATAAATCT
> probe_cstm_P_relictum_0717_10356
GAAAAGACACATAAAACTAAGTATCTAATTAATGAAATGGACATTCAAAAAAAGAAAAATAAATTTATAAGTAATAAAATAAAAAGGCATTTAAATTGTTTAAATGTAAGAGTAATAATA
> probe_cstm_P_relictum_0717_10357
AAAGAGTGGTATATTGACTATGGTATTTATCCAAATTGTGTTCCTTACATTTATGTTGTTTCTCAGAATAATAATAGGTATAGATTAGATAAGCCGTTAGATAAATATTATGATATTTTT
> probe_cstm_P_relictum_0717_10358
ACAAATGTTAGACTAAAATTTGAGATAACCACAAGAATACTTAAAACATTGCAAGTTTACCCACATATATCTTATGATAAATTGATTGGCTATTTAACATTATATGAATCAATAAAAAAG
> probe_cstm_P_relictum_0717_10359
AAAATTAAGATGAAAGAAAATGAAGAAAAAATTAAAAATCAATATATAAATAACATAGAAAATGGAAATCAAATAAAATATGAAAATGTAATTAAAAACAGAAATTCAAATAAAAATACA
> probe_cstm_P_relictum_0717_1036
TTAATTAAAAAAAAAAAAAAAAGAAGAAAACTTGTGAAGAATGATTATTTAAGAATTTTATATTCAGAAAAAGAATATTATGAAAAATTTAAAGAAAATAAAATATTTATAGATAATATT
> probe_cstm_P_relictum_0717_10360
ATTAAAAATGAGGATTCAAAACACCTTTTCAAAATAACAAATACATCTAGTGATGAGCAAGGTAATAAAAGATATAAAGATGATATTAATAAAATAAAAAAAAAAAAAAAAGAAAACATA
> probe_cstm_P_relictum_0717_10361
ATGAAAAATTTTAATTTATCTGAAAAAAATGGAACAGGTATATATATAATGCCAGATGGAACAAAAAGTAAAAAATGTATATGGGGGGCAGCATATTCGGTTTATAAATGCGATGAACAT
> probe_cstm_P_relictum_0717_10362
GTTATTATTAATTTATATAATTTTTTAAAAAAGGAAATTAAATTATTAGAAGAATGTTTTAACATTAATCATTTATTAAATACTTCTTTTATGAAAACTTTAAAAGAAAAATTTTATTCA
> probe_cstm_P_relictum_0717_10363
GAACAGAAAAGTATGAAGGAAAAATCAATAGATAATATACATAATAAGGATGATGAGTATTATAAAATTTCGAAAAATATACAAAATGATACAGGTGAAGAAAATATGCAAAATAATAAA
> probe_cstm_P_relictum_0717_10364
TATCCACATAATAATCTTATAAAAAACGACAAAAAAATAATAATAAAGAAAATGCACTCAGGAAATAATGAAGATACTTTAAAAAAAAATTTGAATATAAACAAAATGATTAAAAAGAAG
> probe_cstm_P_relictum_0717_10365
AAAAAGAATAATAATAATAATAACAGTGAATATAACAATAATGAATTAAAAGTAAAAGGAAAAAAGGAAATTATGAAAAGAACATTTAAAGAAGTAGAGATAAAAGAAGAAAATATGAAA
> probe_cstm_P_relictum_0717_10366
CTAAGCGGAGAAAAATGCACTCAAGATATAAAAGAAAATCATAAAAATTATAATATAGAAAATGAAAATTTTAATTTAATAGAAAATATAAAAATACAAGATGAATTATATACTAATATA
> probe_cstm_P_relictum_0717_10367
AATGACAAAAATGTATATCCCTATTTTCTACCTTTACATTTAATTATCCCTTTAAAACATGAAATGCTATTAAACATATGGACTTTTTTTTATACGTTTAAAGAAATTTTAGATATAAAT
> probe_cstm_P_relictum_0717_10368
ATTACAATGAATAACTTAGAAAAAATATTTCTATTTAAAAGAAATATATTTAATAAAAAAATAATTTATCAATCAATTAATAAAAGTTATCTACTGAAAGAATATATTAAAAAAAATAAA
> probe_cstm_P_relictum_0717_10369
ATACTAATTTCCTTAGATGAGATGAATTCTGAAGGGAAAAACATAAACGACTCTATTTGTGATATAAAATACAAAGATAATATATTAAAAAGTTTATTAATGTTGTTACACTATTCATTA
> probe_cstm_P_relictum_0717_1037
AAAATTTTTAATACGAATGATTTAATAAAAGATTCTTCATATTTTATCTTTTTTTATAATTTATTTGTTAAAGGCTTTTATTTAAATCAAAATAACTTGAATAATGCCTTAAAAAAAGAC
> probe_cstm_P_relictum_0717_10370
TTAATAGATAATATTATAAAAAATAATTTTAGAAGAAAAAAGAAAAAGCAAAAATATTTAATAAAAAAAAAAAACAATTACGTTTATCAAATATATGATGAATTTGAAAATCCTTTAATT
> probe_cstm_P_relictum_0717_10371
AATAACTTCTCCAACTTCTCTATTAAAAAAGGTTATAATATTGATAGGAGAAATACAGGCATGTGCTTAAAAAAAATGAGAGATCAGGAAAATATAATTAATGATATAACTTATTCTGAA
> probe_cstm_P_relictum_0717_10372
CAAAATTCACAAAAAAATGTTCATTTAAATAATTTAAAACAAACAGGCATACAATTGTGTGCAAAAAATCCAACAGAAAATAAAGACATGGAATTAAATATAAAACAAGAAGGATGTAAA
> probe_cstm_P_relictum_0717_10373
AGTGATACAAAAGAACTGAATAAAGAAGATATAAGCAATGTAGAAAAAAAAATAAAAAATGATGAACAAAAAAAACAAAATTTTTTTTCAAATGATTCCCATTCAGATAACATAATAAAT
> probe_cstm_P_relictum_0717_10374
TTTTCTGATGCTTTGTCATATTGCTCATATTTGGAATCATCTTCAGATGATATTAAAAAAAAGGAATATTCTAAAGTAAATAATGAAATAAAAGAAGAAAAAGAGATAAATAATTATGAT
> probe_cstm_P_relictum_0717_10375
AAAAATAATGATATTAACCTTTGTAAAATTCATAAAGATTGTCTTTATAAAAATAATTTTTCTAAAGAAAAATGTAAAAACTATTACAAGGAGATCAACTATGACAGGACAATTAATTCA
> probe_cstm_P_relictum_0717_10376
TGTAATATAATAAAAAAAAATGATTATTTAAAAAGTAATAATAAAACCAAAGAGAATGATAAAATTTGTTCAGATATAGAAGAAACAAAAGATGGAAACAATTGTAAAGGAGATATGAAT
> probe_cstm_P_relictum_0717_10377
AAAGAAATAAAATCAAATCATATTTACATTACCGAAAAATTAATAGCTATAAATGAAGATATGATAAATCAAATTGAAAATGAAAAAAACGAAATGGAAGAATTAAAGGAAAATGAAAAA
> probe_cstm_P_relictum_0717_10378
AACGAAACGGAAGAATTAAAGGAAAATGAAATAAAAGAAAAGAAAATAAAAAAACAGGAAGAAAAAATAGATATAGATCAAAATGATCTTGAAAATACATCAGATGAAATAAATTTCTAT
> probe_cstm_P_relictum_0717_10379
GATTTAACGGAATATGAACAAACTATTAATAATAATTCTTATATCAATGTTTTATCTGATATTTTTTTGCAAAGAAAAAAAAAAAAAATGATTTTTGAAGAATATCATGATATAAGAATA
> probe_cstm_P_relictum_0717_1038
AATAAAAAAAAGAAAACAAAAACAAACAAAATTAAAGATAATATAATATTTTTGAATGGAAAACACACAAGACTTTTAATTTGCGATTATTTAAAAATTCTTATGAATAATATACAAAAT
> probe_cstm_P_relictum_0717_10380
TTAGATAATATTACTTGGACAATACTATTAAAAAAATACATCTTCATTATTTTGTATACCATGAAGCATTCTTTTTATTTTGATAATAAAAATGTAAATGAAAAGAATAACATTATAATA
> probe_cstm_P_relictum_0717_10381
AATAGTAATTTTAATTGTGTTATACCTTCAAAGAATAAGGATTTAAATACTTTAAACACAAATTTATCAATCTCTAAAAGCGAAACTATTAATAAAAACGTAAAAAAGGATAATATAAAT
> probe_cstm_P_relictum_0717_10382
ATATCGAAATGTTATGATAAAGGTAATAATATAAAAAATAACCAGAACAACTTCACTTCAAATAACGAAAAAAATTTAGAAAATATAAATTTAAAAAAATATAAGTTGAGTTGGTTCCTT
> probe_cstm_P_relictum_0717_10383
AATTTTAGTAAATTTCATTTTTCTAAAAGTGAAATAATGGAAATGATTAATATATTTAAATTTTTATGTAAAGAAAATAATACGTACGAAATGCTAAAAGAAACTGAAAAAATGAAAATT
> probe_cstm_P_relictum_0717_10384
ATTATGTTTTTTATAAATATAATAACTAGTAGTAATATTTCAAGAGAATTTATAAATGAAAAAATTGAATATTTGAATAACATAAAAAATTACATTGTCAATAAGCAAAATATAGAAGAT
> probe_cstm_P_relictum_0717_10385
ACTGCTCAAAAAAATATAAAGAAAAATTCAAATGATACTAAAATTGATTGCTTATTCACGAAAACTATACCAAATAAGGAATTTTCTATGAAAAGTGATTGCATTTATTTTGAAGAAAAA
> probe_cstm_P_relictum_0717_10386
GAAAAAAAAGTTACCTGTGAAAAGGAAAATATAAGAGATGAAAATGCAAAAAATACTCAAGGTAAGAATAAAGGAAAAGAAATTATTAGAGAGAAAAAAAATTATTTTAACAAAATTAAA
> probe_cstm_P_relictum_0717_10387
GAAAATTTTAACGTAAGAATAGACTTACTAGGGGAAGACAGATATTTTAATAAATACTATTATTTTGGTAGCAGTTTTGGTTATATAGATAGAATATATGTGCAATACATGAATCATATT
> probe_cstm_P_relictum_0717_10388
AAAACAAATGATGAAGAACATTTTGAAGAAAGTGCTAAAAATAAATTAGATCATAATGATAATAACAAATGCAAGCAAATAAAAACAATTTTTAATTCAATTGAAGAATATATTAATTTT
> probe_cstm_P_relictum_0717_10389
ATAAACGAATCAAAATATAATTTAAAAATGGGATACATAGAAGGTATCGATAATATAAATATGTTTATAGAACGTTTTTCACCATTTACAATTAGAGAAATAGAATTAAAAAAGAAATTT
> probe_cstm_P_relictum_0717_1039
GAAAATATGATAAATATAAACTTTAATATAATTGATTATGCCAAAATGTATGAAAACAAGAATAACTTTTTTACGAATAACAATATAAAAGATGAAAAAGAGAAAGATTCATCTAATTCA
> probe_cstm_P_relictum_0717_10390
CTTGAAATAAAAGAAGTAATTATAAGTAGTCAATTAAAAAATGATGGAAATTATATTAAAAAAGATATAAAAGATAAAGGTAACAATATAATACTAGCAGAAGAAGAAAATAAAGAACAA
> probe_cstm_P_relictum_0717_10391
GGAAATAAAAAAGAGTCAAGCGCTACCTTTTTTAATGAAAGAAAAGAAGATTTGATTTATGAAAATAAGTATATTCATACAAAAATAGAACATAAAGAGCAGTATAAAGATAATGAAAAT
> probe_cstm_P_relictum_0717_10392
AGAAATAGTTTATTAATAAAAAATAAAATTCGTAGTAATTTAAATAAATATATTCATGAGAATTTAAGTAACTGCAAAAAAAAGGATGACGTTACTTTAATAAACGGCACTGATAAAGGA
> probe_cstm_P_relictum_0717_10393
CATACGTATAAAAACGATAATAGTAATTTAAGAATTGATAAAGATACTGATCAAAATGATGAAAAAATAATGTATTTCACTGAAGCTGAGAAATTATTTGAGCAATTTTTTTTTATTAGT
> probe_cstm_P_relictum_0717_10394
GAAAAGGTACTTAATTTTAAGGAAGACATAAAAAATATTTTAAGTGAATATTTTGAATCAGAAATTGACAAAAAAATATATGATTTTATTTTTTTTTGTATTGATAATTTTATTAATAAT
> probe_cstm_P_relictum_0717_10395
GAATTAACATATGATATTAAAAAAACAATTTTTATTAAATATCTTGATTTTATTTATATAATTGAAAAATCTTTTTCGGCTTATTCTTCTTATTTTCTTCAGAAGAAATGGAATATCTAT
> probe_cstm_P_relictum_0717_10396
TTTCGTAAGAAGTGGATTAATGACTTGAATTTTATAAAAAAAGAAATAATTAATAATACGGTAATTTTTAATAAATTAGATATATTACCTCTTTTAAATATTTATTTTAATTTTTTTCGC
> probe_cstm_P_relictum_0717_10397
ATATACGGCATTAAGGAAAATATTATAAGAAAATTGAAAAAATACAATATAGAGGAAAATTTATTTAAGAAAATAAATTATGATTGTGCTGCAAAAAATGAATTATGTATCATTGAAAAA
> probe_cstm_P_relictum_0717_10398
TTTTTCGAAAGAGATAATAAAAATGAGAAAAACCCAAGCAACTCAAATGACGATAAAGCCTCTAATTTATGCTTAAAAGAAAGAGTCAATGAATTAAGAAATAAAATATACACTTATTTG
> probe_cstm_P_relictum_0717_10399
CCTTTTGAAAAAAATGAAAAGTATTTTTATTTTAAAGAAGGGCATTTAGAGCACATGAATAAATTTAATGATCACAATTTTTTTAATAAAAAAGACGATTTGAATTCCCTAGGTAATGTT
> probe_cstm_P_relictum_0717_104
GATAAAATACATAAGAATGATAATAAATTTTCGTCAAATGAAGAAATTAAATGCGAAATAAAAAATCATAATCATAGTGTGGGTACTGAATTAAATAATTTAATCAATAATACAACAGAA
> probe_cstm_P_relictum_0717_1040
AATATTTTGAATTCATTAAATGACAAAAGTTATATGAATGATTTAGCTAATTCTAATAATGAAAATAATAGAAATATAATTGATTCAGTTAATTTATCTTCAAATGTTGAGTTAATAAAT
> probe_cstm_P_relictum_0717_10400
GAACAAATTGAAGTCCTAGATATAAAAATTTTTTTAATATCTAATAATAAAGAAGCAGCAAAAGAAAAAAAATATATATCAAAAAAGAAAAACGAAAAAAAAGATAAAAAAAATGAAAAT
> probe_cstm_P_relictum_0717_10401
TTAAATGAAAATGACAATAATATCAAAAATTTCAATGATAATAACAATGATAACGAAAATGAAAATGAAGAAAGAGAAAATATAATAAAAAATAAAAAAAAAGATGAAAAAATTAATAAT
> probe_cstm_P_relictum_0717_10402
TGTAGTGACACAGACAACATACAATGCAATTTACAGAAAAATAAAACAGAGAGCAAAAAAAAAAGTAAAATGTGTAAAAAGTTAAATAAAAAAATGAGGAACGACAACAATTATTGCAAA
> probe_cstm_P_relictum_0717_10403
TTACATAATGATTTATTTCAGATAAAAAAGGAAGTTGAAAAGCAACATTTATGTTTAAATGATAAAAAGAATAAATTCTATTTTAATTCTCTAACTAATTTTACAACATTTTTAGATAAC
> probe_cstm_P_relictum_0717_10404
CAAATAAACGATAGTCTGTTCAATCAAAATGATTTGTTGATTTATAAAAATGAAAATTTGTTAGTAAGCAATAACATCTTATATGGAAATAATTTAAGTGAACAGACTATAAATAATAAT
> probe_cstm_P_relictum_0717_10405
CTAAATGAAACATATAATTTTTTATGTCAATTACATTGTTCAATTATACCTCGTAACTATGAAATAGCAGATAGCTTACATAAAAAATTGAATTTATCCAAAAAAAATTTATCAAATGAT
> probe_cstm_P_relictum_0717_10406
ATAAGTTTTAATCCTATGAATTTGTGGAAAAGTATTACTGTAAAAAAAGACACAAAAAAAAATAAAAAAAACTCAATTACTCAAAAAGTAAACTTTTGGGAATTAATTAAAAAAAATGAT
> probe_cstm_P_relictum_0717_10407
ATGTATAATACTTTCAGATATTTGAAGTTATCATATAAATATATTTTATTATTATTATTTTTTCAAAATTTTGTTTTTTCTCATGATTATTCTACACAATCAAGTAAGGAAAATGATTTT
> probe_cstm_P_relictum_0717_10408
TGTTTAACACTTATAGGAAATTTCTATTATTTAGGACTAAAGCCTGTAGAGAGAGATGTGTGTAACGCTCTTTATATATGGAAGGTGTGTTCTGATTATGGTAGTTCAGATGCTCAATTC
> probe_cstm_P_relictum_0717_10409
TATTTAGGTGTGATGTATTCAAATTATTTTTCTTTACCTAATTTATATTCTTATTATGCAGAGGAACAGAAAATAGAAGATAATATTATTTTATTTAGAATATATCTGTTTTTAAAAGTA
> probe_cstm_P_relictum_0717_1041
AATTCCATATCAACCACTTTTATCAAAATAAATGAAGATATATTTAATAAAATATTAAATAATTTTGTGACAGAATTAAAAAGCTTTTTTTTTTCCTTAATAAAGAAAGTAAAAAGTAGT
> probe_cstm_P_relictum_0717_10410
AAACATTTAGAAAAGGGCATAGCAGATTGCATATGGGGGAGAAAAGAAAAATATAAAGATGAAGATAAAGATAAAAAATTTCGAAGTGTTCCTGTAATAAGATTTACTGAAAATAATGAG
> probe_cstm_P_relictum_0717_10411
TTAGTATTAAAAATAAAAAATATAAGATATAATATAGATGAGTTAGAACTTTATTTTAATAATTTAAATAATTTCCCAGATAAATATGATAAAGAAAAAGATGGAAATATAAATTATAAT
> probe_cstm_P_relictum_0717_10412
TACACAAGAAATCATAATTTAAGCTTATTATACTTTTATAGTAGTAACTTAGCTAATCATCCAGGAAGCATTTTAGCACTTGGAATAAAACATATGAATGGATATGGAGTAGAAAAAGAT
> probe_cstm_P_relictum_0717_10413
TGTGAAGCTGCTTCCAGGTATTATTTAAAATTAACAAATGATATATTTAATTCTGATGAGAAAACAGAATTTGAAATAATTGATCTAATACGATTAAACATACCATATTATGATAAATAT
> probe_cstm_P_relictum_0717_10414
AGCATGAATAATAAAAAAATAAAAAGTATTGAACTATTACTAGAATCATCTTTGCATAATAATCATAAAGTATTAACTATGATAGCTAGAAGGTATTTAATTGGAATAGATGGTGTAAAA
> probe_cstm_P_relictum_0717_10415
AAAGATTATAAAAAAGCACATAATTATTTAATAAAGGCAGCAAAATATAAAAACTCAGAAGCTATATCTTTATTAGGATATATATATTTATTAGGGTTAGGAGTTAAAATTGATTACGAT
> probe_cstm_P_relictum_0717_10416
AAAGCAATTGAATATTTTATTGAAGGTAACAAATTGAATGATTCTTTAAGTTATAATGGATTGGGTTATATGCATTTTTTTGGTTTAGGTAATTTTAAAAAAAATACAAATTTAGCTTTT
> probe_cstm_P_relictum_0717_10417
TATTACTTTGAATTAGCAGCAAAGGGAAATTTATCGTCAGCTCAATTTAATTTAGCTTGTATGTATTTAAGTGGAGTTGGCACATCTCAGTCTTTTCAAAGTGCATTTTACTGGTTTTAT
> probe_cstm_P_relictum_0717_10418
AAATCTTTAAATAATGGAAATTTGTTAGCTGCATACGTTATTGGGTTTATGCATTATAATGGAATCATAACATCAAGAAATTGTAAATTAGCTTTATCTTTATTATCTAAGGTAGCAGAA
> probe_cstm_P_relictum_0717_10419
AATAATCCTTTTATTATAAGTACAACTAATAAAATTATAAGATACACAGAAAAAGGAAGAAATAAAGAAGCATTATTTTTAATGGCATTATTAGCAGAAACTGGATGTTTGCAATCACAG
> probe_cstm_P_relictum_0717_1042
AAAATTTTAGCAAAATTTATTACTATCTTTTGTGAAATTTGTTTAATATTAACACCTTATTATATTAGTATTATAAATTTTATTGAGATTTTAAGTGATTTCGCAAATGTAATCCCATTA
> probe_cstm_P_relictum_0717_10420
ATCAATTTATCATATAAAATTATAAATTCGGAATTCTCCCTATTCTTACCTTCAGATCCTAATTCGAAAAAAATTTATGCTAGTAGGTATTTAGCCATGGCATCTGAACGTAATGATTTT
> probe_cstm_P_relictum_0717_10421
AAATCATTATACATACTAGGTGATTATGCTTATAAAGGATATGGTATATATGTTCATTTATTACCCAAGAATAATTTACCTATTAATCCATTATATGATTTAAATGATAATAAGTATTTA
> probe_cstm_P_relictum_0717_10422
TACAAAAAGAACAAAAGAAAGAAGGTAACTGATAATAATAAGAAGAACAACAGCACTTTAAACAATAAAAATATACTAACAAACTCTAACGAAATAATATCTACTGATTTTATTGATGAA
> probe_cstm_P_relictum_0717_10423
CAAGGTATTGTTTTTAATAATAAATGGAGATTTAATTATTCATTCAAGTTTTTTTTTAATAAAATAGATTATGAGTTAGCTTATCATCATTATAAAAGTATTATATCATTTTATCCTAAT
> probe_cstm_P_relictum_0717_10424
AATATATATGTTATTCAAATTATTTCAAAAGCTTGTTATAACTTAGGATATATGCATTATTATGGAATTGGAGTACCAAAAAATATCGAAAAATCTTTGGCTTATTTTAATTCATCTATT
> probe_cstm_P_relictum_0717_10425
CATGATGAATGTGTAAGTATATGGAATATTAATGAAAAAGAAATAAAAAAAAAATTGACAGTTCCCTTTACACCACCTTATTATTTTTTTACGTATCACGTTACATATATTTGTATAAAT
> probe_cstm_P_relictum_0717_10426
GAGAAAAATAAAAATATTTTAGCAGTTGGATATATAAATGGTTCTATTAGATTATTTGATATAGAAAAAAATAAAATATTATCAACTTTCCATGGACATACTTCTTCTATATGTAAATTA
> probe_cstm_P_relictum_0717_10427
AAATTTAATAAAAATGGTAACTTTTTGTGTTCATGTAGCAAAGATACGAATATAATATTATGGGATGTTATTAATGATAAAGGAGTATTTAAACTAGAAGGACACACCAATGCTGTTACT
> probe_cstm_P_relictum_0717_10428
GATATAGAGTTTTTAAAAATAAAAAATGACTATTTAGATGATTTTATTAGTAATAATTTATTAATTAGCGTATCAAAAGATTGTTTAATTAAGGTATGGGAGTTAAATATTCAATCATGT
> probe_cstm_P_relictum_0717_10429
GTACAAACCCTAGTAGATTGCGAAGAAGAAATTAGTTGTTTATTAATAAATGAAAGTAATACTAGATTAATTATTGGATGCAACTCTTTTTTAAGAATATATAAAATTGATTTATATTCT
> probe_cstm_P_relictum_0717_1043
CGTTATGTAAAATATATAATTGTTTTTTTTCATAATTATAAAAATAAATTTATAGAAAAATATAAAGAGTTTCAAAATTTTATCATTTTTAATGACCCAGTAAAAACACAATCAGTGGGA
> probe_cstm_P_relictum_0717_10430
AATATTAAAGATAAATTTACCAATTGTAAAATTTATATAAGCTTTTTGTCAACTATTAAGAGACCTAACAATTGTAGAATTCAAAATATGAAAATGATTTTTTTTATTGAAAATGATATT
> probe_cstm_P_relictum_0717_10431
AATTTTGAAGAAGAAGAAAATTTACATTTAACATTAAAAGATGATAATAATGTAGGAGAAAATGATTTAAATATAAACGGTGTTAATACAAATATAAATGATAACAATGGGGGCATAAAA
> probe_cstm_P_relictum_0717_10432
GAAGATAAAAATATTATTAATGTTCTTAATAATTCTTTAAATAATTCTTTAAAAATTTGTGAAAGAACAACCTACTGTTTTGAAGGGGATAACAATGGAATTCTAGTATGCTGTACTAAT
> probe_cstm_P_relictum_0717_10433
TTAAAAAAAATAGAATTTTATAAGATAAATTCAATAAAAAATCAAAAAAAATCAGAAAAAGCAAAAAAAAAAAGATACATAGAAAAATTAAAAAAAAAAAAAAAAATGATTATAAAAGAA
> probe_cstm_P_relictum_0717_10434
CAAAAAAGAATAGAGAAATTTAAAGGAAAAAATAATATTGACTATATTAATTTAACATATAAATTAGAAGAAATTGAACAGGAAATAAGTATTTATAACCGTTATGATATTCATACAGCC
> probe_cstm_P_relictum_0717_10435
AACGATGAAATAAAATATTTATTTAATTATAACTGCAAATTCAGATTGCAAAATATAGATATTTACAAAAAAAGAAAAAAAGACATTTTTGTTTATCTCCTGATATCTTTTGCTACGAAC
> probe_cstm_P_relictum_0717_10436
CGCTTGAGTATATTTGAGATTAATCTATATGACATTTTGAATAACAAAGATATGTTTATTGTAAAAGGAGAAGGTAAATCAAAGAACAGTAGTAATCAAATTAAGGAGGAAGAAAGTGAA
> probe_cstm_P_relictum_0717_10437
AATAAAGAAAAAAATGAAAAAGAAGACAAAGAAAAAAACAGTGAAAGTGAAGACGAAGAAGAAAAAAATGAAAAAGAAGACAAAGAAAAATATAGTGAAAGTGAAGACGAAGAAGAAAAA
> probe_cstm_P_relictum_0717_10438
AATGAAAAAGAAGACAAAGAAAAATATAGTGAAAGTGAAGACGAAGAAGAAAAAAAGGAAAATGAAGGAAAAGTAGAAAAGAGCTTAAAAATAATAGAAAAAAAAATATATGATTATTCG
> probe_cstm_P_relictum_0717_10439
AAATGCTTTAAAGAAATATGCGAGATAAACAAAGGACATAACAGTTCTGTGAACTATCTAAATTTATCAGAAAATGGAGAATTAATGGTTTCCATATGCAAGAGATATGTGAAAATTTGG
> probe_cstm_P_relictum_0717_1044
GCTAGGCTAATTGGTTTTATTAAAATTTTACAAAAAAAAATTAATTTAAATAAAAAAGAGTCTTTAAATGTTTTTTTTCTTAATCTTTTATTGTCTGAATGCTTACCCATTAATCATTTA
> probe_cstm_P_relictum_0717_10440
AATATGAAAACTTTTCAGAATATAATTACAATTAATTCAGAAGGTTGCACAAGTGCATTTTTTTGTCATAATGATGAGTACTTAGTAATTAGTGATGAATATGGATATATTTTTTTATAT
> probe_cstm_P_relictum_0717_10441
GAATTAAAAAATATTGAATTAAAATATATATATAAGGCCCATACAAATAAAATTATTAATTTATGTAAAAAGTCGAAAAGTAACTCATTTTTATCAGTTGGAGAAGAAAATTATTTAAAA
> probe_cstm_P_relictum_0717_10442
ATTTTTGAACTTACTTCAAGTAAAGAGGCCATTGAGCATGAAGAAAGTGATGAGGAAAATAAAGAATTGAGAGAAGTTGCAAATAAAAAAAATAGTAGAAGTAATGATAAAAAAGAAATA
> probe_cstm_P_relictum_0717_10443
AACAAAATAAATGAGAACGAAGAAACAGTTAATCAAAAGGATAATTTCTTTTTAAGATTTACAGAAATGGATTGTTATAACTTAACAGATAAAGTAAGTTGTGCTATTTATTCTCCTAAT
> probe_cstm_P_relictum_0717_10444
GAAGAATACATTTCTATTGGTTATTTAAATAACTTAATAGAAGTATTATATAGTGACACTTTAAAATTGCATTTAACCTTATATGGACATAGTTTACCTATAACATGTATTGATATTTCA
> probe_cstm_P_relictum_0717_10445
AAAGATAACAAATTGTTAGCTTCCAGTTCATCAGATAAATTTTTATTTATCTGGAATTTAGAATATGGTAGTATAAATAAGAGATTACATATAAACTGTGATGTGTTAACAAAAATTCAA
> probe_cstm_P_relictum_0717_10446
TTTTTTAATGAAAGTAATAATTTAATAAGTATATCAAGAGATGGTTATATAAAAATGTGGGATGCAGTAAAATTTGAGTGTATTTGTACTATTGATGGAAGCTTTGGTATTCTTACTTCT
> probe_cstm_P_relictum_0717_10447
TTAGTTATTAATTATAATGATGATTTTTTCTTAACATCAGGAACTCATAAAAGTATCAGATACTGGAAAAGAGGAGATGATTTAATATTTTTAGAAGAAGAAAGGGATAAAGAACTAAAT
> probe_cstm_P_relictum_0717_10448
TTACAAATTGAAAAAGAAGCTGTAAGGAATGATTTAGCATATCCATCCTCTGTTGAGAAAAATGTTTTACTAAATAAAGCTACTATAAAAACTATTGAAACTATTAAATCTTCTGAAAAA
> probe_cstm_P_relictum_0717_10449
CTAATCGAGTATCTTGATATAATAGACGAAGAATTAACTTTGTTAGATGTATATTATAAAAATTTAACAGCATACCAAGAAGCAAAAAAAAAAAATGAACTTCCCGATTTTGTTCAACCA
> probe_cstm_P_relictum_0717_1045
GGTTTTTGTAATAGGCAATCGTTAAAAAACAATTTCAATTTTTTATTCTATGACTCGTTTGAAGAATATAAAAATAATTTAAATAATGAAGCTATTATTTATGACGATTTTGAATTAAAT
> probe_cstm_P_relictum_0717_10450
CCCACCAAACCTAATTCTAGACCTGAATTATTAAATAAAGATCCTTATGAATTCATTATTGAAATTGTATGTAATATTAAAAATAACATTTTAAATGAAGTTTTAATATCTTTGCCATTT
> probe_cstm_P_relictum_0717_10451
TCCTATGCATATAAATTATTAGATTATATTAAAACTTATCTAAAATCTTTTTATTTTTTTCAAAAAATTCAAGATAACCGAAAAAAATTTCGTTCTTGTGGAGATTTCAATTTCTATGTA
> probe_cstm_P_relictum_0717_10452
GAATATTCAATTAATATTGTTTTAAACATAATAAATATTTATAGAAATCAGTTCTTGTTTGATACTAAGTTTAGATTTCTTTTATATGAATTACATGAATTAATTATCCCACATTTAAGA
> probe_cstm_P_relictum_0717_10453
AACTCAGTAGAGCAGTGTTCGTTTAATCAAACGACCTTGAATTTTTTAATAAACTCTATAGAAGATGATAATTTAAATTTGAATGATTATGATCAGGAATTCTTACATACTAAGAAAGAA
> probe_cstm_P_relictum_0717_10454
TTAAGGAATAAAGATAAAATAAATACAAAAATAAAAAACGAGAAAAACGTAGAGTGTTTAAAGACCCCTGGTACAAATGAAAATGAAAAAGAAGAATTTAGAAACAATAAAAAAAAGGGG
> probe_cstm_P_relictum_0717_10455
AATTATGAAAAAATAAATAAAGATAAAAATAAAAACTATGATATAATTGAAAATAATGATGTTGAAAATAATGAAAATAAAAAAAATGATAAAGATATGGTTAATAATAAAAGTGGTAAA
> probe_cstm_P_relictum_0717_10456
ATGGATGTATCTAACTATGAATATTTAAGAAATTTTGGGGTTAAAAATGAAATAAAAAGAAGAACAATATATAAAGAAAAAATTATATATCATGTAGCAGATACTATAATATTTACAGCA
> probe_cstm_P_relictum_0717_10457
CTATTTTTAAGTTGTTACAAGTTTAACATAACGTTGTCATATAATTATGAAAAGGAAGTATTTTATAGTTTTTATAAATCATTAGTTGATTTAGTTTTTTTAAATTTAGCAAGAATAATC
> probe_cstm_P_relictum_0717_10458
TACACTATTATTTTACTTTTTTTTTATTCTAGAGTAAATAAATTAAATATATTAGAAAACGTTTATGTATTTTCTAGGCATTTAACTGGATTCTTAGTTATTTTAAATTCAATAAAAATG
> probe_cstm_P_relictum_0717_10459
ATTAATTTTCATTATAATATAAATGTGGAGGCAAAAAGTTATAATGGTATATATTTTAATGTAGTTAGAATAATAATTATGATATATAGCTTGATATCTTCAATATATTATTTTTTTATT
> probe_cstm_P_relictum_0717_1046
ATTCAAGAAAATATCAAGAATTATAAAAAAATAAAAAATATAATTGAAAATGAAATGACTAATAGATTTTCATTTGCTACAGATTTAACAAAAGATAGTAAAAATAAAAGTAAATATGAT
> probe_cstm_P_relictum_0717_10460
CAGTATAAGTTATACAATGTTAAGAAAAAATGCATAATAGCTAGCTCAGAATTAGAAAAAATTTTATTAAAAGATATAAAATTAAAAAAGTACAAGTTATTTAAAGGTGATTTTACTAAT
> probe_cstm_P_relictum_0717_10461
GGTTTATTAGATGAAGAGTGTAGCAACATGAATAGTACTATGATAACAAGAGAAAACAAAAGTTTATTAGAGTTGAATTTTTCTTATAGCAAATTATATGATTCAGGCACTTTATATAAA
> probe_cstm_P_relictum_0717_10462
GATTTAAATGAATTAAAAGTATCCAAAAAAAAGTCGCAGAATTTAAATGACTTATTAAAAGAAAAAAATGCTACAGAATTATTATTATCGAAAAAAAAAAAAAAATATAAAAATAATACT
> probe_cstm_P_relictum_0717_10463
ATTGATGATGATACCGAATCATATAGTACTAACATAAATTACTTAGAAAATAAATTAACATATAATGAATTTAAGAATATTCTACTACCATATTTATGGCCTAGTAGAAGAGTAGATTTA
> probe_cstm_P_relictum_0717_10464
AAAGGAAATATTTTAATATTACGTTTTTATGTAGTGTTAATCTTTTTTTTTATAATACTATCCAAAATATTTAGTGTGATATGTCCTATATATCTTGGTATTGCATCTAATGATGTTTTA
> probe_cstm_P_relictum_0717_10465
GAAAAAAATTTTTCAAATTCTGTTTTTAATCTTGGGTTATATGTAACGTTTTTTTTTATTTCAAAATTTCTGAAAGAATTATGTGGAATTTTATATTCACAGGTACAGCAGTCTGCTTTC
> probe_cstm_P_relictum_0717_10466
ATTGAATTACAAGAGTCCGTTTTTCAAAGTTTTCATAACTTATCATATGAATGGTATTCTAATAAAAATTCAGGGGGAATTATGAGAATAGTTGATAGAGGAACAGAAAGTGCAAACAAT
> probe_cstm_P_relictum_0717_10467
TTAATGAATTCTTTGTTAATGTATATAATACCAGCAATAATAGAAGGAGTTATAACTTGTATAATATTTATATTTAAATATAAAAATAGTCTATTAGGAAGTATTTTGTTTATTGGATTA
> probe_cstm_P_relictum_0717_10468
ACCTTATATATATATGCAACAATAAAAATAACAAAATGGAGGAAGAAAATTAGAACAAAAGCAAATAAAATGGATAACGTATATCATGATATAGCACATGATTCGTTGACAAATTATGAA
> probe_cstm_P_relictum_0717_10469
ACTGTGAAGTATTTTAGTAATGAAAAATTTGAAATAAAAAGATTTTGTAATGCATTATCTAATTATAATAGATATAATTTAAAAATTTTAAATAGTTTAGGAATATTAAATAGTGTTCAG
> probe_cstm_P_relictum_0717_1047
AATAACAGTTTACAAAACTTAGATAAAAAAGAAGAATTAAATATAATAACCAATAAAGAAGAAAATGATGAGAAAAAAAAAAAAACAGATAGTGACGTAATTCATAATGATATCATATTA
> probe_cstm_P_relictum_0717_10470
CAATTTATTTTGAATGGCACTTTATTTTTTACCTTGTTTTGTGTAATATACATGATAATAGAAAATGGAGCAGATAGCGGAATTTTTATTAGTGTAATAGTATATATAACAAATGTATTT
> probe_cstm_P_relictum_0717_10471
TCTCCTTTAAGTATATTAGGTACGTTGTATACCAATATAGTCAAATCATTTACTGATATAAATGATTTAACTGATGTCTTAAGAGAAAAAATACATGTCCCAGATGACCACAATTTAGAA
> probe_cstm_P_relictum_0717_10472
CCTTTTTCATTGACATCTTATGAAAAAAAGTTTGGTGTAAGTATTCAATTTATTGACGTTAATTTTCATTATCCTTCTCAACCACTTAATCTTTCTTTAAAAAATATTGATATTTTCATA
> probe_cstm_P_relictum_0717_10473
CCAGCTGGTACTACTTGTGCTATTGTTGGCCATACAGGTTCTGGAAAAACTACTATTTCCAAATTGCTATATCGATTTTATGATGCAGAAGGAGAGATAAAAATAGGTGGAAGAAATATA
> probe_cstm_P_relictum_0717_10474
AATGAATATACGAGAAATTCTGTTAGAAACATAATAGGAATAGTACCTCAAGATACTATTTTATTTAATGAAACTATAAAATATAATATTTTATATGGAAAACTAAATGCAACAGATGAA
> probe_cstm_P_relictum_0717_10475
GAATTAATACAAGCAGTAAAATCTGCTCAATTATATGATTTTATTGAATCCTTACCAAAGAAATGGAACACTATAGTCGGAGACAAAGGAGTTAAGTTATCAGGAGGAGAGAGACAAAGA
> probe_cstm_P_relictum_0717_10476
ATATCTATTGCTAGATGTTTATTAAAAGATCCAAAAATTGTTATTTTTGATGAAGCTACTAGTTTATTAGATTCAAGAACAGAATATTTATTTCAAAAGGCAGTAGAAGATTTAAGAAAA
> probe_cstm_P_relictum_0717_10477
AATAGAACTCTAATAATTATTGCTCATAGACTTAGCACCATTTCTTCTGCTGAACAGATTATTTTATTAAATAAAGGAAGAATTATAGAAAGGGGAAACCATCATTATTTATTAAAACTC
> probe_cstm_P_relictum_0717_10478
AATGGGGAATATTCACAAATGTGGAATATGCAATCGAAATCTAATGAAAAACATAATGAAGAAAATTCTTCTAATGATAAAAAAAAAAGTCCAAAAGATAATATGGGTGTAACAAATTCC
> probe_cstm_P_relictum_0717_10479
TTTAAAAATGAAGATATAGCTGGTGATAAATCAGGTAGTGATTATAATGCATACTTATTTAATGGTTGTAATAGTACATATAATAACAATGGTAGTAATATGAGCATTTATGAGGATAAC
> probe_cstm_P_relictum_0717_1048
AAAAATGAAATATTGAAAAGTGAAGATACTCTAAAAAATAAAGAGAGAGATGAAAAGCACCAAGATATTTTTACATATTCCAAAAAAAGTGATAAAAATAAAAAAATTGATGAAAAAAAC
> probe_cstm_P_relictum_0717_10480
AATAATAATAATAATAATAATATTAATAATAATACTAATAATAAAAGTAATAATATCAATAATATTAATAACAGTCATAATATTAATGATAATAATAATAATAATGTTAATAATAATAAT
> probe_cstm_P_relictum_0717_10481
AATAATATTAATAATAATACTAATAATAAAAGTAATAATATCAATAATATTAATAACAGTCATAATATTAATGATAATAATAATGATAATATTAATATTAACAATAATGATAATAATAAT
> probe_cstm_P_relictum_0717_10482
AATGATAATATTAATATTAACAATAATGTTAATAATAATAATGATAATAATAATAGTAATGATAATAATAATAATGTTAATAATAACAATAATAATAATAATAATAATTGTAATATTAAT
> probe_cstm_P_relictum_0717_10483
GAAAATAACTTGGAAGACTCTTTAGAAAGTGAAAGAAATAATAATACATTTTATTGGTTACTAAATTCCTCCAATGAAAAAATAAAAATAAATCACAAATCATATATATCTAAAAAATGT
> probe_cstm_P_relictum_0717_10484
AATTTAGATACAGATGTTTTTTTTGTTCTAATTGAGAATGAAGAATATTCAGATATTTATCCTCTTTCTAGTTGGCATGTATTTGAACCTGATATATCAGCTAAGACATTAAATAAATTT
> probe_cstm_P_relictum_0717_10485
AACTCGGACCATCCAAATGAAAAATTGAAAGCTGAAAATAATAATAAAAGATTAGATGATATAATAGAAAGACTGAAAAATAAAGAAGAAAGCGCTAAAATAAATAAAAAATCAAAAGAA
> probe_cstm_P_relictum_0717_10486
GAAACTAAGAAAAAAAAAAAAATAGTGCAAACAGATTCTTCCTCAGATGATGAAGATGATGATGATTTAGGATTAAAAAGACAAGAAAAAAAAAGGTTAAAAAATTTGATAAAATTAAAA
> probe_cstm_P_relictum_0717_10487
AGAGGAGACAGTAAAGAAGAAATTGAATATGTAGATTCAGCTTTGGCTATTACATCTCTTAGAAAAAATAAAGTCAATTGGGACTATAATGATGATGGAAAAAAAAGTGACGATGAAGAT
> probe_cstm_P_relictum_0717_10488
TTAAATGTGGAAGATTCCTGTCAAGAAGAATTTGATGACGATGATGATGAAAATGACGATTCAGATAACAATTCCAATAATGATGAATCGAAATTAACTTCTTATGGTCAAGCTATGAGG
> probe_cstm_P_relictum_0717_10489
TCTTTGCTAAAACAACAAGTTAACGATGAAGAAGATGATGAATTAAATCAGTATTCTGATGATGACGATGATGAAAATATTAGTGAAAAAGAAAAAATGGATGTTAAAAAAAAGAAATTA
> probe_cstm_P_relictum_0717_1049
GAAACATTAAATAATAAAGACAGAAATAAAAAAAGGAAAAGAGAAAATTCCATTGACAAAAATGAAATAAAAGATTTAAAAAAAACGAAATGTAATAAGTTATTTGAAAACTTAAATGAG
> probe_cstm_P_relictum_0717_10490
AAAAATAAAACCAAAAAAAGTAACAATGATAATGATAAAAAACAAAAATATGAACATAAAAAAATAACAAATGAAGAAGAAGATGATGATGACGATGATGATGATGACGATGACGACGAC
> probe_cstm_P_relictum_0717_10491
GAAGATGATGATGACGAAGATGATGACGATGACGAAGATGATGATGAGGAAGAAGAGTCAAAAAATAAATTAGTAAAAAATAAAAAAAATTATAATTTCAATGACTATATTAAAGAGAAG
> probe_cstm_P_relictum_0717_10492
ATTAGAAATAAAGAAATACAAATAAAGGAGGAAAATTGTGCAAAAATTTTATTAAAAATTATTGAAAAAAATAATGGAAAAATGGACATATTGACTCTATTAGATATTTTAAATATTAAA
> probe_cstm_P_relictum_0717_10493
GAAAAAAATCAAAATTTTCTTCTCATACAAAAATTTATAAAAAATTTATGCAATGTTAGCTCACAAACAATAAATAATAAAAAAGTAAAAATGATATCCGTGAAGCCAAAGTATTTGCCA
> probe_cstm_P_relictum_0717_10494
ATGGATGAAATAAATGAATCATTAAAATTTTCAGATTTTACATCGTCCAAATTTGGTAATAAGAGGTTAAGAATAAATAAAACAGATGACAATATAAAATATTTTGTTTCTCGTTTCAAC
> probe_cstm_P_relictum_0717_10495
GCTATCTTTAATGCTTTAAGTAAGACATATGGATATTTGACACCTGATTTATGGAAAGTAACAAAATTCGATAAATCTCCTTATGAAGAATGGTCGGAATTTTTAGAGACATACCAGAAT
> probe_cstm_P_relictum_0717_10496
GGAAGAGGTTCAGCCGAAGATGATTTAAAAAATTGGGTACCAGTAACAAAGTTAGGAAGACTAGTAAAAGAAGGAAAAATCTCATCAATTGAAGAAATATATTTACATTCATTACCAATT
> probe_cstm_P_relictum_0717_10497
AAGGAATATCAGATTATTGATTATTTTTTTCAACCAAATGAATGTTCTCATCCATTAAAAGATGACGTTGTCAAAATTATGCCTGTACAAAAACAAACACGTGCAGGTCAAAGAACAAGA
> probe_cstm_P_relictum_0717_10498
TTTAAGGCATTTGTAGCTATTGGAGATGGAAATGGACATTGTGGTTTGGGAGTAAAGTGTGCAAAAGAAGTTGCAACAGCTATAAGAGGTGCTATTATTGCAGCAAAACTTTCATTAATA
> probe_cstm_P_relictum_0717_10499
CCAGTAAGACGTGGATATTGGGGAAATAAGATTGGAGATCCACATACAGTACCAATGAAAGTATCAGGAAAATGTGGAAGTGTTCGTATTCGTTTAGTACCAGCTCCAAGAGGTACACAA
> probe_cstm_P_relictum_0717_105
GAAAATAGTGAAGAAAATTATGAAAATTTTAAAAAAATGAATGAAAATGAAATAATATTATTAAAATGTATTAGGCCTTTTCCTACTATATATTGGCTTATTAATAAAAATGTATGTGCA
> probe_cstm_P_relictum_0717_1050
TCAAATAAAAATTATGTAGTATATTTATCATTTATTTATCTTGTTACTTTTATAAAATTTCCTGAAATATTTACTGTTCAGAACAATATATCATTGGAAGATGTGTATAACTCTTTTAAA
> probe_cstm_P_relictum_0717_10500
TGGCTGATATATAATGAAAAAAGAGAAGCACCAGAAAAAATCACTAATTTAATCAATAATGATTTAATAGTAAAAATAAAGGGAGATTTTAAGAATTGTGATCATTCAATTTATTTAAAC
> probe_cstm_P_relictum_0717_10501
GGCGCATCATTAATTCATGAATTATCTTTAGAAGGGCCATTTACAGGATTTCTACCATCAAATGAAGCATTAAATTTAATCAGTTCAGAAAGTTTAAATAAGCTATACAAGGATGATAAT
> probe_cstm_P_relictum_0717_10502
ATGAAAAATAGTTATAATTTAATTATTAAAAGGCTGTACACTCGTAGTGGTGGATTAAGAAAACCGCAGAAAGTAACAAATGATCCTGAAAGTATTAATAGAAAAGTTTATTGGTGTTTT
> probe_cstm_P_relictum_0717_10503
ATGACAGAAAATACTTCAATAAGAAGAAGATACGAGAAAAGCTTTACTGATAGACCTGGTTTCACAGAAGATGAAATTGAAGAAATAAGGGAAGCTTTTAATTTATTAGATACAGATGGA
> probe_cstm_P_relictum_0717_10504
ACGATAGATCCCAAAGAAATAAAATGTGCAATGCAAAGTTTAGGTTTAGATGTAAAAAACCCTATGATATTTAGAATGATAGCGGATTTAGAAAAAGACGGTTATTCAACAATTGATTTT
> probe_cstm_P_relictum_0717_10505
GGAAATAAAGACACAAGAGAAGGTATTCAAAGAATATTTAATTTATTTGATGATGATAAAACAGGCACAATTTCATTAAAAAATTTAAAAAGAGTTGCAAAAGAATTAGGAGAAACATTA
> probe_cstm_P_relictum_0717_10506
ATGCAGAAAGGAATAAGGAAAAAAATTATATTTTTTTTTTTATGGATATCATTAATATTTAAATGTGAAACAAAAAAAAAGTTAAGTGCTTCATTAAATTTTGTTTCAAGTAAAAACCTT
> probe_cstm_P_relictum_0717_10507
TCTAATGGGATAAGATTAAAAAATAAGCATTTAAAAGAAACCAATAGGATATATATAGTAGCAGAAGAAAATACAATTACATTGAATGATCAAAATTATATGAATGAACTGAAAAATGTA
> probe_cstm_P_relictum_0717_10508
AAAGTAAAAAGAAATATAAGTGAAGCATTGCATATGGCAGTTTATGAAGAAATGAAAAAAGACAAAAATGTGTATGTCCTAGGAGAAGATGTAGGACTATATGGAGGTTCGTATAAGGTA
> probe_cstm_P_relictum_0717_10509
ACGAAAAATTTAGCTCATTTTTTTGGTTTTGCAAGAGTATTAGATACACCAATATGTGAAAATGCCTTTATGGGATTAGGCATAGGATCTTCTATTAATGGATTAAGGCCAATAATAGAA
> probe_cstm_P_relictum_0717_1051
ATATTTTATTCCTATGTAAAGAATTTAAAAAAAGAAAATATAATAAATTTAAATATTATAAAAGAATATCTTTATAATAATACTGTCGACTTTCTTGGTAATATACAGATATATAATATC
> probe_cstm_P_relictum_0717_10510
GGAATGAATTTATCTTTTTTAATTTTAGCTTTTAATCAAATTTCAAATAATGCATGTATGATGAGATATATGTGTGATGGCCAATTTAATATTCCTGTAGTTATAAGGGGACCTGGAGGA
> probe_cstm_P_relictum_0717_10511
GTTGGAAAACAATTAGGTCCAGAACATTCTCAAAGAATTGAATCTTATTTAATGAGTATTCCAGGATTAAAAATTGTTTCATGCTCAACTCCTTATAATGCTAGAGGATTATTAAAATCA
> probe_cstm_P_relictum_0717_10512
GCTATTAGAGATAATAATCCTGTTTTATTCTTAGAACACGTTTTATTATATAATTTAGAAGAAGAAATTCCACTTTTACCTTATACGCTACCTATTGATAAGGCAGAAATTGTTAAAAAA
> probe_cstm_P_relictum_0717_10513
GGTAAGGATTTAACTATATTATGTTATGGTATCACAAGACATATAGCCTTAGAAGCTGCAAAAGAGTTACATAAAATTAATATTGATGTAGAAATCGTAGATTTAATTTCCTTAAAACCA
> probe_cstm_P_relictum_0717_10514
TTTGATATGGAAACTATAGAACATTCTCTTAAAAAAACTCATAAATGTTTAATATTAGATGAATCAGCAGGTTTTGGAGGTATTGGTGCTGAATTATACACTCAAATAGTAGAAAAGTTT
> probe_cstm_P_relictum_0717_10515
TCTTCTTACTTAAAAAGAGTACCTGCTCGTTTATGCACTAAAGATATTCCTATTGCTTATTCAAGTAAATATGAAGATGCTTGTATAATTAAAAAAGAAGATGTAGTTTATATGTCTACA
> probe_cstm_P_relictum_0717_10516
GCTGATTTTATTACAAAAGCATTGAGACTAGATGGAATGCCTGCACTTTGCATACATGGAGACAAAAAACAAGAAGAAAGAAGATGGGTCTTGAATGATTTTAAAACAGGAAAAAGTCCC
> probe_cstm_P_relictum_0717_10517
ATTCTAATAGCAACAGATGTAGCTTCAAGAGGTTTAGATATAAAAAATGTAAAATATGTTATAAATTTTGATTTCCCTAATCAAATTGAAGATTACGTTCATAGAATTGGTAGAACGGGG
> probe_cstm_P_relictum_0717_10518
AGAGCTGGATCACATGGTGCCTCTTTCACATTTTTAACTGCTGATAAATATAGACTGGCTAGGGACTTAGTTAAAATATTAAGAGAATCTGAACAACCTGTTCCACCTCAATTAGAAAAA
> probe_cstm_P_relictum_0717_10519
ATGAGAGGCTATAATAACTATCAAAATAGATACAATAATCATCCTGATTACAACAATTTAGCTAATTATCAAGCATATCCTCAATATAGAGCAAATTATAACGATTTCGGTGGTAATAAT
> probe_cstm_P_relictum_0717_1052
TTAATACGTGATGAAAATTTTATAAAAGTTTTTTTTTTTAATATTTTGTTGATAATCAATTATTTAAATTACGAGTATAACATACATGAAAAAAATGGAAGTTCCTATAAAAACCAAATA
> probe_cstm_P_relictum_0717_10520
AATAATAATAATAATTCAAATAACTTTGGTAAAAACTTAACTCAAATCGATTGGAAGAGCATAAAATTAGTTCCATTTGAAAAGAACTTTTACAAAGAACATGAAGAAATATCTAAATTA
> probe_cstm_P_relictum_0717_10521
ACAACAAAGGAAGTAAAAGAAATAAGAGACAAATATCAAATAACAATTTTAGAAGGTGATAATATTCCAAATCCAGTTGTGTCAATAAATAAAATAGGTTTTCCAGATTATGTTATAAAA
> probe_cstm_P_relictum_0717_10522
GCCCTAAAAAATAATAATATAACTGCACCTACTCCTATACAGATACAAGGATGGCCAATAGCTTTATCAGGTAAGGATATGATAGGCAAAGCAGAGACCGGAAGTGGAAAAACTTTAGCT
> probe_cstm_P_relictum_0717_10523
TTTATCTTACCTGCATTTGTTCATATTTTAGCTCAACCAAGTTTAAAATATGGTGATGGACCTATTGTTTTAGTATTAGCACCAACAAGAGAATTAGCTGAACAAATTCGTCAAGAATGT
> probe_cstm_P_relictum_0717_10524
ATCAAATTCTCTACTGAATCTAAAATAAGAAATACATGTGCATATGGAGGAGTTCCAAAAAGTGGACAAATTTATGCTTTAAGACAAGGAGTACATATTTTAATTGCATGTCCAGGCCGT
> probe_cstm_P_relictum_0717_10525
TTAATTGATTTATTAGAACAAAATGTCACAAATTTAATGAGAGTTACTTATTTAGTATTAGATGAAGCTGATAAAATGTTAGATATGGGATTTGAATTACAAATTAGAAAAATTGTTAAT
> probe_cstm_P_relictum_0717_10526
CAAATAAGACCCGATAGACAAACACTAATGTGGTCAGCAACTTGGCCAAAGGAAGTTCAAGTTCTTGCAAGAGACTTATGTAAGCAACAACCAATACATGTTAATGTTGGTTCACTAACC
> probe_cstm_P_relictum_0717_10527
AAATGTATTTGTTTCGTGTCTGATGATGAAATTTTAAAATGGAGTAGCTCATTGAAGAAGATAGGTTTGGATTTACAGAACTTAAAAGATCTTGAAGAGATAAAAAATATGAGCGATAAT
> probe_cstm_P_relictum_0717_10528
GATTATACAAACATTAATAAGGGAATTGTATGTTGTAATGAAATGTTAGAATTACAAAAAAAATTAAAAGAAAATAGAAATAAATCTTTCTTAAGTAAATTAGCTGAAGAAGCAGATTTA
> probe_cstm_P_relictum_0717_10529
GAAAATGAAGAAAGTAGTTCTGATTCTGAAAATGAATCAAATAAAAAAAGTAATGAAAATGTCCTTAAGCATTTACTGCACAAAAAAAAGGAGTTATATAAATTGTTATATAAAAATTTA
> probe_cstm_P_relictum_0717_1053
GATAAAAATACTGATACATCATTAAAAATAAATGATATGAAAAGTAAAGAAAAAATTCGTTTTAATTCCTCGAATAACTTAGAAATTAATAATGAAAATTCGTCTTTTATTCTAGACCCA
> probe_cstm_P_relictum_0717_10530
TTAAAAAAGGAAGGTTTAATATCTATTGAAAAGGCTGATGCTAGGAGTATTAAAATTTTAAATGCAGATAACATAAGAAGTGAAACAAAAGAAAGTAAAATTAATTTTAGTAAGAATATA
> probe_cstm_P_relictum_0717_10531
AGAAAAAAAAAGAATGAAGAAGGTAATAAAAAAGGAATTAAAGAAAAAAAAAATGAAGAATTAATCTTAAAAAAAAAAAGGAAAAATACTAAACAAGTAGACCAAATTGTACTAAAATCA
> probe_cstm_P_relictum_0717_10532
ACAAATAACGCTGAGAGGAAATTAAAAAATTTATCATGTAAAATTGTAAAAAAAAAAATAAATAACAACAAAATAAATTCTGAAAAAAAGAATAAGTATAATGAGGATACAAAAAAAAGA
> probe_cstm_P_relictum_0717_10533
GATAAATCAAAAAGTTGTACAGTTATAAACAAAAAAATAAAAAAAAAAAAAGAAAGTAAATTAAAAAATAGCAAAAAAAATGGTAATCTAAAAAAAATAGAAGTAAACAATTCTAAAATA
> probe_cstm_P_relictum_0717_10534
ACAAAAAAAAAAGAAATTTTTGACATAAATAAGATTATTGAAAATGAAAAAAATTTTAAAAATATTAATGATATTAAATATATAATACATTTAAAAAAGTGGAGAATAAATGGTAAAGTT
> probe_cstm_P_relictum_0717_10535
AGTATTCTATATAGCATAATGAAATCATTGTATGATAATAAATTTTTTAAACCTACTGAAATCCAAATGAAAACGTTAGAGAAATCAATAAATTATAAAAATGACGTGATTGTTATATCA
> probe_cstm_P_relictum_0717_10536
AAAACAGGAACAGGGAAAACATTAACTTTTTGTTTACCTATACTAAATAATATAGTAATAGATAAATTAAAGGAATATGAGAAAAATAAAAAATGTAAACAAAAATTTAGATGTTTAATA
> probe_cstm_P_relictum_0717_10537
CTAGTGCCAACAAGAGAATTAGCATTGCAGATTTTAAATCATTTTAGTTTTATAAACAAATATATTAATTTATATATTACAACTATTATAGGAGGTTTAAATGTTAATAAGCAAAAAAGA
> probe_cstm_P_relictum_0717_10538
ATTATATCAAAGAGGCCTGAAGTAGTTATATGCACACCAGGAAGGTTAAGATTTTTTTTAGAATTAGAAGAAAAAATTGAATATATTTATGAAATGAAAAGCATAAGATATTTTGCTTGT
> probe_cstm_P_relictum_0717_10539
GATGAAATAGATAAAATGATTGAAAGTTCTTTTATGAATGATATAAATTTTATTGTAAAACATTTATATAAATGTGTAGATGATAAAAAAAATAATATACAAACATTTCTACTATCGGCT
> probe_cstm_P_relictum_0717_1054
AATAAATATAATGAAAAAAAGAAAAATGAAGAAAAATATTATTCAACAAATATAAACATCTCTAAATTGTACCAAAAGAATGTGAAAGAAAATAATAATAGTAGTAAGAATAAAGAAAGC
> probe_cstm_P_relictum_0717_10540
ACTTTGGGATTAACAGTTCAATTGCAAAACGAAAATTTAGCTAAATTATTAAATTCAATAGTCATAAGAAAGGAAAAATCGTTTTTTATTAATTTATCAGGTGATCATTTAAGTAAGGAT
> probe_cstm_P_relictum_0717_10541
AATTTGGGTATATTACCTGATGGTCTTACTTTAAATATAGTTAAATGCGAAAAAAAGATGGTTCATATAAAACTTTACTATTTATTAAAATTGTATTTCTTTAATGATATTGATAATGAA
> probe_cstm_P_relictum_0717_10542
GAGGAAATAAAAAAAATTATTATATTTGTTAATACTATAAATAGTACAAAAGAGTTAAAAATGATGTTTAGATTTTTATTTTTTGATCCAAGTTTAGAATCAGCTATACCAAAAAAATTT
> probe_cstm_P_relictum_0717_10543
AGGAGTAATTTATTTTTAAAAAATAAAATAAGCATATATAGTATACATTCGAAGTTAAAATTAAAAGAAAGAATTGCAAATGTAACTAAATTTTCGGAATCCAACGATAAATCTATATTA
> probe_cstm_P_relictum_0717_10544
TTTTGTACTGATGTATTAAGTAGAGGAATAGATTTAGATAAATGTGATTTAATAATTCAACTAAATTGTCCAGTTGCTGATATTACATTCGTGCATAGATCAGGACGCACAGCTAGAAAT
> probe_cstm_P_relictum_0717_10545
ATGTCAATAATATTAAATAAAAGTTTTAATCTTATTTTTGCTAAATATTTTCATTCATTTAGTGTAAGAAACCAAAATAAATTGTTCTTGTTAAAAAATAATTCCGAGAAAATAAGTTAT
> probe_cstm_P_relictum_0717_10546
GATTTAAAGATGAATGTAAGCATTTACAAAAACAAGGTGTTTAATACCAAAGATATTGTTGATGTGAGCATAAATCAAAAGGACTTAAAAGTGGAATTATCTAGTTTTAAGGATGACTTT
> probe_cstm_P_relictum_0717_10547
TATAAAATAAAAAAAGAAAGTGTTAATATTGATGAATTAGAGAAAATTGATGTATCATGTACCAATACAAATGAATTTACTGAAAAAGAGAAAGATGAAACAAATACATTAAATTACAAT
> probe_cstm_P_relictum_0717_10548
GTAGATGAATTAAGATGTTTATACTTTTTTTTCTTAATAAATTTATTAAGATTTAAAAATAACTTAGACTTAAATTTGATAAAAAACGTTTGTAATGAAATTAATAATGTCACATCATCA
> probe_cstm_P_relictum_0717_10549
AATGTTTCTTTTAAAAATAATTTTTTACATAGTGTAACTTTAAAAAATTTTCTTGTTGGTATTTTAAAAAAGTGTGGTAAAGTTGAGTATAATTTAAATGATTTCTATAGTTCTATAAAT
> probe_cstm_P_relictum_0717_1055
AATAATAAAATGGCCTCTAATACCAAACATATAAATCAAAATATTATATCTAATGCAATTGACTTAAAAAATAAAGATAATGATGCGATTAATGAAAAAATAAAAAAAATAATATATTTA
> probe_cstm_P_relictum_0717_10550
ATCATCCTTGAAAAATGTAGTATTTTGTTTTTAAATGCATACAAAACGATTTCTTACTGTAAATACTTAACTTGTTGTTTATGTAGTATTTTTGAATTATTTAATTTGAATTGTGATGTT
> probe_cstm_P_relictum_0717_10551
CTTTTTAAAAACTCATTTAACAACAACGTAAATAATAGTAATATCCATTCAATCAATAATTTGATATCTAGTATAAAATGGATGATTCATGATTCTAAAGTTGAAAAAAATAATGAGTTG
> probe_cstm_P_relictum_0717_10552
TCTAAAAGGTTTAGTTCAAACATGTTGCTGTTTGTTTACATGCAAAGTAAATTAAGCGACGAATGTGAATATTTCATGAATTTAATTAATCAAAATTTCAAAAATTGTATTGATAATTAT
> probe_cstm_P_relictum_0717_10553
AAAGCGGAGTGTGTTGAAGAAATGACTTCCTTGAATATATATATTGATGTTATATACAAAAATATTAATGAAAACATTAGATCCCATATTGAAAATGTATTAGATATTGCAAATAAAATA
> probe_cstm_P_relictum_0717_10554
TTACCATTATATATAAATAAATTAAAGGATTTTCTTCTTTCGAATGAAATTATTATAAATGAAAATACTGATTTAAAAAAGCCCCCTTCAAATGGATTTATTGTTGATTTTAAATCTGAA
> probe_cstm_P_relictum_0717_10555
GATAATTTGGAATTTTTACTTTTGGGAGTTTATGAAAACTATTTAAGAAATATTGCAAATATGTTTCTTGAAGCTTCCAGGAAAAACGAATTACAAAAAAATAAAGAAATGAATAGGGTA
> probe_cstm_P_relictum_0717_10556
TATAACAGTCTGTTAATTTTTTTAACAGATATTATTATGCATATGAATATTATGTATGATATAAAAGCTTACAACAAAGCGATATCGCAAATTATGAAAAGCAAAAAAGTTTCTAGTTCA
> probe_cstm_P_relictum_0717_10557
GTACATAATATAGGAATTGGATGCTTTGACTTTAAAAACTTTCTTTATTCCCTTATATCAAAGGAAAATTCAAAATTAAAATTAGAAAATGAAAATGAAATAATGAAAGATAAGAAAATT
> probe_cstm_P_relictum_0717_10558
ATTACTAATCGTTTTTTTAATTTCCTCAATGATAATTTTTTACCATATAAGTTTGAAGAAGAAATTAATGAAATATTAATGCAGAAAAATATCAACTTTATCCTCAAGGTTCCAAAAGGA
> probe_cstm_P_relictum_0717_10559
ACAAAAGATTTTACTGGAGAAGATATGCAATTAAGAAATATTTTTTTTGATTTTATAAAAAAGAAATTTTTATTACATGGTGCAGTTGAAATTGATACACCTGTATTTGAATTAAAAGAA
> probe_cstm_P_relictum_0717_1056
TTTAATAAAGATTTGATGAACTATTTTGATCATTTTAAAAATCCCTTTTCTAAATATTTATTATCTAGGGAATATTGTTGGTATACGTGGAAAAAACAGTTGATAGGAAAGGCAAACAAC
> probe_cstm_P_relictum_0717_10560
ACATTAACTGACAAATATGGAGAAGATTCCAAATTAATCTTTGATTTAAAAGACCAGGGAGGGGAAAATTTATCCTTAAGATATGACTTAACTGTACCTTTGTATCGTTTTATTAATACT
> probe_cstm_P_relictum_0717_10561
AATGATATTAATCAATTAAAACGATTTCATATAGGAAAGGTATATAGAAGAGATGAACCAAGTATGAATAGAGGTAGATTTAGAGAATTTTATCAATGTGACTTTGATATTGTAGGAAAG
> probe_cstm_P_relictum_0717_10562
TATGATAAGCTTCGTACCGACTTTCATATATTGTACATTTTCTGGGATATATTAAGTAACTTAAGGAATGTTATTGGTAACTTTAAGTGTAAGCTTAATCACAGGAAAATTTTAGAATAT
> probe_cstm_P_relictum_0717_10563
ATTCTAATTTCTTCTAATATTCCAAAAGATAAAGTTAAAACAATATCTAGTAGTATAGACAAATTAGATAAAATAACATTTCAGCAATTTAGAGAGGAATTACTAAATGAAAAAGGTATT
> probe_cstm_P_relictum_0717_10564
CCTGTTGAATCTGTTGATAAAATAGAAGAATACATTTCTAAAACACTTAGCTTATCTCCGTTTTTGGTTATTGAATTTCTTAGAAACGATTTAAACCAATCAAATTTTGGTGAAACATAT
> probe_cstm_P_relictum_0717_10565
AAAAATGAAGTTCTTGAAGTTATAAACCACTTAGAACAAATTTTTGAATTACTAAAACATTTTAATATGGTCAATCAATTTGCATTTGATTTATCTTTAGCGAGAGGACTTGATTATTAT
> probe_cstm_P_relictum_0717_10566
ACTGGTATAATTTTTGAATTTGTTCTTTTATCAGAAACAAGTATAGGAAGTATAGCTGCAGGAGGAAGATATGATTATTTAATAAGAAACAAAAGAAAAGAGTATATTCCATCTGTTGGT
> probe_cstm_P_relictum_0717_10567
GCATCAATTGGTATTGAAAGAATTATAACAATTGCTGAACAATTCATAAAAAAAAAAAATTTAGTTTTAACAGGTAGTGAACATAAAAATGATTTAGTAAGTAAGGAAAGTAGTAGCAAT
> probe_cstm_P_relictum_0717_10568
AACACATCCAAGTTAAATTTGAAAGATAATTCAATAGATGTTCTTGTATGCAATATAAAAAAAAATTGTTTTAAAGAAACAATAGAATTATGTAAGAAATTGTGGGAACATGATATTTCT
> probe_cstm_P_relictum_0717_10569
ACTGAGTTTACATATGTTAAAGATCAAAGGATACAAAAACAACTGGTTTATGCTCTAGAAAAACAAATACCTCTTGTTGTCATAATTGGTGATGAAATTGAAAAAGGAATTGTAAAATTA
> probe_cstm_P_relictum_0717_1057
GAAAATTATGATTTAAATTTTGAATTTAAAAATATAAATATAGAAAAACAAAAAAAAAAAAAAATAGAAGTGAAAGGAGATGATAATAAAAACATGCAAAAATCACCTGTAGAAAATTTA
> probe_cstm_P_relictum_0717_10570
CGAGAATTAACCTATGATAAAAATAAATCAGTAGAAGAAAAAGAAGTAAATATAAATAACATCGTTAGTGAAATAAATAATTATTTTAGAAATAATTTATCTTGGAAAAAAAATATTACA
> probe_cstm_P_relictum_0717_10571
TGTTCTCCATTGAACCCGTTTTGGAAAATAAGGGTAATAAGAAGATGTAAGGAAAATTATAAGCCTACTAGAACTTTATTAATTATTAATCATTTATCTTCAGTAGATCCTTGGATAATT
> probe_cstm_P_relictum_0717_10572
TCTGCTTGTACATTACCATGGGAAATGAAATTTGTTTTTAAAAGCACATTATTTAGAATACCTATTGCTGGACAGTCTTTGTTTTTGTCGGGAGACATTCCAATTTATTTTACAAAAGAA
> probe_cstm_P_relictum_0717_10573
AAAGGGGGATGGGCAATCAAACCTGGAGGTAAAGAAAAGCTTATGAAAATATGTAGAGAATATCAGGATTTAAATATTGGCACAGCAGTATTTCCGGAAGGTACAAGATCACTAACTGGG
> probe_cstm_P_relictum_0717_10574
CAATTGCAATTATTTAAATCAGGATTCTTTAGATTTGCAATTGAAAATAATTGTGAAATATTACCATGTGCATTACATGGTACTAATAAAGTATGGCCAGTTAAATCTAAATTATTAGAT
> probe_cstm_P_relictum_0717_10575
AAAGGAACTATGTATTTTTCCTTTGGAGAACCATTCCGTCCTACCCCAGACATGACTTATCAAGAGTTAAAGGATAAGACAAGAAATGCCATTTTTGATTTGATTAAAGAATTTCCTGAT
> probe_cstm_P_relictum_0717_10576
ATGGAAAAGGAAAAAAAAAAAAAAGAACAGAATACTAATTTTTATCTTAGAGTATTTATATCTTTTTATATTTTTTCGTTAATACTAATATCATTAGTAATATCATTAAGTTCTCAACTA
> probe_cstm_P_relictum_0717_10577
ATGCAAAATGCTTATTTTGGCAATAAAATAAAACTAACATTATATTTTTTTTTTGTTGTGTTTTTAAAATCATATGATAAAATTGAAGCTTATAATTTATCTAGGAATATAGAAAAATTA
> probe_cstm_P_relictum_0717_10578
AGTTATATATTAAATTACCAGAATACGAATGGAAACATAAATGATAAGATAAATAAATCATGTTTGAAGAAAAAAGAATTTAGAAGAAAATTTTTAAAGAATTTTAATGATGATGTCAAA
> probe_cstm_P_relictum_0717_10579
GTAATTAGGGAGGATATTTCATCAGATAGTTCACCTGTGGAAAAATATAATTTTAAAGCAGAAGTTAATAAAGTAATGGACATAATTGTTAATTCCTTATATACAGATAAGGATGTATTT
> probe_cstm_P_relictum_0717_1058
ATTTATATAATTGAAGTTTTCGAATTATTAAACAAAAAAATGAAAAATTATTATGAAGTTAATAAAAATAATAAAAATTTAATAAAAAATAATTATAAATATACAAAATTAATTGAGAAT
> probe_cstm_P_relictum_0717_10580
TTAAGAGAGTTAATATCAAATGCCTCAGATGCATGTGATAAAAAAAGAATTATATTAGAAAACGATACATTAATGAAAGAAGCACACAAATTAAGCGAATCAGGAGTTAAAGAAGAACAG
> probe_cstm_P_relictum_0717_10581
GTAGATATAAAGAATGATGAAGAAGTTAAAGAAGAAGGAGAAAAGAAAGAGGAAACTGAAGAAGTTAATGAAATTAAAAAATTAATAATAAAAATAAAACCTGATAAAGAAAAAAAAACA
> probe_cstm_P_relictum_0717_10582
TTAACAATAATTGATAATGGAATTGGTATGGATAAAAATGAATTAATAAACAATCTAGGAACCATAGCTCAGTCAGGAACTGCGAAATTTCTAAAACAAATTGAAGAGGGGAAGGCAGAT
> probe_cstm_P_relictum_0717_10583
AGTAACTTAATTGGTCAATTTGGTGTTGGTTTTTACTCATCTTTTCTCGTTTCTAATAAGGTAGAAGTGTTTACAAAAAAAGTAGATCAAATATATAGATGGTTTTCTGATTTAAATGGT
> probe_cstm_P_relictum_0717_10584
AGTTTTATCGTGAATGAAATAAAAAAATATGATCAGGAATATGATGATATAAAAAGTAGTGGAACAAAAATTATTTTATATTTAAAGGAAGAATGTGATGAATATTTAGAAGATTATAAA
> probe_cstm_P_relictum_0717_10585
TTAAAGGAATTAATAAAAAAGTATTCTGAGTTTATTAAATTTCCAATTGAAATATGGTCAGAAAAAATAGATTATGAAAGAGTTCCGGATGATTCTGTATCTTTAAAAGATGGAGATAAA
> probe_cstm_P_relictum_0717_10586
ATGAAAATGAAAACTATTACAAAGAGGTATCATGAATGGGAAAAAATAAATGTACAATTGCCAATATGGAAACAAGATGAAAGAAAATTAACTGAAAATGATTATTATAGTTTTTATAAG
> probe_cstm_P_relictum_0717_10587
CATACTTTTAAAGCCTATGATGACCCATTAGCTTATGTTCATTTTAATGTAGAGGGTCAAATTTCCTTTAACTCAATTTTATATATACCTGGATCTTTACCATGGGAATTAACTAAAAAT
> probe_cstm_P_relictum_0717_10588
ATGTTTGATGAAGAATCAAGAGGAATAAGGTTATATGTGAAAAGAGTTTTTATAAATGACAAATTTTCAGAATCCATACCTAGATGGTTAACTTTTTTAAGGGGTATAGTAGATAGTGAA
> probe_cstm_P_relictum_0717_10589
AATTTGCCATTAAATGTTGGAAGAGAAATTCTACAGAAATCTAAAATGTTATCAATTATTAATAAGAGGATTGTTCTTAAAAGTATTAGCATGATGAAAGGATTGAAGGAAAGTGGTGGA
> probe_cstm_P_relictum_0717_1059
TCGGATAATATAAATCAACTGAATCAAATAAATAACCATGATAATATTTATACAATTTGCAATATAGATTTGAATAATAATTCAAACAAGTCTTACAACATTTGTGATATAAATAAAATG
> probe_cstm_P_relictum_0717_10590
GATAAGTGGAATAAATTTATTAATACTTTTGGGAAATATCTCAAAATTGGTGTTGTAGAAGATAAAGAAAATCAAGAAGAAATTGCTTCTTTAGTTGAGTTTTATTCAATTAATAGTGGA
> probe_cstm_P_relictum_0717_10591
GATAAAAAGATAGATCTCGATACCTATATAGAAAATATGAAAGAGGATCAAAAATGCATTTACTATATTTCGGGAGAAAATAAAAAAACAGTACAAAATTCTCCGTCTTTAGAAAAACTT
> probe_cstm_P_relictum_0717_10592
AAAGCTCTAAATTATGATGTCTTATTTTCTTTAGAACCAATAGATGAATTCTGTTTATCTTCCTTAACAGTTAATAAATATAAAGGCTATGATGTTTTAGATGTAAACAAAGCTGATTTA
> probe_cstm_P_relictum_0717_10593
AAATTAAAAAAAGAAAATAATCAAAACAAGAGTGATAATTTAGATAAATTAAAAATGCAATATGAAATATTATGTAGATGGTTACATAATAAATTTTCTCATAAAGTACATGAAGTCCGA
> probe_cstm_P_relictum_0717_10594
ATATCTGATCGTTTAATTAATTCTCCTGCTTTGTTAGTTCAAGGTGAAATGGGTATATCCCCTTCAATGCAAAAATATATGAAGCAACAAGCTACTGCTCAAGGAATTTCAGAAAATGAA
> probe_cstm_P_relictum_0717_10595
ATGTTTGGAGGACAAACAGCAAATCAACCAGTTTTAGAAATTAATCCTAATCATTTTATCATTAAACAGTTAAATCACTTAATACAAATAGATAAAATGAATTCACAAATCTCTGAAATT
> probe_cstm_P_relictum_0717_10596
GCAGAGCAAATTTTTGATATTGCATCTATGCAAGGAGGATATACAATTGATGATACTGGACTTTTTGCAAAAAGAGTTATAAAAATGATGGAACAAAATGCACAAACATATTTGATAAAT
> probe_cstm_P_relictum_0717_10597
GTTCAAAAGAATAAAGAAAGTACTGAGGAAACTAGTTCATCTATTGATAGTTCTCTAGAAAAAAATACTGCTAATGATCCGACACAGGGAAATAGTTTAACTCAAAACGAAATTAATCAA
> probe_cstm_P_relictum_0717_10598
GATGGTTCAAATGAAAATCAAGTAAATAAAAATGATGTGGATCAAACTAATATAAATAAAGATAAGAAAAGTGAAAATAATGTTAATCAAAATGATATAGATAAAAATTTCTTAAAAGAT
> probe_cstm_P_relictum_0717_10599
ATGTTTAAGAAAAGATCTGTAAGTAATTTAAAAAATAGAAAAAAATTAGAAGATATAAAAAATGAAGAAGAGAATGGAGAAGATAGTAGTAAAGAAGAAAATTATAATGTAGTTGGCAAA
> probe_cstm_P_relictum_0717_106
TATATTTCTCATTTAGAAAAAATTAATATAATTAAAAATATTGAAAAATTTATTAATCATAGAAATGATGAATTTAATTTACTTAGATATTATTTGATATATGATCACTTAAAGTATATA
> probe_cstm_P_relictum_0717_1060
AATAATTTTTTATTAGAAATAAATAAAATATATTTAAGAAGAGAAGCAGAATTTTGGGAGTTAGACGAAAGCAGCACAATAACTGAAAGGAAAAAAAAAAGAAATGAAAAAAAAATATTA
> probe_cstm_P_relictum_0717_10600
AAAGATATATTTCATAGCAAAAGGAATAAAAATGAAAAGGAAAATAGTGATGATGATATAGTTTGTAAATATTTATTTAAAAAAAAATTAAAAAAAATGAATGAAGAAAAATCTTTACAT
> probe_cstm_P_relictum_0717_10601
TTAAAAAAACAAAATAAATTAATACAGTCAAAAAGTGAAAATATTAAAGAAGCAACTGAAACTACAGAGGATTTTATATATAAGGGAGATGATAATGTTTCGAAAAATTATGGATCTTAT
> probe_cstm_P_relictum_0717_10602
GAAATAGATCAAGATTCCAAACATGATCATAGAGCAATAATGGAAAGAAATATTAAAATAGGAGAAGAAATATTAAAAGGAAATTTAAAAGACAATATTTATAGAGGTAAAGATGCATAT
> probe_cstm_P_relictum_0717_10603
GAAAAAGCATTAATGATAAAAAAAGATAGTTTAGCAAAAAATAAATATACAGGATTATATGGGCCTGTAAGAAATAGTGGTGCTAATGTTAGAATGACTTTAAGAATTGATTATGAACCA
> probe_cstm_P_relictum_0717_10604
TGTATATGCAAAGATTATAAAGAAACAGGATATTGTGGTTTTGGGGATACTTGTATTTATTTACATGATAGAAGTGACTATAAAAGTGGGTGGAAAATAGAGCAAGAATATGAAGAGAAA
> probe_cstm_P_relictum_0717_10605
CGAAAAAGAAATGAAGCATTAAGAAAAGAGAAATTAGAAAAATGGAATGAAAAAATGTTAAAAAAGTTAAAAGAAAAAGAAAAAAAATTAATTAATTTAAATGAAAATAATGAAGAAAAA
> probe_cstm_P_relictum_0717_10606
GATGAGAATGAGAATTATAATAATGAAAATTCTTTTTCCTCTTCATCTATAATATCGTCTTGTTCAGAAAAAGAAAAATCATCTGATGCAAGTTCGAGTGATGATGAAAATTCTCTTCCT
> probe_cstm_P_relictum_0717_10607
TTTGCATGTTTAAAATGCAAAAAAAAATGGAAATTAGAAATGAATCCAAGTGTTACTGAATGTTTACATTATTTTTGTGAAAAATGCTTTATTGAAATGTTTCAAAAAAATAAAAAATGC
> probe_cstm_P_relictum_0717_10608
ATGGAGGAATTATGCAAAAAATTAGAAAACTTAAAGGAAAATTTAAACATTTTTTGTAAGAAAATTAATGAATTTTATTTAAAAAAAGATAAAGGAAACTTTTTTTCAACTAATAAAGAA
> probe_cstm_P_relictum_0717_10609
GATGACAATTTTAATGATATGCTATTTTTAATACAATATTCACTGAAATATAAAAATAAATGTAGATGGCCTGAATACAATGATTTATTTGTAATAAATTATAACATAAATGATAATTTT
> probe_cstm_P_relictum_0717_1061
ATAGAAAAATTAATTGATAAACTAGAAGATTATAAAAAAAAAATACATATTGATAATGATCCAATCAATGAAATTGAAGAAAGCGAAAAGAGTAAACATAACCCTGTTTTTAAATTCAGA
> probe_cstm_P_relictum_0717_10610
AAAACTGTTGCACAAAAAAATAAAGAATTTTTTAAAAATTATAAAAGTTTTGTATTAAATAAGGAAATAAATATTGGGAAGAATAATATAAATGAAGATATGAATAACAAAGTGAGTAAT
> probe_cstm_P_relictum_0717_10611
ACAAAAGAAAATGTATCACATGAAACGAAAAAAAATAGTAATTATGACAATAAAAATGAAATGAATAATTATAATAACTTAAGTAGAAGCAACAACAACAACAACAACAATAATAATAAT
> probe_cstm_P_relictum_0717_10612
AATAATAATAATAATAATAATAATAGTAATAGTAATAGTAATATAAACGAAAATATAAAAGAAGAGAATAAGGGAAAAGATGAAGAATTGAACAATTGTAAAAAAAAAGAAAAAAAAATT
> probe_cstm_P_relictum_0717_10613
AATACATATTTTAATGATGATATAAGTTTATTTAACAAAATAAAACTACAACTTCTTATGTATTTTGTACTAAATAATTACAGAGTCAAAATATTAGTTGATTCTTTATCGGCACTAAAT
> probe_cstm_P_relictum_0717_10614
CGTCCAATCAATGTTATATATATAAATTGTCCAAACAATAAGGAACCAAAGAAAACATTTTTTGAAAAAATTAGTAATTTTTTTACTCCTCACTATAAGGTTAATGATGTATTTATTAAT
> probe_cstm_P_relictum_0717_10615
AATAAAGATAATTATCAAAAATATATAAAGGAAAAATGTTCTTGCTCAGAGTTATCATTTAGTTCTAGTAACATTAATAATATACAAAAAAAAAAAAAAAAATCCAATTATATAGGTGGT
> probe_cstm_P_relictum_0717_10616
TATAATCCTATAAATAACACTATATGGCTTTGCTCAAATAATATCACTAATTTTTATAGATTAAAATATATATTAACTCATGAACTTATTCACGCCTTTGATTTTGCTAGAGCAAATATA
> probe_cstm_P_relictum_0717_10617
GACATGTATAACTGCCATCATATAGCTTGTTCGGAAATAAGAGCTTATAATATGAGTAATCAATGTAGTTATTTTAATAGTAAATATTTTTCAGGTGATCATGATGTTTTTAATTATTTA
> probe_cstm_P_relictum_0717_10618
AAAAGTGATAATATTGCCAATACTTCAAAAAATAGATGTTTATACAATAATGTTTACTCCTCACTATACCAATATAAACCTTGTAATCAAAATACTCATAAATTTATAAACGATGTTTTT
> probe_cstm_P_relictum_0717_10619
ATGGAATCAGAAGAATTGTCTATGCATGAAGCTTATAAGAATTTTTGTTCAAAACATCCTTTAAAAAAGTTGTCTATGCCTAAAAGCGATTTAGTTTGGTGTTATTATGATATTAATAGT
> probe_cstm_P_relictum_0717_1062
CTAACGAAATTATTTATTCTTAAATATATAGATTTATATACTATTGTGAAAAATAAGGAATTTTCCATGGATTGTGATTTTTTATATAATTTGATGATTCAAATGGACAAAAATTTGGAA
> probe_cstm_P_relictum_0717_10620
AGGAATGACAATATAATTGTATTTTTACACGGAATATGTGGAACAGCTGGATGTTATTTTTATCAATTAGATAAGTTATCTAATTTGGGTTTTAGAGTGATTTCTTTTCAATATCCTTGC
> probe_cstm_P_relictum_0717_10621
TATAATTATTTAAAAGATTGGATAAAAAATATGTGTAATATTCTAGAATATTTAAATATTAAAAAAGCTCATTTTTTTGCTAGCGATTTGGGTGGTTATTTGATTCAACTATATGCAAAA
> probe_cstm_P_relictum_0717_10622
TTATATCCATCAAAAATTCAATCCTTAATTTTATGTAACTCTTATAGAAAAACAGATGATTTTGCAGCTATTGCTTCATTAAGAAACATATATGGAAAACTATATAGTTTTTTACCACAT
> probe_cstm_P_relictum_0717_10623
GTTTTGTTAAAAAAAATAATATTAGAAAATTATATATATATCAACTATGTAAATATAGATTTAAAAGAAAAAAATTCTTTAGAATTTATGAGTAATGAAATTGATTTAATTTCTGCTTCA
> probe_cstm_P_relictum_0717_10624
GATTTAGGAGGAAGAATTAGCTTACAGTTGTCATCAGATATCATTGATAGAATTTACGTTAATGATAAATGCATAACAATTTTACAAACACTAAATAATATGTATTCAGATAGTTTAAAC
> probe_cstm_P_relictum_0717_10625
GAAGATATGAAAAAAGCATATCCTTTCGCCAAACATGCAATCATGAAATCGGGTGGTGATTTTCCTTATTTAAGTAGATATGAAGAAGTGAACATGTACATTTTAGTTCATTTAAGAAAC
> probe_cstm_P_relictum_0717_10626
AATTGCAATGCGAGTTTCGTCAAAGAACAAATTAGTAATATGAGTTATATCCATCAACAAAAAAATGAAGATGATAATGAACAGATTTCGGAAAAAAAAAAGTATACTGCACTTCATTAT
> probe_cstm_P_relictum_0717_10627
AGAACAAATGAAAATAACTATAACAGTGGTTACAGTAATTCTCATAATAATGTAGATATACATACTTATAAGGAAAAATATATAACAGAAACAAGTAAATATCAAATAATAAATAACAAT
> probe_cstm_P_relictum_0717_10628
ATTAATAATAATTATCAAAAATATGATTCTCATTTATTTAAAAATGGGAATTATACCATTAATGAAGATAATAGTAATAATAGGAAAAATAAGGATAATTATGATGATGAAGAAAATTCT
> probe_cstm_P_relictum_0717_10629
ACATTTTGTAAAAACAATACTAGCAATTATTATATTAAACAAAACTCTTATGAAGAACAAAATGGAAATCACTCAACTATAAATAATTATATAAATGATAATTATAGCTTTTCGAATAAT
> probe_cstm_P_relictum_0717_1063
ATGGAAAGCGGTTTATATTGGCGTTTTAAAAATGATGATATTACATTTGATATAAAAAAATATATTAAATCAAATGATTTAGATAGTATTCTAAATTATGAAGGATTAATTCAAGAAATA
> probe_cstm_P_relictum_0717_10630
TCTAATGCCTTTAGCATAAATCATAATGATTGTAATTACATAGATAATAACGATAATTACAGAAATAAAACTAATGATACATGTAATTATAATAATATTAACGATGAATATACTTACATT
> probe_cstm_P_relictum_0717_10631
AATACTAGTAATGAAAACTTTAATAAAACTGATAAAAATATTAATATTTCAGAGGAGAGTTATAATAAAGAATCAATAAATTATCAAGATAATTTTAATCAAAATGATGCAGGATATAAC
> probe_cstm_P_relictum_0717_10632
ATGGGGGATAATATCGGAACTAGTTCAAATAATAATTCTGTTATTTCAATTGGAAATATTAGAGGGTTTGGAGGAAGCGATTACGGATCATTTAGGATGTCTAATGAATTTTTGGGATGG
> probe_cstm_P_relictum_0717_10633
AAGAATAAAAAAACAAATAATGTTTATCAATACAAATTTAGTGATATTAGTGAAGGAGAATGGATAAAAACAAGTTATAATAATAATAGATTACATTTAAAGTTAATAGACTTAAAAGAT
> probe_cstm_P_relictum_0717_10634
AATTTGATAGTATATTTTGATGGATTTCCTGATAGAAATATAAATGAAATAACACAACATTTTCAAAAATATTTTAATATAAGATTAAGTAATCGCAAAATAGCAACAAAGGGATGGAAT
> probe_cstm_P_relictum_0717_10635
TGGGGAGAATTTAAATTCGAAAACTCTAATTTGTTATTTGATATAGATAAAAAATATGCATTTAATATTCCTACTAATAATATAAATCAGTTAAATGTTCAACTTAAAACAGATATAGCT
> probe_cstm_P_relictum_0717_10636
ATGGAGTTGAAAAATGAAGAAAATCAAGCGAATGAAGATCTTTTGTCAGAAATACGTTTTTATTATCCTCATGAGAATGATGAAAATCAAACCTTTCAAAATTTAAAAAATGATTTATTA
> probe_cstm_P_relictum_0717_10637
GAAAAGGTTAATATTGATGATTCAAAAAGTGAAAGCATTGCATCTTTAACAAATATACCTTTATTAGTCCCAAGAGGCAGATATGAAATAGAAATGTATATAAGAACTTTTAAATTGCAT
> probe_cstm_P_relictum_0717_10638
GGGAAGTCCTATGATTTTACAATTCAATATACTAATATAAATAAAATGATATTAGTTCCTAAAAGTAATTCTAACCAATATGTATTAATTTTCAGTTTAAATAATAAAATGAAACAAGGG
> probe_cstm_P_relictum_0717_10639
CAAACCGAATATCCCTTTATATTAATTCAATTGAATAATGATGATGATATGGACATCAATATAAATGCAAATGAAGAAGTTATCAAGAAATATAAATTAGAAAAAACAATTTCAGGAAAA
> probe_cstm_P_relictum_0717_1064
AAATCAGAGAATATAGAATTGTTAAATTTTTTAGTAAAAGAAGAAAATTTAAAAAAAATTTTAAGTTATATTATTGAAGAATCGAATGAAAAAGATAATTATGATAAATCATATAAATTT
> probe_cstm_P_relictum_0717_10640
CCATATGATGTAGTCACAAGACTTTTTACTTCTTTAGTTAAAAAAAGTGTAATTATACCTGGAGATTTTAGAACGGCTAAAAATCAATATGGAATAACATGTAGTTATAGGGCAGCAAGT
> probe_cstm_P_relictum_0717_10641
GGACAACTATACCCATTAAATAAATACTTCCTTTTTATTATCAAACCAGTTATTTTAATTTCTTTCGAAGATATTGTCACTTTAAGCTTTCAAAGAACAGGAAATATTAACCAACATCGT
> probe_cstm_P_relictum_0717_10642
TTTTTTTCTCTTATTATAAAACACAAAAGAGGGATTAGTTATGAATATACTAATATTGATAAAAGTGAGTATGTACCATTACTCAATTTTTTAAAAAGTAAAAATCTGAATATTCAAGAT
> probe_cstm_P_relictum_0717_10643
GATGGAACTGGTACCGAAAATAAACAAGATTTTGGTGATGAATTATCAGAATCAGATGAAGAGGAATATGTTGAAGAGGAAGATGAAGATGAAGAGGATTATGTTGCAGAAGAAGAAGAG
> probe_cstm_P_relictum_0717_10644
AAATTAAATCAAGATTTACTTAAAAAAGCCATCGCAGATGTATTTGAAGGAACAAGACAAAAAAAAAGAAAATTTGTTGAAACTATTGAATTACAAATAGGATTAAAAGATTATGATACT
> probe_cstm_P_relictum_0717_10645
CAAAGAGATAAACGTTTTTCAGGTACAGTAAAATTATCAAACGAAGTAAGGAAAAAGTTAAAAGTTTGCATATTAGGAGATGCTGTTCATGTTGAAGAAGCACAAAAATTAGAATTAGAT
> probe_cstm_P_relictum_0717_10646
TATATGGATATCGAGGCTATGAAAAAATTAAACAAAGATAAAACATTAGTTAAAAAATTAGCTAAAAAATATGATGCATTTTTAGCTAGTCAAGTTATATTACCACAGATTCCTAAGTTG
> probe_cstm_P_relictum_0717_10647
TTAGGTCCCGGTTTAAATAAAGCAGGAAAGTTTCCTTCTTTAATTACTCATAATGATAAAATCAATGACAAAATTAATGAATTAAAATCATCAATAAAATTTCAACTAAAAAAAGTTTTA
> probe_cstm_P_relictum_0717_10648
TGTATGGGTGTACCTGTTGGTCATGCTAATTTAAAAGAAGATGAATTAAGATCAAATATCGTACATGCTATAAACTTTTTAGTATCACTTTTAAAAAAGAACTGGCAAAACATTAAAACA
> probe_cstm_P_relictum_0717_10649
ATGGTGGATTCACCAAAAAAAAAAAGAACATTGAATACTTCTGAAGAAAAAAAAGATAAAAAAAATATGGGGAATAAAAAAAATAACCCTGTTGAATCTTCTGAAAATATGGAAGAAAAT
> probe_cstm_P_relictum_0717_1065
CCTTATAAAAGTCATCAAATAATAAGTTCAGAAAATAAATTAATTATTGAATCAATCGTATATAACGATAAGCTAATGAAATATTTTTGGAAATTTATATTGAATAAAGATCAATTAAAT
> probe_cstm_P_relictum_0717_10650
ATTGAAAATGTAATAAGTGAAAAAAAAAGTGAAAATATGAAGAAAGAAAGGAAAAAGAAAAAGGAACGAAAAAATAAAGAAAATGATATAGATAAAATAAATGAAGATAATGAAGAACAA
> probe_cstm_P_relictum_0717_10651
GAAGAAGGTAATGAAGAAGATGCTTTAAAAAAGTTTTCAGTTGATACAAGTGAAAATGATGACGATGTTAATGACGATGACGATGATGACGACGATGATGATGATGATGACGATGATGAT
> probe_cstm_P_relictum_0717_10652
GATGATGACGATGATGATGATGACGATGATGATGACGACGATGATGATGACGACGATGACGATGACGATGACGATGATGATGACGATGATGATGATGAAGATGATGATGATGATGATGAT
> probe_cstm_P_relictum_0717_10653
GATGACGATGATGATGATGATGATGACTTCGAAGATATTGATGATGATGATGATGATGATGACGATGATGAAGATGATGACGATGATGATGACGATGATGATGATGATGATGAAGAAGAG
> probe_cstm_P_relictum_0717_10654
GTTGTTATATTTCCTGTATCTGTTCATTATGAATATACTAGGAAACTATTGGATAAAAAATTTTCCATGGGTATACAAAATGCCTCAAAATATGGTAATGGATCATACACAGGTGAAATA
> probe_cstm_P_relictum_0717_10655
AGCTCAGAAATAGCAAAAGATATGAATGTGGAATATGTGTTAATTGGTCATTTTGAAAGAAGAAAATATTTTTATGAAAATGATGAAGATGTCAGAGAAAAATTACAACAGTGTTTAAAA
> probe_cstm_P_relictum_0717_10656
AATAATTTAAAAGCAGTTGTTTGTTTTGGTGAATCACTAGAAGAAAGGGAAGAAAACAAAACTATTGATGTAATCAGAACTCAAGTAAAAGCTTTTATAGATTTAATTCAAAATTTTGAT
> probe_cstm_P_relictum_0717_10657
AATGTAATCTTGGCATATGAACCAATATGGGCTATCGGGACAGGGAAGACAGCAACACCTGAACAAGCACAGAATGTTCATAAGGAAATCAGAAAGATTGTAAAAGAAAATTGCGGAGAA
> probe_cstm_P_relictum_0717_10658
AAACAATCAAAACAGATAAGAATTTTATATGGAGGTAGTGTAAATACAGAAAACTGTGCTTCTTTAATTAAACAAGAAGATATTGATGGTTTCTTAGTAGGTAATGCTTCTTTAAAAGAT
> probe_cstm_P_relictum_0717_10659
TTAAAGGGAGGTTTGCCAGGTATGCAACGAAAATATCATGAGCTTCTAAATTATTGTGTTTTTGTTGATAAACAAAAGGCAGCATTAGAAAAAGAAAATGAAAGTTTAAAAAATCAATTA
> probe_cstm_P_relictum_0717_1066
GAAGTTTTAGCTGGATACTTTAGTAGATGTGCTATAGTTATTTATAATAAGAATACACAAGATGTCGTTAATTTTTTAAAAAAGAAAAAAGAACTATATTTAAAAGCTTTTTTATATCAT
> probe_cstm_P_relictum_0717_10660
ATGAAACTTTTAAAAGTGAGTCCAGAAAAAAACATAGAATTTCCTCTTGTTCATTTTCAAGCCGTTACGCAAGTAGTGAAATTAGAAAATATAAGTGAAAAAAAAGTAGCATTTAAAATA
> probe_cstm_P_relictum_0717_10661
AAAACAACCGCTCCTAATAATTATTTAGTTCGACCATCTTTTGGATTAATTAATGTGAAAGAAACAGTAGAAATTCAAATTATTTTACAGCCATTATCAAATAAAGATAATATATCCAAT
> probe_cstm_P_relictum_0717_10662
GATAAATTTCAAGTTCAATGTCTGAATGTTGAAGATGATACAATTGTAGATAAGCAATTCTGGGTAACAGTTAATAAAAATGATATACAAGATCATAAACTTATAGTAGTATTAAATGAT
> probe_cstm_P_relictum_0717_10663
GAAAATTCAAGTAAGTTAACTCATTCATGCTTACCCTCAAATAATATACCTCTTACAGAAATGAATAATAAAAACTCTCAAAATTTAAATTACACAGATAGTAATAACTTAAATCAAGAC
> probe_cstm_P_relictum_0717_10664
ATGATTAGGATAAAAAATATCAATTTTTTTCTACAATGCAGTTTATTAAGAAAAAATCAACTAAATAAATTAAGTAAAAGATTTGGTGGGACATTTAATCACAATATTAAAGAAAATGAA
> probe_cstm_P_relictum_0717_10665
AAAATTCCACCAGCATCTGAAAACCCCAGTTATAAGAATTTGTTTGATCATGCAGAAGACATAAAATTATGGGAAATAGAAGAAAAAGAAAATATTAGTCACAAAAAAGTTGATGATTTA
> probe_cstm_P_relictum_0717_10666
TCAGAGTTAGTTGAACCATCTAATCATCCACATCAATATGAAGGGTTTTTTGTAAGGACCAGATATGCTCATTATAATCAAACAGCTGAACCTGTATTTCCAAGAAAGCCAGATTTAGAA
> probe_cstm_P_relictum_0717_10667
AAAGGAGAGTTAGCTAGTGGAGCAAATGTTACTAGAACAGATGTTTGGCATAACCCAAATGAACCAGCAGTAGTTTCAGTAGGAAAATTTGAGCCAAGTAATTTTAGACCAGCAGGATAT
> probe_cstm_P_relictum_0717_10668
GCAGAAAATGCACCAAATCCTGATAGTATTAATTCAGATTACCATCCTGATTTCAGAGAATATAGATTAAGAAAAGGGCATGCAGATAGGAGAACGTTTATGTATTTTATTAGTGCATCC
> probe_cstm_P_relictum_0717_10669
TATTTTTTTATTATGTCTTCAATTATGAGATCAACCATATGCAAAGTGGTACATTTCTGGTGGATTTCAAGAGATTTAGTTGCAGCTGGTACAACAGAAGTAGACATAAAATCTGTTAAC
> probe_cstm_P_relictum_0717_1067
TTTTATTCTAGAAATATAACTGAATTATTTAAAGTTTTATTGTTTGTTAAAGATCCATATCTGTGTATATTTGATAATAAGGATATCATTTATTTAATTTTAAGTAATTTAGATGGAAAC
> probe_cstm_P_relictum_0717_10670
CCAGGTCAACAAGTGATTATAAAATGGAGAGGAAAACCTGTTTTTGTCAAACATAGAACACCAGATGAAATTGAAAGAGCAAAAGAAGAAGATAAATTAATTGAAACAATGAAAGATCCA
> probe_cstm_P_relictum_0717_10671
CAATTAGATTCAGACAGAACAATTAAACCTGAATGGTTAATAAATATAGGAGTGTGTACACATTTAGGGTGTATACCTGTAGAAGGAGGAAATTTTAATGGATATTTTTGTCCATGTCAT
> probe_cstm_P_relictum_0717_10672
AGTGGTAAAACGGTAATTGGAGAGTTATGCATATTAAGAAATTTATTAAAATATGCAAATGAAAAATCTGTATATATATGTCCTATGAAAGCTATTGTAAATGAAAGATTTAAAAGCTGG
> probe_cstm_P_relictum_0717_10673
AAAAATAAATTTAAAATTTTATTTAATAAAAATGTAATTGAATTAACAGGTGATAAAAATGAAAATAAAGAGAGTATAGCAAATAGTGATATCATAATTTGCACACCTGAAAAATTAGAT
> probe_cstm_P_relictum_0717_10674
GTTATATCAAGAAATTGGAAACATAAAAAATATGTAAAAAATATCAATTTATTAATATTTGATGAAATACATTTGTTAGGTCAAGAAAATAGAGGAGGAGTAATTGAAATTTTAGTGAAT
> probe_cstm_P_relictum_0717_10675
AGATTTAAAAATATGCAAAATGATTTAAACAAAAAAATAAGACTAATTGGATTAACAACTGTTATAACAAGTGTTGATGATTTAATATTATGGTTAGATGTAAAGGAAAACTATCTATTT
> probe_cstm_P_relictum_0717_10676
AACTTTCCATCTTCTTGTCGTATAGTACCATGTAAAACTCATATCTTAGGTTTTACACAAAAAGCTTACTGTAATAGAATGTCAGTAATGAATAAAAATGTATTTGATTCTATTAATCAA
> probe_cstm_P_relictum_0717_10677
TATGCTCGATCTAAAAATGTTTTAATCTTTGTTTCATCAAGAAGACAAACAAGACTTACAGCTTATGATATAATTTCTTTAAATTTAAGTAGTTATAACTTAAATTTTTTACACGTAGAA
> probe_cstm_P_relictum_0717_10678
AATTTATTAAATGATAAAAATCATATTAATTTTTTATTGAACAAAGATAATAAAAATGAAAAAAAAATTAAAATTTATAAAAATGATAAGCATAATAATATTTTAAACTATAAAAAAAAA
> probe_cstm_P_relictum_0717_10679
GAATACAATAAAACTATCACTAATTATAACGTTTTTAATACGAACTCATTGGATAATAATATTCATGATAATAAATATAATGATATAGATATTTTTGATTATAATACTTTGTTGGATAAA
> probe_cstm_P_relictum_0717_1068
TTCTGTGAGCATGTTTATATTCCCTGTGATAGAGAAGATAATATAACTTGTCTAATTAGAGATATATTTGTTAGAAAAACTGAAATTTATTATTTTAATTACTTTTTAGTAGATTTAGCT
> probe_cstm_P_relictum_0717_10680
AATTTATCAGAATGTGATAAAACAAAAATTGGAGGTTTATTATTTCAAAATTATTTAAATATGGTAGAAGACAAGCATTTAAAAGAACTTTTAAAATATGGAATAGGAATTCATCATGCA
> probe_cstm_P_relictum_0717_10681
GGATTAAATGAAAATGATAAAAGTATTGTAGAATACTTTTTTTTAAATAAAATTATACAAATATTAATATGTACATCTACTTTGGCATGGGGTATTAATTTACCAGCCTATTTAGTTATC
> probe_cstm_P_relictum_0717_10682
ATTAAAGGAAATGAATATTATGATGCTAAAACAAAAAAATATAAAGATATTTCTTACACAGATTTATTACAAATGATTGGGAGAGCAGGTAGACCCCAATTTGATGATGAGGCATTAGCT
> probe_cstm_P_relictum_0717_10683
ATTTTGTTGGTTCAAGAAAAAAAAAAAAATGCAATAAAAAATTTTTTATATCATCCTATGAACATAGAATCTAATATATTAGAAAATTTTAACGAGTATATAAATGCAGAAATATGTTCC
> probe_cstm_P_relictum_0717_10684
AATGTTATAACTAATAAAGAAGATATGTTCAATTACTTAACTAAATCTTATTACTTTAAAAGATTATTTTCTAATCCTTCTTACTATATAAAAGATGTACAGTATGTTCAGTTATTTGAA
> probe_cstm_P_relictum_0717_10685
AATAACAAATTATCTTCCCAAGCTAAAAAAATAATATATGATCATTTAAATAAAATTATAGATAATACTATCAATTTCTTAGTAGAAAATAATTGTATAAATATAATACAAGAAGATTAC
> probe_cstm_P_relictum_0717_10686
GATTCCAAATACTATTCTACTCCATTAGGTCATATAGCATCTATGTATTATATTAAATGTGAAACCGCTTATTTTTTTTATAAATCAATAGAACGTTCTTGTGGTACGAATTTGGAGGAA
> probe_cstm_P_relictum_0717_10687
ATTAATGTTAATAATGCTACAGATGAAGAAAATTCCAATATTCCTAAATGCACTATTACTGAAAATAACCAAGAGGAATCAAATGAAATAAAGGATGAAGAACAAGAAAAAAAAGGAAGC
> probe_cstm_P_relictum_0717_10688
ATAGAAGATGAAAAAATAAATACTAATAAAAGAAACGATAAGTGTAATTTAAAAAAAGTGTTAGATTTTTATGATTTATTTGAATTAATTGCACAGGCAAAAGAATTCAAAGATATCCCA
> probe_cstm_P_relictum_0717_10689
TTAAGGCATAATGAAGAAAAATATAATGTTAAATTACGTAACCAGATCCCTTTAGATATTGATATGAATATGCCTAATATAAAAACTTACCTTTTATTGCTTTCTTGTTTATATGAATGT
> probe_cstm_P_relictum_0717_1069
TCACAATTATCCTTTTCATATTTAATAAAATGCGTTTTTTCTGAATGCCCCTATACAATTTCAGCTGCTATTACTATTATTTCTGATTTGTTGCATTACACTGTTTTAGCTAAAACTTAT
> probe_cstm_P_relictum_0717_10690
TCTTTTGAGTCAGTTGATTATAATATTGATCTAAAATTAGTACTTGATCAAATTGCTAGAGTTATAAATAGCTTTATTGATATTTGCTTATTATTTCATAAATATAGTTATATAAAAAAT
> probe_cstm_P_relictum_0717_10691
ATAATTTTAATTTTTCAATGTATCAATCAGAAAATTATACCTACGAAAAACTCATTATATACTATTAAGAATATAAATGATCTTCAGATAGCAAAATTGAGGGAATTAAATATAGATAGT
> probe_cstm_P_relictum_0717_10692
ATTAAAGAACTAATTAAATTTGGTAAAGATTTTTTATATTCATTGAAAATTTTTGATAAAAATCAATTAGATTATATTTTACAAATACCAGTATTCAATGTTAATATAAAATTATATCAC
> probe_cstm_P_relictum_0717_10693
AAAAATACTAATGTGGAAAAAGACGATAAAAATAATAATTTCCAAAATATACAGTCTATGAAATATTTAAAAAATGAAAATAAATTTTGTTTTAAAATTAATTATTGTGAACAAAATAAA
> probe_cstm_P_relictum_0717_10694
ATGAAACTAAGAATAAATAAAAAATTAAAAGAAAATTCATACCAAGAATATGCTAATAAACATGATATTTATAATATTAATGATGCAATAGATATAATTAGAAAAAGTTCTTTTTTTAAA
> probe_cstm_P_relictum_0717_10695
CATTATGTTGATTCTTCTAATTTGAAAAAATACGATAATCTTAATTTAATTAATGATAATCTTGAACAAAAATTTGTTACGATATTAAAAAAAGAAAAGAAATATTTTAAAAATTTATTA
> probe_cstm_P_relictum_0717_10696
CAAAAATATAATGGTGAAGAAAAAAGAAAAGAAAAAAATAAAAATGAAAAAGATGAAAAGGGTATAATGTATGTATACAAATTTTGCGATGATATTCTAGGAAGTAAAGGAGATATAAAT
> probe_cstm_P_relictum_0717_10697
AAAACAAAAGGATACATAATAATAAATAAAAATAATGTAATTAAAAAAATATATATAAACGAATTAAACGAATTATTAACAGAAATCATATACACAACGTTAACTGAAGATGATTTGGAA
> probe_cstm_P_relictum_0717_10698
AATGGTTTATTAAATTTATTAGGAGAAAAATATTTAGATTTCATAATAAATATCATTAAAAATAAAGAAGAAATAAAGAAAGATATAAAACTATTAAGTAAACAAGTTGATATAAAAGAA
> probe_cstm_P_relictum_0717_10699
AATACTTTAGCAGCTAATTTTTTTATAACTAATAAAGTATCAAAGAAAATAAAAAATCAGAGTGCTTTAAATAAAAAGGAAAATATTGAAAAAATAATAGACTACTTTTTATATTCCTTA
> probe_cstm_P_relictum_0717_107
GTAATCCGACTAAGGCATATAAACAAAAGGATTTTAATTTTTTTCTATAACTTTTTTGTAAATAGTGATAACTTTTTGAATCAGTATGCAAGTAAGGATATAATGAAATCTTATAACAAT
> probe_cstm_P_relictum_0717_1070
AACAATATCAATTTTTATGAATGCTTAGAAATATATAATAAAGAAGAAGAATTGAAAAAAAATAATATTAAAGAAATGGAAAAATATAAAAAGAAAAAAAAGAGAAAGCCGAATAAAATG
> probe_cstm_P_relictum_0717_10700
AAAGAAAGTTGCCTTGAAGAAGTTAAAAAAATTTACATACCTAATGAAGAAGATAAATTGGAAGAAATAAGTGTTCCTAAAAACACTTTTTATTCTTATTCAGATAATTTTACAAAAGTA
> probe_cstm_P_relictum_0717_10701
AAAATTAATAGATTAGAAAATTTGCATTTTGATAAGAAGGATTTAGTACCAGTAAATATATTACCTTTTTGGTCTAAGTATATATTCGATTTTGAATATTTCAATTATATTCAATCAAAA
> probe_cstm_P_relictum_0717_10702
ATTTTTAAGGCAGCATTTCAAACTAATAAAAATTTATTAGTTTGTGCACCAACTGGATGTGGTAAAACTAATATAGCTTTATTAGTTATACTACAACAGATTATAATATTTTGTGAACAA
> probe_cstm_P_relictum_0717_10703
AATAATATTAATTTAAATAAAATTGTGAAGTCTTATTTAATTAGAAATAATATTAGTTATCAAGATGAAGAGAAAAAAAAAAAAAATGAAAATAATAATGTGAATAATGCATTTAAAGAA
> probe_cstm_P_relictum_0717_10704
GAATGTAATGAAAATAGTAATAGTGAAGATGACAAGAACAGTATAAACAATTGTAGTATTATAAATAGTAAAAGTGGAAAATCAAATGAAGATAATTTTTCTTCATACAGTGATAGCACA
> probe_cstm_P_relictum_0717_10705
TCTTCCAATAACCTAAGAAATGAAGAAACAAAGATAAATTCTAAAGAGTTTAAAGTGATTTATATTGCGCCCATGAAATCTTTAGTATTTGAAATAACTAATTTATTTCGAACAAAATTA
> probe_cstm_P_relictum_0717_10706
AAAATATTTAATATTAATGTATGCGAATACACAAAAGAATACTCTTTGTCATCAAAAGAATTAGAACAAGTACATATAATTATTACAGTTCCTGAAAAGTTAGATATACTTTTAAGAAAC
> probe_cstm_P_relictum_0717_10707
AGTAGCTATTCAACTACTGTGTCTGATGAATCATTAATTAAATATATCAAGTGCTTAATACTTGATGAAGTTCACTTACTAAATACAGATAGGGGAGATGTAATAGAAACAATTGTTGCC
> probe_cstm_P_relictum_0717_10708
AGATTTTTACGATATTCAGAGACATCTCAATCGGTTAGGAGAATAATGGCTATGTCAGCTACTTTACCTAATTATAAAGACGTACGTGATTTTCTAAAAGTGGATAATGATATGTGTTTT
> probe_cstm_P_relictum_0717_10709
TACTTTAGTGAAAAATATAGATCTATACAATTAGACAAAACCTTATATGGGATACATGAAAAAAATAGTCATAAATTATATATAGCAAGAAATGTTTTTACTTATAATGAAATCTTAAGT
> probe_cstm_P_relictum_0717_1071
ATAGAAAACCAAACCTCAAGAAATATCACCGAATGCATAACAAAAGAAGAAAGTGAAAATAATGAGCATGTAAAAAAAAACATTCCTAACGATATTATTAATAATATTACAAATTTAGAA
> probe_cstm_P_relictum_0717_10710
AGTCTTAAAAAAGATAAGCAATGCATCATTTTTGTATGTTCAAGAAATGAAACGAATAAAACTATAGAATTTTTAATTGATTATGCTTTAAAAAATAATGAAATAGATTATTTCACAAAT
> probe_cstm_P_relictum_0717_10711
AATTTGTATATAGATAACTATATAATTAAGAGCATTAAAAAATCAAGTAATTCTTATATCAAAAATTTTTTTACGTATGGTTGTAGTATTCATCATGCAGGAATGGCTAGATCAGACAAA
> probe_cstm_P_relictum_0717_10712
ATATTAGTAGAAAATTTATTTAAAAAAAAAGCAATAAATATTTTATGTTGCACATCTACATTAGCATGGGGTGTTAATTTGCCTGTTCACACTGTTATTATAAAAGGTACTAATTATTTT
> probe_cstm_P_relictum_0717_10713
TCTTCAGAGAGTGGGAAAGTAGAAGATTTAGACATTTTAGATATTAATCAAATATTTGGTAGATGTGGTAGACCTCAATACGAAAACCATGGCAATGCTATTTTAATAACTGAAAGAACT
> probe_cstm_P_relictum_0717_10714
AAATTATATAAATATATTAAATTATTAACAAATAATACAATTATTGAATCAAATTTTTTAAAAAATATAGAGAATCATTTAAATGCAGAAATCAGCATAGGAACAACGAAAAATGTAGAA
> probe_cstm_P_relictum_0717_10715
GACGGTATAAAATGGCTAGAATATACTTATCTATTTGTTCGTATGAAAAAAAATCCTTATATTTATGATGCAGATGTAAATAATGATATTAATTTATATAACAAAAGAAAAGAAATTATT
> probe_cstm_P_relictum_0717_10716
CTAAAAGCAATCAATAACTTAAGTGAAAACAAATTAGTTAGAAGAGTTCTTTTAACTAATGATTTTATAGGCACATTTTATGGACATATTGCAGCAAAATATTATGTAGATTATAGAACT
> probe_cstm_P_relictum_0717_10717
ATAGGAATATTTGCAGAGAATATTAATAATAATGATTATGTAGAAATTATTGAAGTTATAAGTAAAGCAAAAGAATTTGAAAATATACAAATAAGAAATGAAGATATGAAAGAATTTTTA
> probe_cstm_P_relictum_0717_10718
TATTTAAAAGAAAAATGTGATATTAAAGAAGATTATGATGAATCCAAATCTATGACATTACGCATATTAATAGAAATTTATTTAAGAAGATTGCAAATAAATAATTTTTCTATAATTTGT
> probe_cstm_P_relictum_0717_10719
GAAATTAATTATATAGTACAAAATATCATAAGAATATTATATGCATATTATGAAATATGTTTAAATATTTTAAAGAATATATCTAATTTAATTATAAATACACATAACCTTATTTTAGCT
> probe_cstm_P_relictum_0717_1072
AGATTTGAAAAAGAAAAAAGAGAAATAGAAAAAAGCGAAATAGAAAAAGAAGATATAAATAAAGAAAAGCAAATAAATAATTTAAATAAAAAAAAAATGGAAGAAAATAATAATATGGAT
> probe_cstm_P_relictum_0717_10720
ATATTGAGAAGACTTCCAATTAACTGTGGAATATTCAGGCATTTTTGTTATAAAAATGAATTAATTGATAAAAAAAAAAAGTTTATCTCCAATTATGAAAAATCCAATAATTCAAAAAAC
> probe_cstm_P_relictum_0717_10721
CAAGATGATTGTTTAAACAAAATTGTTGATAAAAGTGCTCAAGTAAACTTATTAGATATAGACGACAATAACTCATACTCAGGATATAAAACAAATCATAATTATACCGTATACTTAAGA
> probe_cstm_P_relictum_0717_10722
GAAGCAGCAGTAAACATATTAGAAAAAAAAAACTTAACTTATGAATCTATCGAAAATTTAAGTAAAAGTGAATTATTTTTCTTTATAAGAAATGAAGTATATACTAATCAAATACTATAT
> probe_cstm_P_relictum_0717_10723
TATAAAAATATTATACCTAATTTATATATAGAAGGATATATTCAACCAATAACTCAAACAATTATGAGAATTAATTTAAATGTCCATTTAAAAAATACTATATGGTCAGATCAATGGAAT
> probe_cstm_P_relictum_0717_10724
GATATAAAAGAAGATTTTCATCTTTTCTTATTAAATACATTAAATAATGACATATTATACTTTCAGAAATTTTCTATTCATAAAAAAGATAGAAAAAAAATACATGACATATCTTTTGAG
> probe_cstm_P_relictum_0717_10725
TTTCCATTATCCAATCAAATGCCTCCTCAAATAACAGTTCAGTTTTTATCAATGAATTGGTGTAATTTATCTTATGTTCATATATTTAATACAAATAACTTATTTATTAATCAAAAAATA
> probe_cstm_P_relictum_0717_10726
AATATATTTTCAGAAATATTATCAATTGTTCCATTATCTACTCAAGTATTAAATAATCCTAATTATATAAAATTCTTTTCTTTTAAATATTTTAATCCTATACAAACTCAAATGTTTCAT
> probe_cstm_P_relictum_0717_10727
ATGGCATTGAACGTAGGAAAAGAAGCTCCTTTTTTTAAAGCAGAAGCACTTTTTGGAGATAATTCTTTTGGTGAAGTAAGTTTAACTGACTTTATTGATAAAAAATATGTACTTTTATAT
> probe_cstm_P_relictum_0717_10728
TTTTATCCACTGGATTTCACTTTTGTATGCCCATCAGAAATAATAGCATTAGATAAAGCCTTAGATTCATTTAAAGAAAGAAATGTAGAATTGATAGGATGCAGTGTGGATAGTAAATTT
> probe_cstm_P_relictum_0717_10729
ACACATTTAGCATGGAAAAAAACACCATTGTCAAACGGGGGCATTGGTAATATAAGGCATACTTTGTTATCTGATATTACAAAATCAATTTCAAGAGATTATAATGTTTTATTTAATGAT
> probe_cstm_P_relictum_0717_1073
ATTATAAATGAAGAAAAAGAAGAAATACAGAAAAAAGAGGAAGAAGAAGAAGAAGAAAAAGAAAAAGAAAAAGAAAAAGAAAAAGAAGAAGAAAAAGAATTAGAATTTAAGAAAAAAAAT
> probe_cstm_P_relictum_0717_10730
AGTGTAGCATTAAGAGCTTTCTTTTTAATAGATAAAAAAGGAATAATTCAACATGTGCTCATCAATAATTTAGCAATTGGTAGATCAGTTGATGAAATTTTAAGAATAATTGATGCTTTA
> probe_cstm_P_relictum_0717_10731
GAATTAGACCCTGATATGCTTGGACTTTTAAAATGTGCTTTTAATGGAGGTGTAAAAGTGAAAAGTGCTGCAGAAGTTGGTAAGAGAGCCGTAGAATATTTTAGAGGAGACGATTTTTTT
> probe_cstm_P_relictum_0717_10732
AATTTTATAAATACAAATAAAGATATGTTAAAAAAAAAATTCCCAAATTTATTTATAAATAGAAATTTAATGGATAGTAAAGACATTGAAGATTTTGCTGATATGTTCATACAAAAAGGA
> probe_cstm_P_relictum_0717_10733
TATATATATAAAGCTCAATATAAGCCAATTAAGGGAATAATTGAAAAGGATGAAAATGGTGTATACAAGAGACCTAAATGGCCAAAAAGATTAGTTATGACTTCAAAGCAGAATTTTGAT
> probe_cstm_P_relictum_0717_10734
AAGACAAGTTTTTATATCTTAGTTCATGAAAGAAATAAAAAGTTGCAATATTTTATGTTAATTGGATTAATAACAATAGTTTTAATATGCTGTATGTTTCCTGTTTGGCCTTTAAAGCTT
> probe_cstm_P_relictum_0717_10735
AAACTAGCATTATGGCATATTTCAGTTGTGTTTATAACATTAATATCAATAATAATTGTTGGAAGATTATGTACTTTTGTTTTTTTCTGGTTTTTCGGAATTGATTACTGGATTTTTCCC
> probe_cstm_P_relictum_0717_10736
AATTTATTTGATGAAGACTGTAATGTTATTGAATCATTTTATCCCCTCCAATCATGGGTTTATAGAAAAGACACTTGGCTTCTTTTTATTGCTAGAATGTTCACGGCTGTTTTATTAAGT
> probe_cstm_P_relictum_0717_10737
ATAGGAATACATCAATTAGGAAAGACGCACTCTATTTCGGATATAAGGAATTTTGCAACACAATCCTTTATTGATATTTTAGAATGGGGTAATAAAAAATTAGCTGCCTCACCAGAAAAT
> probe_cstm_P_relictum_0717_10738
GTATCTATGTATAAATCTATTGATACAAAAGCTACATTTGAAAGTGAAATAGAAGAAGAAGAAGAAGTAATATATGATGAGAATGAAGAAAATTATGACTGCCTAAAAAAATGCGGTTTC
> probe_cstm_P_relictum_0717_10739
ATGAGTATAATTAAAAATTTTTTTAATAGATTAAATTTAAAAAATAGAAGTAAAGTTAATAAGTTAACCATTATAGAAAAAAAAGAAAGATTAGAAATTCCTTATTTTTATTTATCTTTA
> probe_cstm_P_relictum_0717_1074
TATGAATTAAATAATTTATTCACTAATAATAATAATAATATTAATAACAATATTGAAACAAATTATTTCTCATTTATTAATAAAGAAAACAATTTAAATGATGAAAATAACAAAGAAAGT
> probe_cstm_P_relictum_0717_10740
TCTGCATTTATGTTTGGTTTGTCATTTGCATTTGTCCCATTATATCAGCTATTTTGTCAATCAACGGGGTATGGAGGAACTATAAAAAATAAATTGGATATTAATAAATTATTAAAAAAA
> probe_cstm_P_relictum_0717_10741
AAAGAAAATAGTAAAAATAGATTAATTGAAATAAATTTTACAAGCCAGTCTAATATGCCATGGTCATTTGAACCTGAGCAAAAAAGTATTATTGTTAAACCTGGTGAAACAGTTCTAGCT
> probe_cstm_P_relictum_0717_10742
TTCTATAAAGCTAAAAATTTAATTAATAAACCAATTATTGGAATAGCATTATATCATGTATTACCTGACGAAGCTGGTTTATATTTTAATAAAATTCAATGTTTTTGCTTTGAAGAGCAG
> probe_cstm_P_relictum_0717_10743
ATGCTAAATGCTAATGAAGAAATTGATTTGCCCGTACTTTTTTTTATTGATCCTGATATTTTAAATGATTCTAGATTAAAAAATTTAGAAAAAATTACTTTATCATATATTTTTTTTGAG
> probe_cstm_P_relictum_0717_10744
ATGGCATTTAATAAATTTTTTTTATTATTCATACTTTTATCATTTTTCAAAAACTGTTATTCTCAAGATGTAATTGAACTAACTGATGCAAATTTTGAACAGTTAACACAAATATCAACA
> probe_cstm_P_relictum_0717_10745
TCATGGTTTATAAAATTTTATGCACCTTGGTGCTCCCATTGCAAAGCTATTAGTAAAACTTGGATTCAATTGGCTGCTGAATTAAAAGATCAAATAAATGTAGCTAGAATTGATGTAACT
> probe_cstm_P_relictum_0717_10746
GCGAACTCAAAAACAAGAAAAAGGTTTAAAATAGAAGGTTTTCCAACTTTAATATTTTTTAAAAACGGAAAAATGTATGATTACAAAAATCATGATAGATCTTTAGAGGCATTTAAAAAT
> probe_cstm_P_relictum_0717_10747
TTTGCTTTAGAAAATTATAAAAATTTCAAAGCATTAGATCCTCCTATGCCTCTTACCTTTATTGATGTACTTAAAGATTTTGTTTTCGAAACACTATCAAATATAGACAGAATTTATAAA
> probe_cstm_P_relictum_0717_10748
TATGCTTTTCCATCGTTAGCTGTTATATCTTCTGTATCATTTTTAATTGGTTTACTTTTTGGTTTTATTTTGTTAAGATGTTGTAAGAAAACAAAAACTATATCAACAAAAACTAGATCA
> probe_cstm_P_relictum_0717_10749
ATGCAAAGTTATAAATATTTAAAATATAAAACAACATTACCACATAATTTTTTTTGTCAATATGTATCAACTTTAATTAAAAACATAATAAGTTGTGAAGATACACAAAGAAACAGTAAA
> probe_cstm_P_relictum_0717_1075
TATAAAGAGCTTGTTAAGAAAGAAAATCAAGAAGATTCTAATTACAATGGAAATAAAAATATAGAAGACACAAAAATGAAAAAAAATAATAATTTTAACGGTGATAATGTATTAAGTAAT
> probe_cstm_P_relictum_0717_10750
TTAACCGATCAAATTTATTTTACATTAGTAAATCACTTTAGTAAGAAAAAAAAAAGTGAATATATTTCTATATTTTTAAAAAACATATTTTCTTCTTTTATATACAATAAATTTAAAAAA
> probe_cstm_P_relictum_0717_10751
AAAAAATTCTACAATTTCATAAGGAACAGTAACCTTAAACATTTAATTTGTGATAATGAAAATGATAAACTATTTGAATTATTCCATAACACTGCAAAAAAAACTTATACCAACAACACT
> probe_cstm_P_relictum_0717_10752
TTCGTAGGTTTTATTTATCTAAATAATATTATAAATGGGAAATTATTCAATAGTTATTTCTTCCTAATAAATAGTATAATAACTAAAAAAATAAGAGAACTTGATACTTTCAAATATCCT
> probe_cstm_P_relictum_0717_10753
TTACATTTTATTAAAGAAAATTCTAATCTAAACCATTATATTGAAAAAAGAATAATTGAGAAATGCAAACATTTCCATATTATTCGAAAAGAATTCCTATTTTATACTGAAAAGGAAAAT
> probe_cstm_P_relictum_0717_10754
ACATTAAAAAAAAATGAAGGAGATAAAAACAGTCAAAATGAAAAAGGTGATAATAAGAACAATAAAAAAAAAAAAGATAAAGAAGATGAAGTAAAAAATAACGAAAAAGATAATGTTAAT
> probe_cstm_P_relictum_0717_10755
AAAAATGATAAAAAAGTTACAGTAAAAAATAATGAAAGTAAGGAGGAAATTAAAAATGATAAAAATAAAGAAAACATTTATTATAATGAAAATGAAAAGGGATTCAAATCAAGTGCAGAT
> probe_cstm_P_relictum_0717_10756
ACCTTTAAGAATAATATAAATGATGAATATGAAAAAATGAAAGTTAAAGAATTAGATAAAATTCTTTTTAATCTAGAAAAATTATACGAGAATAAAAATAGCAAAATAAATATAAATATT
> probe_cstm_P_relictum_0717_10757
AAAATATTAGTCTATATATTTAAAAATTTTATACATAAAAATAAAGAATTAAAAATAAAAATATTTTTTTCGTTTATTTTCTTAATATGTTCTAAAATATCAATAATATGTACTCCAATT
> probe_cstm_P_relictum_0717_10758
TTTTTATCATCCTTTATTGAGAATGTAAATTTACAAAAAAACTTGAACGAATCATTTAATATGTCCAATGCAAATGCAAATAATTCAAGTTTCATGCTCTTATCAGCTTATGTGCTTTCA
> probe_cstm_P_relictum_0717_10759
CGGGTTATATCATCCAGCTTAAATGAATTAAGAAATAGTATTTTTAATAGTATTAGTCAGAGAATTTCAACTTACGTGAGTAAATTGTTTTTTTATAAAATTCATAACTTAAATTTAAGC
> probe_cstm_P_relictum_0717_1076
TATGATAACGATTGTAACAGTATTAATAATATATATAATTATATAAATAATAATAATAATAACAGTGATAATCATAGTAATAATGTTAATAATGCCAGTAGTAATTCTATTGATAATATA
> probe_cstm_P_relictum_0717_10760
TACATTTTATCAAAAAAAAATGGGGAGCTATCCTTTATATTTAACAGAGGATGCAAAAGTATTACAAATTTATTAAATGTTATAGTTTTTCAAATAATTCCAATAATAATAGAATTTGTC
> probe_cstm_P_relictum_0717_10761
CTTTATTTATATATATTAACTTATAAAATACACTATAGTGTTTCCATTGTTACATGCTTAAATATGTTATTATACATTATTTTTACAACTGTAGTAACTAAAAAAAGAACTATTATTAGA
> probe_cstm_P_relictum_0717_10762
AAATATATGAATAAAGCAGAACAAAATACTTTCAATATATTTTTAGACTCCATACAAAATGTCGAACAGGTTAAATATTATACAAATGAAATACATGAACTAAAAAAATTTTTAAAAGAA
> probe_cstm_P_relictum_0717_10763
CAGAAAAAGTATGAAAAAAAAGCCATAAATGTCCAAAAATCTTTATCTTTTTTAAATTTTGGCCAACAAATTATTTTAAATTTTAATTTATTTCTCTGCTTATATTTAACTTATATGAAT
> probe_cstm_P_relictum_0717_10764
ATATCAAACGATGTTTTCCCTTTTAGTTACTTGGTGTTAGTGAACACTTTGTTATTTCAATTGGCTATACCTCTAAACATGTTTGGTACGATTTATAGAGAAACAAAATTGAGTTTAGTT
> probe_cstm_P_relictum_0717_10765
GACATAGAATGTATGATTAAAATTTTAGCAAAGAAAATTAAGTCGGTAAATTATGGTAATAAAATGGATATGCAAAATGGTCAAATTAAATTTGAAAATGTTTACTTTAAATATCCGTTA
> probe_cstm_P_relictum_0717_10766
TTAGAAAATACTAATGAATCTGAAGAAAAAAATGATAAGGCAAAAAATAACATAATTAAAACAATGTTTAATAATACGAAAATTTTTTTTAAAAATTTTAAAGAAAAGTATATATTAAAA
> probe_cstm_P_relictum_0717_10767
AATAAGAGTGAGACAAATATGCTTAATAATGATATAGTAAAAAATATGAGTGGCGAAATAAAAAATAATTTGGACCACGAAATAAAAAAAAATATGGAAACTAGTTTAAAAGAAAATAAT
> probe_cstm_P_relictum_0717_10768
TATTTATTTGAAAATTTCACTTGTCGCATTGAAGATGGTGAAAAGGTAGCTATAATAGGCAAAAGTGGTTCAGGTAAAAGTAGCTTAATCAAATTATTATTAAAATTCTATGAATTAAAT
> probe_cstm_P_relictum_0717_10769
AGTGGAAATATATATATTGGTAATAAAAACATAGATGATACAAATTTATACACATTAAGAAAAAACATATGTGTAGTTCCACAAGATACCATTTTATTTAATAACACTATTTCTTATAAT
> probe_cstm_P_relictum_0717_1077
ATACATTTAGATAATAATAAATTATCAAATGAAAAAAAAAATCCTGATAATAAGAATGGTGTGACAAATGAATCTTCTAATTTCTATAACATTCAAAATAATCAAAAAAACAATACGACA
> probe_cstm_P_relictum_0717_10770
ATTAAGTATGGTAATTTTCACTGTTCCAATAAAGAAATGATTGAAGCATCAATTAAATCGGAATTGCATGATAAAATTTTAAAAATGGATAGGAAATATGACACAATTGTTGGTGAAAGA
> probe_cstm_P_relictum_0717_10771
GGTACCAAATTATCAATTGGAGAAAAACAAAGAATATGTATAGCTAGATGTTTTTTAAAAAATTCAAAAATTATTGTTTTAGATGAGCATGCAAGTAATTTGGATAACGAAAATAAAAAA
> probe_cstm_P_relictum_0717_10772
TCCATAGAAAAGGCTTTAAATAAATTATGTATGGGAAAAACAACTATTATTATTACACATATAATGGAAAATCTTAAAAATATGGACAAAATTATATTTTTTTGTGGTAAAAATATATAT
> probe_cstm_P_relictum_0717_10773
ATTTTTTTTTTTGGATTCGTTCAAAATGAAAAAAAAAAACTATCTAGCAGGAGGAGGTTAAGGCCGTTACATGTTGTTAGTACTTACAAAGAATTATTAAGCAAATTAAATAATGAACAT
> probe_cstm_P_relictum_0717_10774
AAAGGTCCTTATGTGATATCTCTTTATCATAGTACTCTATGTACATACTGCAGCAAAATTACAAATTTTTTAGAAATGAACAAAGATAATGTAATTACTAAAAAGTATGAAAATGGTAAA
> probe_cstm_P_relictum_0717_10775
TTAGAAGATATATCAAAAGTTAATAAACCAATAGTTGTTTTATTAAAGAATATAAATGTAGAAAATTCAATTGAAAAAAGCCCATTTTTTGATGAGTTAAGAATAAAAGGAAGGAGATGT
> probe_cstm_P_relictum_0717_10776
ATGAATATAATATTAAGTATTGATCAGAGCACTCAATCCACCAAACTAGTTTTCTTCGATGAAGAATTAAATGTACTTCATATGAATAACTTACCTCATGAACAAAAATGTTTTAAGCCT
> probe_cstm_P_relictum_0717_10777
GGGTGGTATGAACATGACCCAATAGAAATAATGGATAATTTATATAAATTAATGAATGAGGGTGTAAATGTATTAAAAGAAAAATATAAAAATATAGTTATAAAATGTATAGGAATTACT
> probe_cstm_P_relictum_0717_10778
AACCAAAGAGAAACTGTTATAATATGGGATAAACTTACAGGAAAACCATTATATAATGCAATTGTATGGTTAGATACCCGTGTAGAGGATATGGTTTCGGAATTCTCTGAAAAATTCAAT
> probe_cstm_P_relictum_0717_10779
AATGATGAATTTCAGAAAAAAACTGGAACTTATTTCAATACTTATTTTAGCGCTTTCAAAATTTTATGGTTAATTCAAAATGATGAAAACATAAAACGAAAGGTAGCAGATGGCACAGCT
> probe_cstm_P_relictum_0717_1078
GAAAACAATGAACAAATTAAAAATGAAAATATTTATGATATAAGCTACTCTTATAATATAAATGACTCCAATTATAAAGAAAACGAAAATGAAAATACTAATAATGATACTTCTAATTCA
> probe_cstm_P_relictum_0717_10780
ATGATTGGAAATATAAATACTTGGCTTATTTACAATTTGACCAAAGGTAAATGCTACACAGATGTCACAAATGCATCTAGGACATTATTGATGGATATAAATACTTTGCAATGGGATAAA
> probe_cstm_P_relictum_0717_10781
AATTTATGTAGATTATTTGGTATTACAAATATGAACTCTCTACCCGAAATAAAAAGCAACTGTTCAAATTTTGGACTAATAAAAAATGAATTAGTTCCTGATTATAAAGGAGTTCCTATT
> probe_cstm_P_relictum_0717_10782
TCAGGATGCATTGGTGATCAACAGAGCGCATGCATAGGACAAGCTATATTTGATGAAGGGGAAGCAAAATGTACTTACGGAACTGGTGTTTTCCTTTTAATTAACACAGGAAATAAAATT
> probe_cstm_P_relictum_0717_10783
GTATACTCATCATGTGGATTAATTACTACCGTTTGTTATAAATTTAATGATGATGATGAACCAAATTATGCTCTTGAAGGTTCAATTGGTACTGCTGGATCTGGAGTTTCATGGCTTATC
> probe_cstm_P_relictum_0717_10784
AAAAATAATTTGATTAGTGATCCGAGTGAAACAAATGATATTATGGAAAAATGTGAAGACACAAGTGGCGTTATATTCGTTCCTGCCTTTAGTGGTTTATATGCTCCAAGGTGGAGACCA
> probe_cstm_P_relictum_0717_10785
GATGCACGAGCATCTATCTGTGGTATGACTTTTAATACAGATAGAAATCAAATTGTTAGATCCTTATTAGAAGGTATTGTTTTTCAATTAAATGAAATTGTATATTCACTAATATCGGAT
> probe_cstm_P_relictum_0717_10786
ATGGGCATAGAAATGCTTCATGTTTTAAGATGTGATGGAGGAATGACTAAAAATAAAGCTTTTATGCAATTTAATTCTGATATAATAAATACTAAAATTGAAGTATCAAAATACAAAGAA
> probe_cstm_P_relictum_0717_10787
GTAACAGCTTTAGGAGCAGCTGTGTTAGCAGGTTTAGGTGTAAAAATATGGAAAGATTTGAATTCTGTTAAAAGGTTATTAAGAACGAGCGATTCTGTTTTTTATTGTAAAATGGAAGAT
> probe_cstm_P_relictum_0717_10788
GCAAGAAACTTGGAAATAGGAAAATTAAGACTAATTCATGTAATGGTTAATAAAGCTCGTCCAGGAAGAAGAAGAACTTATAAAGCTCACGGAAGAATTAATCCATATATGTCATCACCA
> probe_cstm_P_relictum_0717_10789
TGTCATATTCAAGTAATAGCAAGAGAAATTGCAAAGCCTGCTAAAAAATCACTTTTATCAAATTCAGAAAAGCAGAAAAAATTACCTTTTAAGGTTACATTAAAGAAATTATTAAAATTA
> probe_cstm_P_relictum_0717_1079
TATAGCTCAGAAGCTTCTTCTTCAGAAGAAGAAGATGATAGTTTAAATCATTTGAAGAAAATAAAATTTGAAGAAGTATTAAATAAAATGAAAAAAATAGCAAGCAATAAAATTAATAAA
> probe_cstm_P_relictum_0717_10790
TTGAGAGTTCATTTTAAAAATACATATGAAGCAGCAAGAGCTATAAGAAGGATGAAGTTATTAGAAGCAAAAAAATATTTAAATGATGTTATTGAGAAAAAAAGATGTGTTCCCTTCCGC
> probe_cstm_P_relictum_0717_10791
AAATATAATGGAGGAGTCGGTAGAACAAATCAAGCAAAAGAATTCAACCACACTCAAGGTAGATGGCCAGTTAAGTCTTGTAAATTTCTTTTAAATGTTCTGGATAACGTACAAGCAAAT
> probe_cstm_P_relictum_0717_10792
ATGCTTTTTTTTAAAAAATTTAAAGTGCTTGTTTTTTTTTTTATCAGTTTATTTGTTATTATTTTTAATATAAATAAAAATTTCTGTTATTCACAATATATAAAAAACAAGTATATATGT
> probe_cstm_P_relictum_0717_10793
ATAGATAAATTTTATGTATTGGTTAAAAATATTAAGATTGGTGGATATATAAAAAATGTATTTTATTTGGGTAAGCCTTTTTACGGATATATTCAAAACAACTGTTTCAATATAAAAATA
> probe_cstm_P_relictum_0717_10794
TTTAGATCACTACATCTTATTGGAAAAAAAAAAAAAAAAATTTACTTAAAAAATATTAAAAAAAATAAAATTAATGAAGAATACAGAAAAGAAAGCATAAGTGAAATTAATGGGAAAAAT
> probe_cstm_P_relictum_0717_10795
GAAAATGTGAGTGAAGGAAATCACAACGGTTTAAATATAAAAGGTAATGAAAATAAAAGTAAAAGAAAATTAATAAAAAAAGATGATTATGGATTACCAACGGAAGCATTAAAAATTCAA
> probe_cstm_P_relictum_0717_10796
AGATTGCCTAATAGTAAAATAAAATCAAAATATAAATACTGTAAAGTAAAGAAATACAGAGAAACGGTAAATATAAATTATAAAAAAAAAAAAATTTTAAGTATTCATGGAGGAACACTT
> probe_cstm_P_relictum_0717_10797
AAAAACAAAAAAATTTATTCTCCAGATACATACACTAGACCTATGATGAGTAAGGTCAAAGAATCGATTTTTAATGTCTTAACGCATCTAGGAATATTCAATTGTTATAATATAAATGTA
> probe_cstm_P_relictum_0717_10798
ATTGATGTATTTAGTGGGAGTGGAAACCTAGGTATTGAATGCATTTCTAGAAACGTTCAAAATGTGACTTTTGTTGATTTATCTATAAATTCATGTAAAACTATTTATGAAAATTTGAAA
> probe_cstm_P_relictum_0717_10799
TTATGTAATTTGAGTCATTTAGATAATAGAATTATACGATCAGATGCAATAGAATTATTAAAAAACCCGTTTAAATTTGATTTACAAGATAAATTTCACTTGGCATTTTTCACTCCACCT
> probe_cstm_P_relictum_0717_108
TCTTTTGAAGTTAAACCAGTTGCAAACGAATATTTTAAGAAGTATCAAACAAATTCTAATGTTGTTTCAGAAATACTCAGAAAAATTAATACGTTAAGAATAAAAGGAATTGGAGGAATC
> probe_cstm_P_relictum_0717_1080
AAAGATGGAATTATAAAAGAAGAAAAAAATAAAGATACATTTAGTTTGTCAAATGATCCTAATATCCTTGATGAAAATAATAAACAAGATACTTTTCATATATTTCAGAAAGAAGAAGGA
> probe_cstm_P_relictum_0717_10800
TATGAGCAGATCATATATAGTAATTTAATTCATAGTATATCAAAAAGTCAATTGTTTCATAATGATAGCCTTATTTTTATAGAATATCCTAAAGAAATAGAATTATTACCTCAAAAAATT
> probe_cstm_P_relictum_0717_10801
GATAATTTGATTGGTTTAAGAAACAGAAAGTTTGGCAGAACTTATTATTCGTTGTATGTCTTAAATAGCACAGGCAAATATATTTCAAATGAAAAAAAAAAAGAATTTTATCCTTTACAT
> probe_cstm_P_relictum_0717_10802
ATGTTAAAAGCTTCATCCTTTTTAAAATACAAGAAGCTTAATTTTTATATTACAAAGTATTTTTCTATTAATTTACAAAATCATATTAAAAAAATCTCAAACAATTATTCTACTGCAATG
> probe_cstm_P_relictum_0717_10803
AAAAAAAAAGAAGATGAAACAGAAATAGATCCAAGATTGTACTATGAAAATAGGTCGAAATTTATAATTGATCAAAAGAATAATGGAGCAAACCCTTATCCTCATAAATTTGAAAGAACT
> probe_cstm_P_relictum_0717_10804
ATTACTATACCCGATTTTATAGAAAAATATAAAAACTTATCAGATGGAGAACATTTAGAGGATACCATTTTAAGCATAACAGGAAGAATAATGAGAGTATCTTCTTCAGGGCAGAAATTG
> probe_cstm_P_relictum_0717_10805
AGATTTTTTGATTTAGTTGGTGATGGAGAAAAAATACAAGTTTTAGCAAACTACACATTTCATGATCATACGAAATCTAATTTTGCCGAATCTTACGATAAAATAAGAAGAGGAGATATT
> probe_cstm_P_relictum_0717_10806
GTTGGTATAGTTGGATTCCCTGGAAAAAGTAAGAAAGGAGAGTTGAGTATTTTTCCAAAAGAAACTTTAATATTATCTGCTTGTTTACATATGTTACCTATGAAGTCTGGATTAAAAGAT
> probe_cstm_P_relictum_0717_10807
ACAGAAATAAGATATAGACAGAGATATTTAGATTTAATTATTAATGAATCTTCTAGGAGCACATTCGTTACAAGATCAAATATTATAAATTTCTTGAGAAATTTTTTAAATGATAGAGGA
> probe_cstm_P_relictum_0717_10808
TTTTTAGAGGTAGAAACTCCTATGATGAATTTAGTTGCTGGAGGTGCTAATGCAAGGCCTTTTATCACACATCATAATGATTTGAATTTAGATTTATTTTTAAGAATAGCTCCTGAATTG
> probe_cstm_P_relictum_0717_10809
TATTTAAAAATGTTAATTATTGGCGGTTTGGATAAAGTTTATGAAATTGGAAAAATGTTTAGAAATGAAGGTATTGATAATTCACATAACCCTGAATATACTTCTTGTGAGTTCTATTGG
> probe_cstm_P_relictum_0717_1081
GATGCTAATATTCCATTATCAAAATGGATAGAATACTTAGAGAATAGTACATTTATTGATATATGTTTTTTTAGTTATATAAAAGATATTATGAAGTTATATATTAAAAATATAAATAAA
> probe_cstm_P_relictum_0717_10810
GCTTATGCAGATTTTCATGACTTAATTAAGTGGTCTGAGGATTTTTTTTCTAGTCTTGTATATCATTTGTTTGGTTCTTATAAGATATTATACAATAAAGATGGATATGACAAGCCTCCT
> probe_cstm_P_relictum_0717_10811
GTTGAAATTGATTTTTCTCCACCATATCCTAAATTGTCTTTGGTAGAAGAAATTGAAAAAATGGCTAACGTTAAATTAGAACAACCTTTTGATTCTGATGAAACTGTAGAGAAAATGATT
> probe_cstm_P_relictum_0717_10812
AACCTTTTAAAAACTAATAAAGTTGAATTACCTAATCCTCCAACAGCTGCTAAACTATTGGACCAATTAGCTTCTCACTTTTTAGAAAATAGATACGTTAATAAACCTTTCTTCATTATT
> probe_cstm_P_relictum_0717_10813
GAACATCCACAAATCATGAGTCCTTTAGCAAAGTATCATCGATCTAAGCCAGGCTTAACAGAAAGATTGGAAATGTTTATATGTGGTAAAGAAGTTTTGAATGCATATACGGAATTAAAT
> probe_cstm_P_relictum_0717_10814
GATCCATTTAAACAAAGAGAATGTTTTACAAGTCAACAAAAGGATAGAGAAAAAGGAGATACAGAAGCTTTTCAATTTGATGCAGCTTTTTGTACAGCTTTAGAATATGGATTACCACCA
> probe_cstm_P_relictum_0717_10815
ATGAAATATGGTCAAGTGGTAGTAGGACCAGCTGGAAGTGGGAAAACAAATTATTGTAAATTAATGAAAGAATTCATGAGAATAAAAAAAAGAAATTGTTATGTTATCAATCTAGATAGT
> probe_cstm_P_relictum_0717_10816
GCTAGTGAAGAATATCATTATGAAAGAAAAAAGAAGTCATTTAATACAACACATAGCATCGAAAAAGAGCTAAATGATTTTTATGATACTATATACGATATTGATATAAGAAATTATGTT
> probe_cstm_P_relictum_0717_10817
GAAGTGAATAGTCTAATGGAGGAACATATGCTTGGACCTAATTGTGCTTTATTAAAAAGTGTTGAATTATTATATGAAAATTCATATATATTAGAAGAAGAATTAAATAATTATGACGAT
> probe_cstm_P_relictum_0717_10818
GATGATAATTATTTCATTATTGATACCCCTGGGCAAATAGAGTTATATACACATACTGACTATTTTAAAAAAATTTTAAATATATTCACAAATCAAAACATAAGATTAATTATTGTGTTT
> probe_cstm_P_relictum_0717_10819
TTAATAGATATATCTTTTATAAGCTCCAATACGAAATTATTATCTGCATATTTAACTAGTCTCTCAACAATGATTAATTTTGAACTACCTCATATTAACATATTAACTAAATGTGATCTA
> probe_cstm_P_relictum_0717_1082
AATAAAAATAAAAATATACTTGGTTTTACTACATTAGAAATTATTCAGTTAATTAAAACATTAATAAAAACAAAATCAAAAAATATATTAACAGAAATAATAGACGAAGGTTTTTTCGAT
> probe_cstm_P_relictum_0717_10820
ATGACAAGTAAAAATTATTATGAAGAATTCAGAAAATTTAAAAATAATAACAACTTTTTTTTTCAAAAACAATTATACAAAAAGATTAATAAAAAAATAAAAAATTTTAAGGATATGCAA
> probe_cstm_P_relictum_0717_10821
AATAACATAGGAGATTGTAATGATGGTGATTCATTTTTAAATGAATTAGAATTTGTAAATAATAAAAAATCATTTAAAGACGAATATATATTATGTTCTGATTATGAAAATAGAAGTATA
> probe_cstm_P_relictum_0717_10822
TCTGGATATTCCTCTTCAAATATATCAGAAAAAAGTGCTGCATCCATTAACAGTTCATCAGAACGTAGTAGTGCACTATCTGAGGAAAATGAAGAAAAAATTTATAAAAAAAATTTTGAA
> probe_cstm_P_relictum_0717_10823
AAATTAAATGATATACTTTCATTGGATCCGCATGATATTATTATAAGAGCTAATAAATGTATGTCAAAAAAATATTATAAATTAAATAATGCTTTTGCACATATCATTGAAGATTTTAAT
> probe_cstm_P_relictum_0717_10824
TTAGTTTCCTTTTTGCCATTAAATATTTATGATGATGACAATGTTGATTTTATAATAAATTCAATAGATATGATAATTCAATATGGAGAAGACAAAGATGTAAACGATAATTATGATATG
> probe_cstm_P_relictum_0717_10825
ATGTTACATTTACACAATTCATGTGTATCAGATATTGAAAATATTGAATATATATTAAAAAAAAAGGATTACAATGGAATAAAAACAAATAGAGAAATTAAAAAAATTTTTAAAGATTTA
> probe_cstm_P_relictum_0717_10826
GGTTCCGCTTATAAAAACTTTAGCGAATCATTAAAAAAAATTCATAATGAAAGTAAGAATTTAATTTCAGTTATTAAAAAAGATAGTGATAAAGATAATTCAGAACAAGTTTATTTTGCT
> probe_cstm_P_relictum_0717_10827
GATTGCTTTATTAATATAGTTTCTGTTATAAAAAATATATACGAGGAAAACTTGGCTGTTAGTGAGAAAATACAAAAAAACATTGTTGATGAATTTGAAAAAGAAGAGAGAGAAAGAGTT
> probe_cstm_P_relictum_0717_10828
AGTAATATAAATTCTATATATAAAGAAGAAATTAATGATAATAATAATGAACAAGAAGAATATGTAAAAAATGAAGTTCATATAAATGAAGAAGAAAAAAATAATAATATACATATTGAA
> probe_cstm_P_relictum_0717_10829
GGTTTACCATTAAGAGATATTGAAATTGATTTAAAAAGGTGTTTAGAAAATAAGGATTTTTCAAACAAATACATAAGTCATACAAAATATAAGATTTATTTTTCAGAATTAAATAAATTA
> probe_cstm_P_relictum_0717_1083
ATATCTATTGATATTTTTTTTAAATATAAATGGAATAATTTGTTACACATATCTGTTTGTGACTTATTACAAACAATTATATTTAAAGAAAACGAATATTCATACTTATTATATTATATT
> probe_cstm_P_relictum_0717_10830
AACTTAAAATTAGATAAAGAGATTTATTCTTTTAAACAACTAATACAGAAATTTGGTAAAAATGCTAGCAAATTGCTTATACATAAATCACAAGAAAGAATAAGTGAGATTCAAAATAAA
> probe_cstm_P_relictum_0717_10831
AAAAAAAATATTCTTGAATTTTTATATAACGATATAGTCGAATTAAAAAAAAATAAGATTAACTTGATAAATGAAAAAAATGAATCAGAAGTTTTAATAGATAATAAAAATGAAAAGAAA
> probe_cstm_P_relictum_0717_10832
GAATATGACAATAAAGAAAAACATGAAGATAAAAAGAATCCCAATGAGTACCTTAGAGGTAAATGTCTGAAAAATAATCAAAATTCTTTTTTCTCAAATCTTTATCTGGAGAAATTTGAA
> probe_cstm_P_relictum_0717_10833
ATAAGAGAGAAATATAGAATAGAAGTATTATATTCAAGTTTTAGAATATTTTTAAAAGCTTTAGCTGTCAAACATATCAATGTTAATAAAGCATTATATAAAAGTGCTAATGAAGTAAGT
> probe_cstm_P_relictum_0717_10834
TCATATGATTCTCTTATAGACTATCAGAAATGGCTCAGCAATATTTTAAAGAAAAATTTAGATATTACATATTTACAAGAAAAAATACAAAAAAATAACATATTGACAAAAGAAGAAGAA
> probe_cstm_P_relictum_0717_10835
TATTTATTAATGCCTTCTGATTATAATTTTTTTAATAACAATTCAATAAACTTATTTGAAAAAGAAAATGAAAATACTTCACATTTTCAGAAAGGGGAATTGATTTTTAAAGAGCAAAGT
> probe_cstm_P_relictum_0717_10836
GAAAAAGAAATTGATGCTCATAGGGATAGTCAATTCCCCGATGAATTTTATATCCCTATAATAATAAAAAAAAGTAATATAAATTTAACAAATAAAAATTCTACTAATATAAAGCATTCA
> probe_cstm_P_relictum_0717_10837
AATAAAATTAAAGAAGAAATAAGTATAAAAGAATTATTAAAAAAAAATAGTGTGAGCAATAATTTAAATATTAATACATATTTAAATAATAATGACATGAATAAAGAAAAAGATATAATT
> probe_cstm_P_relictum_0717_10838
ACTTTTTTAACTAATAGACAGAAAAATTATGAAAAATATCTATTGCAGTTTAACAACTTAAGTACATATATATATCGAAATGAAAAAAAAAAAGATAAAAGAAAATGGTTTGATAAAAAT
> probe_cstm_P_relictum_0717_10839
TTTTTTCAAGGTTATTTCTATGAAGAAGGTCATAATTTTTATCCATTCAAAATTCCATCAGGTATGAATAATTTATCATTTTTTCAAAATATTCATTCCTTTTCGTTAAATACCATTGAT
> probe_cstm_P_relictum_0717_1084
TTAGCGTTAACGACTTTCCTACCGAAATGTTTACGATATTTCGATGCAGTAAGAAGGTGCAGGAATATCAAAAATAAAAAAAAAAAAAAAAAATTTGAAAGTTTTATCGATTGTGGATAT
> probe_cstm_P_relictum_0717_10840
TTTGGTGATAATAATATTAACGAATATGATTACAAGTTGCTAGCTTATGAATCAGTTCTTTTAGTTTATTATTCCTTATCCATTCAATTAAATTGCTATTTTTTATTTGATGTAAATAAT
> probe_cstm_P_relictum_0717_10841
AAACATAAAATTAATAAATCATCTTATAAAAAAGTTTATGAAAAATTTTCCTATGCTTCAAAAATATTAATGAATGATATAGACAAATATTATTTGAAAAATAATAGTATTAATGAAATA
> probe_cstm_P_relictum_0717_10842
GAGAAGACATGCTTAGAAAACGTGAAAGGTATTCAAAATAAAGACAACAATAATATAAAATATCAAAAAATGAAAGAAGAAAATGAACCCGCATCAACAAATTGCGTGAATGATTATTTT
> probe_cstm_P_relictum_0717_10843
GAATACATTGATTATATTTATAATGTAAAGTTACAAAATTTACTATTAATAAAAAGAATTATAAGTATATTTAGAATAAAACTAAATTTGAATTCTAAAACAAATGACTTAATTACATTA
> probe_cstm_P_relictum_0717_10844
CTTACTATTCCTAATCATTATATGAACTATGGTTATAAATTGTCTTTTCATGTTCTTGATGTACGTTTTAGAATTATTAGAATTTTAGATAGCTTAAACTTTAATCATATATTTGATTTC
> probe_cstm_P_relictum_0717_10845
GGTAATAAAAAAAATGAGTATGATGAATTAAATCATAAAGATGAATATAGTATATATATAAATTGGTTAAAAAGACAATTACATTTGCTTTATGTATCCTTATATTTAAAATTTAGTCGA
> probe_cstm_P_relictum_0717_10846
TTTATAAAATTTATTCCTTACTTCAATTTTTCTTTTTATCCATATATATTTGATAATATCAATATATTTAAAAACAATGAAGAATATTTTAGTTACATAAATAAAACCAGTGAGGATAAT
> probe_cstm_P_relictum_0717_10847
TCATTTATTAGGTATATTAAAAATGTTCAAAATAAAATAAAAAAAATTTATGATTTCATCTTAATTAATAAGAGTTATAAAAGAAAAACACAATTAAACGTAAAAATCAGTAAGAATGAT
> probe_cstm_P_relictum_0717_10848
CAAAATAAAAATGATGTAAATTTTGTTTGCTTTAATTCATTAGAAATGGATGAAAAAATTATATTTATTTGTAACTTATTGTTAAAAAATATAATTAAATCATTTCACATAATTTATAAG
> probe_cstm_P_relictum_0717_10849
TTGCAATCTATTATAAAAAAAAAAAAATGGAATAATGGAGAATACGATGAAAAAAAGGATTTGTCCAATCTGATTAAATATTTTACCAAAATAGAATATTACGATTTCGAAATAAGGAAT
> probe_cstm_P_relictum_0717_1085
AAAGCTCATCTTTTACATATATGTCAAATTTTAAGTAATAAATCATTAGAAATTAAATGGTTATCTAATTTTTTAGTAACTGTATCTGGATGGAATGATATCATAATAGATGAACTGAAT
> probe_cstm_P_relictum_0717_10850
ATTATGTCTAATATACATAAAAAAAAAAAAAATCAAGAAATTTCTAGAGTCAGTAAACATGATATAAATGAATATAGGGATAAGTTATATAATAATACTAATGTACCTTTTCATTCTGAG
> probe_cstm_P_relictum_0717_10851
CATTCATCAGAATTTAATAAAAAAAAACATGAAATTTTTGATGACAATTCAAATATTGATTATGACAAGCTATTTAGAAATATTTTTATAAATGAAATTACATATAAAGAGAATAGTGGT
> probe_cstm_P_relictum_0717_10852
TATATTTTAGGATCGAAGAAACAAACTAAATATAATGAAAATAAAACTTTGGATAGAGGTGTAAGTAAGAAGAATAAACATGTTTCTAATTTTTTTATAAAAAAAGAAAATAAAAATAAT
> probe_cstm_P_relictum_0717_10853
TTGATAATAAAAAAAAATAGTAGTAATGAGAATATTACAATAAAAACATATTTAACAAAAAAAGAAAAAAAAAAAAGAAGCAAAATTTTCTATAAATTAAATGTAGAAACAGTCTTATGC
> probe_cstm_P_relictum_0717_10854
TCTTGTTGGTTCATTGATAGAATTTTATTACATTTTTTTTTGTATTTTTACTTTTCATGTATAATTGATTACACATCTAAATCAAATATGTATGCAGATTCTCCTTATATTATTCAAGGA
> probe_cstm_P_relictum_0717_10855
ATAATTTTAATTATTTATTATTTGCAATCAGGTAATGACTTAACCTTAAAAACTAAAAAACAATATAATGATGGGTTGGAATCTACATTAATTCCTATTTCAACTTTTATACTTTACTTT
> probe_cstm_P_relictum_0717_10856
GTAATTCATTTATTTTATTCTTTTTTTGATAAAGATTTATTATCAATACAAGAAAATAAAGATCAAGATCGTTTACAATTATTTTTAAAAAGGAGACGCTTTGATAACAGGGAAAAAGAA
> probe_cstm_P_relictum_0717_10857
ACAGATGCAAATATAAGAGATACTTATTCTAAATATAAGAATCAAATGATCACTGTTCAAAATGCAAGCAAATTTTATTTTATAGTAAAAAATTTTGAGGATTTCTTGTCTTATAGAACA
> probe_cstm_P_relictum_0717_10858
GTTGATGAAAAGATATTGGAGATTAATAAAAATAATATTGATATAAATAATACAGAAAATTATGAAGGGAAATCATCGTATAGCGAAGAAACAGAAGAAAAGGAATCCTCTATTATAAAA
> probe_cstm_P_relictum_0717_10859
AGTGATCAGGATAAAAAAGACAAAAAATATAAAAAAAAAAAAAAAAAATTCTTACTATGTGCTGTCATTCCAAAAAATAGTCTTTCTTTTGATAGTCAGGTAACAATTGACGAAGAATGT
> probe_cstm_P_relictum_0717_1086
CATTATTCTTTATATTTTAATGATGTGAACTATAGTGATGAAAAAAAAACAGAAGTTGATCATAACGAAATAAGTAATATTTGTAATGATAATAAAAAAGATTTAGAAAACAAAGATAAT
> probe_cstm_P_relictum_0717_10860
AAAAGAAAAATAGAAAAGAAAAAAATAATGAAAAAACAACAAAATAATGATATGATATATTTAAAAAGGTACTATAATATTTTATTATTTTTTAATTATAATCATTTAGAAAATTTAATC
> probe_cstm_P_relictum_0717_10861
AGTCCATATGTTCCTAACATTTTATCTTATTATTTAAATGAACAATTTTATACTAACGATTATTTTTTTTTTAATTTTATTATATCAAATAATAAAAAAAAAATGAATAATATAAATTGT
> probe_cstm_P_relictum_0717_10862
AAATTAAACATGAAACACAAAAACAAATATGATGACTTTAATATAATTAATAAAAAAAATAAACACGAAAAATATTTAGATGATATTTCTAAAGATAATTATAGCTTAAATTATGGTTCG
> probe_cstm_P_relictum_0717_10863
AATAATAATAAAAATGTTTTAGATTATAAAGAAAAATGCATAAATAACCATAACAAGAAACCTAGCAAAATGTCTAATGCAGAAAATGATAATATTATTATAAAATATAACACTAATAAA
> probe_cstm_P_relictum_0717_10864
AATTTTAATAATTTCTCATTAATAGATATATCAAGAATTGAGAAAATCATGATAGATATATTGCTCATGAGAATAATTAGCTGTGATTTTAGAAATTATTTTTTTCTTATTTTTTGCAAT
> probe_cstm_P_relictum_0717_10865
TATAGAAAATTTATCGACATGTACTCCTTACCATATATATTGGATATATTTGTGATAATTCATAATTTCTTTACAATAAATGGTAATAATAAAAAATCAAAAAAATTAAATACTTACAAT
> probe_cstm_P_relictum_0717_10866
ATAAAAGGTAAAAATAAAAACAAGAATAATGACGAAGATAAAGATCCAAAGGATGATCATTTGCAATGTCAGCTTAATGAGCATATCCAAAATGAAGAAGAATATAGTGAATTATTTGAA
> probe_cstm_P_relictum_0717_10867
CTTAGTTATAATATTTATTTTGAAGATGACGACATTAACGAATATAATGAAGAAAATGATAATGATGAGGAAAACGGGTATGATACTATAGAAACTGCATATAAGAAAAAAGAGAAAAAA
> probe_cstm_P_relictum_0717_10868
GAAAATATTTCCATTGTTCATGATAATAATATTTCAAATAAAGAAAAAAAGAAAGTAAATTTTCAGGATGACACAAATAATTTTAATAAAAAGATATTAAATGAAAATGATATTTTTGGT
> probe_cstm_P_relictum_0717_10869
AATAATTTAAAAAAAATTAGTGATGGTAATTCGTATAATAAAGATCCAACGAACATTATAAATTTTAATTTTTATAGTATTTTGAATACTCATAAACTATCTAATTATTTTAAATATTTT
> probe_cstm_P_relictum_0717_1087
AATTTCAGTGGATATTCAAATGTAATAGATATATTGTTTGACGAAAATAAAAATGATTATACAAAATATGATAATATTTATCATAAAAATAATTCAGACTACTCACTAAGTTCGAATTGC
> probe_cstm_P_relictum_0717_10870
ATATATAATAGTTCTAAAAATATATTTTATAACATTTTATCTAGCGTAAAAGATGATATAGAATTAAACAAAAATGTTAATTATGATAACTTAATAAATTATGAAAATGATTATACTAAA
> probe_cstm_P_relictum_0717_10871
AATGTTACTGATGGAATACAAAACATAAATGAAAACAATTATACAAACGAAGAAGAAGACATAGATAAAAATAGTGATAAGAAAAAAGAGAATTATTCACAAAATTCTGATGATATTATA
> probe_cstm_P_relictum_0717_10872
ATTAATCATTATGTAGATATTATAAAAAAATACATAAATGAAATTATCGTTGAAATTTTATTTTTTTCTAATATATGGAAACATTATTTACCATTAGAGGAACACCCATTAATAGTATTA
> probe_cstm_P_relictum_0717_10873
TATGCAGCTAATAAAACTTTGTATTATGAAGTTTTAAAACTTATAAAGTATTTCAAAGATAAAAATTTATTTAACCAGTCATTCTCTATCATTGTCTCTTTATACAACTTTAATTTGTTA
> probe_cstm_P_relictum_0717_10874
AATAAAGAAATAGTTCTTCAAACTAATACATATGTGAAATATCAATTATTGGTAAGTAAAAATTGTGAAATATCCCATAAAAAAGAGAAGACAAAAAATGATGGTAATGCTAATAATAAG
> probe_cstm_P_relictum_0717_10875
AATAATATTAATTATAATAGATTAGATAATAATAAATGTAAAAATAAAAATGAAAAAATGAAAAATAAAGTTTTACATTATTACGAAAATAGAAGCTCTTTTAAAGCGACCAACTCTGAT
> probe_cstm_P_relictum_0717_10876
AAAAATGTTGAAGAATATTATAATATGCTTAATAATGAAATTATTGAAAGTGAAGAAAAAGATTATAATAATAATTCAGATAAAGATGATATGTTTATAAATTTATCATTAATAATTTCC
> probe_cstm_P_relictum_0717_10877
AATTCAAACAATCCATGTATGATAAAATTAATGTTCATGTTAGAAAAAATATTTATCCAAATTATTGATGAAAAACTAGAGGGTAAACATAAATTATTAACAGAATGTTTAAAAAATGAA
> probe_cstm_P_relictum_0717_10878
AAACTTATTCCTTTGAATTTCCCTGATATTATTTATAATTCAACCGCTGTTGATATTTTTTCAATTATTTCTCACATTTTAGAAGTATTATTTGAATATAAATGCCCAATAGAATGGATT
> probe_cstm_P_relictum_0717_10879
ATTACACCCTTTTTGGGGTTTTTAAATAGCTTTATAAATGAATATTGTGAAAACTATAAAAAACTTTATTCCTCTTTCATTATATCAGTACTTAATCAATATACAGATAAATATTTTAAT
> probe_cstm_P_relictum_0717_1088
AATTTTAATAATATAGATTCTGAAAATTTAAATAATCATAATGCTGAAGATAATTATAGTAATAGATGTGATAATATTAATGAACATAATGATTATAATATAAATAATTACAAAAATGAT
> probe_cstm_P_relictum_0717_10880
GATTTATTAAATTTAAAAGAACAGCAAAAAATACAATGGAATAAGTATTCTAGTGATAAAAAAAAAAAAAAAAGTAATAAAAATACGGAGGAAATATCTAATGAAAATATCAATATTTTT
> probe_cstm_P_relictum_0717_10881
AGAGTAAATGATAACATTGGAAATGACGATGACGAAGAAATAATTCATAGTAATATTGAAGAAGAATTTAATGACATTAATGAAATAACCAAAAGAATCAAAGATAAAAAGAAAAAAAAA
> probe_cstm_P_relictum_0717_10882
AGTGTTTTTTACAAATTTTTTGATTATGAAGAAGTAGATTTAAAAAAAAAAAGTAAAATAAATGAAAAGTTAGGAGATAAAAAAAATTTATCTATGAAAAAGTCAAATTTGAAAAAAAGT
> probe_cstm_P_relictum_0717_10883
ATTATACAAAAAAGTTCCATATATAATCATATAAAAAAAAAATCAAATGAAGGAGATGAATTAGAAATAAATGAAGAAGATAAAGAAAGAAAAAAAAGGAATTTATACATGAGTAATGAT
> probe_cstm_P_relictum_0717_10884
TTAATAAATATTATTGAAGAAATAAACTATTTATTTAGTGATTCTGATTTATCAAATTCCTTAGTTATAACTTGGAATTTATACTTTTTTTTAGAACAGTTACCTTTGATAAAAAAAAAA
> probe_cstm_P_relictum_0717_10885
TTTGAGAAATATATTTTAGAATATATATGCACTCGCACAAAAAATGTAGAAAAGATAACTCAAATTTTTAATAACTATGTTGAATTTGATATAACAATAGAAAAATTGCAGAAAAATATT
> probe_cstm_P_relictum_0717_10886
TATACAAAAACAATATTAGATGTTTTGGATACTTCTATTAATAATATCAAAAATACATTAAATAATACATTGTATTATATATTTAAAATTTTATCAATAAGAATCATTTGTTATGAGTTT
> probe_cstm_P_relictum_0717_10887
CAAGATGAAATATTCTATAAACTTTATGATAATTTTTATTTAAATAATATTAAAAATATCGTGAATATTTTTCCAAATACTATAGAAAAATTTTTTGTTCAATTGCCTAAGATATATTTT
> probe_cstm_P_relictum_0717_10888
AAGAGCATATTAACTGTATTTATAGAATTTTTTATAAAAATTTGGATGTTAACAATAGTTGAGAAAGGTTTTTCAAATTTTGTTTACACTGATGATCATATAAACATTATGAAAAAAGAT
> probe_cstm_P_relictum_0717_10889
AACCAACATGTAAAAAATTATATTCAAATTAATAATATCCAATCTACTCACTATTTTTTAAGTGAAAAATGTGATATTAACGAGTATATAGACATGTTTTTTGATAAATTACATAACAAT
> probe_cstm_P_relictum_0717_1089
TATGATATAAATAATTACAAAAATGATTATGATGATAAGTTTGATAACTATTCTGAATTAAACGATGACCATAATAGTAAAAACATACATTTTTCTGATAACAGCAATAATTATATATAT
> probe_cstm_P_relictum_0717_10890
GCCGAAAAAAGTTTACATATAGAATTAAAGGAAATGCCTATATTTTGTTTATTAATAAATGAGGAAAAGAAAATTATATCAAGTTCATATAATCAAACGAATGAATCAAAAAATGGATGT
> probe_cstm_P_relictum_0717_10891
AGACATTGTGAATTGATTGCAATAGATAAATATATTTATGATGAAAATTATGAGCAGACGAAAAATTTGAATTTCATTAAATGCTTTAACAATAAAGATAATCATATAGAGGATTCTATA
> probe_cstm_P_relictum_0717_10892
TTCAATTATTTGAATAAATCAAATAGAGATAAAGAAATAAAAGATATAAAAATAAATTGTAAATATGAAGAAAACAATAGAAAAGAACATGAAGAAAAAAATATTAATGAAGTACATAAT
> probe_cstm_P_relictum_0717_10893
GAAAATAACAAAAATGAAAAATATAGTGAAAATTATGAAATTACTTTAAATATTGATAAAAAAAAAAATGATATTAAAGAAAAACTAGAAAATCTTAAAAAGTGCTGTATTGTTGTAACA
> probe_cstm_P_relictum_0717_10894
ATGGTAGAAGGTAATAAATTAAATATATATTATGGAAAAAAATACCCATTTGCATGTAAAACAGTTTATAATATATATAAAAACAATATTAAAAAAAAAAATTTGAAAATTGAAAATATA
> probe_cstm_P_relictum_0717_10895
GAAGAGAAGATAAGATTTTTAAAAGATGAAAAAGTAGAAGATATAAAAGTAGAATTTTTAAATAATAATTCGTCTGATGAAAAATATATATTAAGTAGGGATAAAATATTTGCAAAAAAT
> probe_cstm_P_relictum_0717_10896
TTAGATTATATATTAAAGACAGATTTATATTATATTTCATGTGAAAAAAAAAGTAACAAAGTACTAAATGTGTATATCCAAACTCAGTATGATGAGTGGATTGATTTTTTTAAATATAAA
> probe_cstm_P_relictum_0717_10897
AATTTACAAAAAGATATAGTAGGTATATGTGAATATATTGATAAGCATTTGCATTTAAATACATTTATATCTTCTCATTTTTTAACTTTGTCTGATATATATATATTTTATGAAATGTAT
> probe_cstm_P_relictum_0717_10898
AAATATTTTAACGTAAATAGTTGCTATTACGTAAAGTACTCTAAGCAGTACAAGAATATAAATAGATGGTTTAAATTAATAGATTGCTTGCTGAAATTTGAAGATAATGAATTAAAAAAT
> probe_cstm_P_relictum_0717_10899
TACTTAAAGGCACAAGGAGAAATAAAGAAAATAGATACAACAAAAGATAATGGAAAGCAGGGAATGAAACAGAAAAATGTATCTACCTCTTATTCAGGAAAATTAGAAAATGCAGAAAAA
> probe_cstm_P_relictum_0717_1090
GTTATTGGTTTCGATAGTTTAAAAATAGACTTTTATTATACATGTGATAATTACGAAGTATTTATGAAATTAAAAGGATGTATATGTGATCAATATGAAAATTCCAATCATATTATGTTA
> probe_cstm_P_relictum_0717_10900
GGAAAAGTAGTAACTAGGTTTCCACCTGAACCATCAGGTTATTTACATATTGGTCATGCAAAGGCAGCATTTTTAAATAGTTATTATGCAAATATGTACGAAGGGAAAATGTTATTACGA
> probe_cstm_P_relictum_0717_10901
TTTGATGATACAAATCCAGTACTAGAAGATATTAAGTACGAAAAATCTATAATAGAAGATTTGCAAAATTTAGGTTTAAAGTATGAAAGTATTACGTACACATCTGATTATTTTGATTTA
> probe_cstm_P_relictum_0717_10902
TTAGAAGATTACTGTATAAAATTAATAAAAATGAATAAGGCGTATGCAGATGATACAAGTGTAGAAGAAATGAGAAATCAAAGAGGAGAAGGTATTGAATCTTTAAATAGGCAAAATTCT
> probe_cstm_P_relictum_0717_10903
ATCGAAAGAAATTTGGAATTATTTGAAGAAATGAAAAAAGGAACAGAAATTGGTCAAAAGAATTGTATAAGAGCAAAAATAAATATGCAAAGTAAAAATAAGTGCATGAGAGATCCTGTT
> probe_cstm_P_relictum_0717_10904
CTATATAGATGTGTAGTAGATGTGCCACATCATAAACATCATTTTAAATATAAATGTTATCCAACTTATGATTTTGCTTGTCCAATAATAGATTCATTAGAAGGTGTGACTCATGCTTTA
> probe_cstm_P_relictum_0717_10905
AGAACTAATGAATACAGTGACAGAATTGAGCAATATAACTGGGTTATATCTACTTTACAGTTAAGAAAAGTATATATTTATGAATTTAGTAGAATATCTTTTGTTAGAACAGTTATGTCT
> probe_cstm_P_relictum_0717_10906
AAAAGAAAATTAAAATGGTTTGTTGAAAATAATGTTGTCGATAGTTGGCTAGATCCTCGTATGCCTACAATAAAAGGTATTTTAAGAAGAGGATTAACTAAAGAAGCATTATTTCAATTT
> probe_cstm_P_relictum_0717_10907
ATTTTAGAACAAGGGCCATCAAAATCTGGTAATTTAATGCAGTGGGATAAACTATGGTCAATTAATAAACAAATAATTGATCCTATTATACCTAGATATTCTGCTGTAGATAAAAAAAAA
> probe_cstm_P_relictum_0717_10908
GCTGTTTTATTAAAGTTAAGTGATCTGGGAGATGATATAATAGAAAAAGAAAGAGATTTACACATGAAAAATAAATCCCTAGGTACTTGCAAAATGTATTATACTAATAAGATTTTGATT
> probe_cstm_P_relictum_0717_10909
GAACTGGAAGATGCAGCATCATTGTGTGAAAAAGAGGAAATTACATTAATAAAATTAGGTAATGTTATTATTACTGATATTATTAGAAATGAAGAAAATATAAAAGAAATTATTGCTACT
> probe_cstm_P_relictum_0717_1091
ATGCTTCTACAAAATTTATATATAACTACACCATATCCAGGTGGATTTATTGAAACAGAAGAAGAATTTTTAAGTATTTTAAACAGAAATGAAAAAAATGAAATTGTAAAAAGTAATAAA
> probe_cstm_P_relictum_0717_10910
TCAAATTTTCAAGGTGATTTCAAAATTACGAAAAAGAAAATTCATTGGCTACCTTATATTACCGAAAAATTAATTACTTGTACTTTATATGAATATGATCATTTAATAACAGTTGATAAA
> probe_cstm_P_relictum_0717_10911
TTTGAAAGTGATGATAAAAATGATTGGAAAGATTTTATTAATTACAATAGTAAATTTGAAACAGTAGTTTATGCTGATCCTGCTATAACTTCTCTAAAAGTTTCAGATAAATTGCAATTT
> probe_cstm_P_relictum_0717_10912
GAAAGGAGAGGCTATTTTATTATTGACCAAATATGTAATAATCAACTTCATTTAATTAAAATTCCTGATGGAAAATCAAAAAATATGTCTATAATTAGCACAAAGGTTGATCCTAAGAGT
> probe_cstm_P_relictum_0717_10913
GAACTTAAAAATATATTGTGGGGAGGAATATCAGATGAAATGCCTTTTGATGTAAGAGAAAAATGTTGGAAATTAGCTTTAGGCTACTTACCATTAAATACAGAAGACACTGATAAAGTA
> probe_cstm_P_relictum_0717_10914
TTAAAAAAAAAAAGAGATGAATATGAAAATTTAAAAAAGCAATATTATAACAAAAATAAATTATCAGAAGAAGAGTTAAAAATTTTACGGCAAATAAAAGTTGATATTCCAAGAACAAAA
> probe_cstm_P_relictum_0717_10915
TCTTGTTATAATATATTTATCAATAAAAAAATACAACAGATAAGTGAGCATGTTTTATTTATCTACTCTGTTAGGCACCCTGCGTGTGGTTATGTGCAAGGAATAAATGATTTAATTACT
> probe_cstm_P_relictum_0717_10916
CCGTTTTTAATAGTTTTCTTAAGACCAATAGTTACTAAAAAAGAAATAAGTTCTGAGGATATTGAGAAAATTAACGATGATGAACTAAAAAATGTAGAGTCTGATTTATATTTTTGCCTT
> probe_cstm_P_relictum_0717_10917
TCAAAGTTATTAGAGCAAATACAAGATAATTATACATTTGGCCAACCAGGAATACAAAGAGCTATAATTAAAGTTAAAGAAATAGTGAAGAGAATTGATATTTCACTTTTTAATCACATA
> probe_cstm_P_relictum_0717_10918
TATAATAACAATATTGATTTTATTCAATTTTCTTTTAGATGGGTAAACTGTTTGCTATTAAGAGAATTTCCTATAAATATATCTGTTAGATTGTTGGATACGTATATTAGTGATATCTGT
> probe_cstm_P_relictum_0717_10919
GATATTTTTTCAGATTTTCATCCTTATATTTGTGCTGTTTTTTTAGTACACTGGTCAAAACATTTAAAAAAAATGGATTTCCAGCAAATGCTATTATTTATGCAATGCTTTCCAACGCAA
> probe_cstm_P_relictum_0717_1092
ACAAAAAAAAATGTTAAGGAAAGTCTTCCAAGTGATATTTATAAACCTCCCGGTTTTATTATTTATGAAAAAAAAATTAGTGAAGAAATAATTTTACAAATAAGAAAGTGTGGTTTTTCC
> probe_cstm_P_relictum_0717_10920
AATATAAAGAATTTAGAAAGAGTTTGGATAGCTGAAGAAAATGAAAGAAAAAGGAAAGAAGAAGAAGAAAAATATTTAAAAAAAAGAGAAGAGCAATATAAAATATATATTTTAAAAAAA
> probe_cstm_P_relictum_0717_10921
CAATTAAGAAAAAATGAAGAAGAAAGTAAAAATTGCTTACATAATATTATATATGATATAAATAAAGAAAGTAAAACAGATAATAAATCAAAAATACATCCAACTGAAAATATAAATAAA
> probe_cstm_P_relictum_0717_10922
AAAAATGAAAATATTAGAAATAATAATGATGAAAATGTAAAACATAAATTAATTATAAAATCAAAATATAATGAAGATATTTTTTTAAAAAATCATAAATCTGTATATGGTTCGTATTAT
> probe_cstm_P_relictum_0717_10923
GATAAAGAAAAAAGAAAATGGGGATATAAATGTTGCAAAAACATTAATAAGAATTCATCATGTACTAACAATATTTATGATAATATAAAAATAAATAAGGAAAATATGTATGTTATAAAA
> probe_cstm_P_relictum_0717_10924
ATGAAAAACCAATTTTTAGTTGATACTATTTATAATCATGATTATTTGAAAAATATTCTTGGTTTATTAAAAAGTATAAGGAAGAATAATAAATTAGAATATATAGAAGAATTATGTGAG
> probe_cstm_P_relictum_0717_10925
CAAAATGAAATAGAAGAAAATGATGAAATATTTCAAGTATTTTTAAATGAGTTAAATCACATATGTAAATGTTGTAACGATAAAGAAATAGAAAAAAAAAACGATGATACTACTCTTTAT
> probe_cstm_P_relictum_0717_10926
GAAGACTTGAAAGATATGAATAGTTCTTTTTCTAATAATTCTGAAGAGATAAATGATTTTGAAATAGAATCTAACATTTCAACACATGAAAAAAATAAAGTCACAAGGATATATGTAGAT
> probe_cstm_P_relictum_0717_10927
GGTATATTTGATTTATCACATTCTGGTCATTTTAATGCTATGAGGCAAGCAAAAAAGTTAGGAGATATTGTAGTGGTAGGAATCAATTCAGATGATGATGCTTTGAAATCAAAAGGAGTC
> probe_cstm_P_relictum_0717_10928
ATGCCAATTTATACACAAGAAGAAAGAGGTGCATTGATAGGAGGATGCAAGTGGGTTGATGAAGTTATTATAGGAACAAAATATAATGTAAATATGGAATTGTTAGAAAAATATAATTGC
> probe_cstm_P_relictum_0717_10929
GATTATGCTGCTCACGGAAGTGATTTAGTATGTGATCGTAACGGGAAATGTTGCTATGAAGAAGTAAAAAAAAATAATAAATTAAAAATTTTTGAAAGAAGTTATGGGATATCAAGTACT
> probe_cstm_P_relictum_0717_1093
TCAGTATATTTTAAAAAAGAAAACAATAATATAATAAAAAATGAAGAAGAAAAAGAAAAAAATTTGTATAATAATAATTCACAAAGCATATATGATTGCTTATCAAAAAGCATAAATATA
> probe_cstm_P_relictum_0717_10930
ACTATAATTAACCATTTATTACAAGCAGTTAATAGTAATAAAACTACATGTAGTGATACAAATAATACTTTATTAAACGAAATTAAAGATAAAAACAATGTTAATGATTCTAATACAATA
> probe_cstm_P_relictum_0717_10931
TCCACATGTAATATTAATAATACTAGTGACCATAATTATAAAAATACGAATTCTGCGAATAAAGAAAAAAATAATCTTAATAAAAAAAATTCAGATTCAATTAACATAGAAGAAAAAAAT
> probe_cstm_P_relictum_0717_10932
AATAATATGGAAGAGGAAGATACTAAAATAAGATCTTGTGAAAATATATTAAGTCCAAAACATATTTTAAATAGAAATAGATGTTACTTAACTACATCTTTATTATATCAATTTATAGAT
> probe_cstm_P_relictum_0717_10933
AATAACGAAAAAAAAAAGAGAAACAAAGTAGTTTACGTAGATGGATCTTTTGATATTTTTCATATTGGGCATTTAAAAATTCTAGAAAATGCTAAAAAATTAGGAGATTTTTTATTAGTA
> probe_cstm_P_relictum_0717_10934
GGAATGCATGATGACGATGTTGTTAGAAAAATGAAAGGAAAATACTTTCCAGTAGTTTCTTTACTAGAAAGAACTCTAAATGTGTTGTCTATGAGAGTTGTTGATGACGTAGTTATAGGT
> probe_cstm_P_relictum_0717_10935
GCTCCTTGGGTAATTACAGAAAGTTTTATAAAACGTTTTCATATTGATGTGGTTGTTAGGGGAACTATTGTTGATTATATTTATTCTAATAATGAAATTGATCCATATGCTGTACCAAAA
> probe_cstm_P_relictum_0717_10936
ATGAATATACAAAATAAGCCTCAAATAATTGAGCATATAAATTATTCTGTTGATAATACTATTTATGAAGTGAAATGGATAGATGATAAATCTAAAATATTAGCTGTTGGTGAACTATTA
> probe_cstm_P_relictum_0717_10937
GATAAAAAAGGTTATATAAACATTTATAATTTAAATAAAGGAAAATTCACGTGTGATTCTAGCAACAAAACAAATAAAGGAATAAAAACAATTACTCCTTTTTATTCTTATACTGGGAAT
> probe_cstm_P_relictum_0717_10938
TCTTTTGATGGGAGTATACTTCTTTATGATATTAATAATATGTCTAAAGAATATTATAAAATAAAAAAACATAATAAGTTAATAAATAAAATAGATTGCAAAAGCTATAAAAATAATAAT
> probe_cstm_P_relictum_0717_10939
AATAACTATATAGAAGAAAACTCATATTGTGGAATAGAAGAAGAAAATATGAATATTTGTGCTGGATATGACAATGGTGATATTAAATTTTTTGATTTAAAAATGATGGCTCTTGAACAT
> probe_cstm_P_relictum_0717_1094
GATGGTGATATTAATAAAAGAGATATAACTTCTAATAAAAATAGTGATAAATCTAAAAATAATTTTAATAAAATTGAAAAAAATGTTCCTAAAGTTAATATAAGCAATAATGAAAGTACT
> probe_cstm_P_relictum_0717_10940
GTTAATGTTAACAATGGTGTTTGTTCTATTAGTTATGATAGAAAAGAAGCAAAGAAAAACAAGATGATTTGTTCAACTTTAGAAGGAAATATTTACCTTTTTAATTTAGATGTATATAGT
> probe_cstm_P_relictum_0717_10941
TTAATTTTGTATAAATATATATACCCAGAGAAAAATCATGTTTTTGATGAAGCAAAAGGATGTAAAAGAGGAATTGTTGGAGAATTAAATAAATTAAATGATTTAAATATATCTACACAA
> probe_cstm_P_relictum_0717_10942
ATGTTTGAATTGTTAGTTGAAAAATTGTTAAATAAATTTTTAGCTCCTTATGTTGAAGGAATAGAACGTAATTTGCATTTGGGAGTTTGGTCAGGTAATATAGTTTTGGAAAACTTAAAG
> probe_cstm_P_relictum_0717_10943
TTGAAACCTCAAATAACAGAAATATTAGATTTATCTTTTAAAGTAATATATGGAAATATAGGAAGAATAAACATACAAATACCTTGGAGTAGCTTAGGGAAAAATCCTGTTTGTGTTTTA
> probe_cstm_P_relictum_0717_10944
ATTAAGAATGTACATATATATATAAAGCCGCGATGTTACAAAAAGAGTGAGGATATTATTATTGAAGAATTAAGAAAAGCCAAAATGCACAGATTAGAATTATTAGAAGAAGAAATTTCT
> probe_cstm_P_relictum_0717_10945
ATTATCAAACTACAGAAAAATAATGAAAAATCATCAGAAAAATCTACTCTTATATTTAAGTTACTAAATAAAATTATTAATAATATTCAAATAGATATTCAAGATATTTTAATTCACTTT
> probe_cstm_P_relictum_0717_10946
GAAGATACAGAAAAAAACTTTTCTATTGGATTTATTTTAAAATCATCATCAGTAAAGAATTGCCATAACAAAGAAGAAAATTCAACGCAAACAAATAACAATGTTGAAAATAAAAAATTA
> probe_cstm_P_relictum_0717_10947
AATCATATTATAGAATTTAAAGGGTTATGTATATATAGCAATAGCAATATAAAAAAGAAAAAGAAAAAAAAAAGAGAGAAAGAAGAAAAAGAAAAGAAAAAAATAAAAGAAAATTGTAAA
> probe_cstm_P_relictum_0717_10948
CTTAGTGATGAAGAAAAAGACCAAAAAAAAAACTATATTAATAAAATTACGAAGGAAAATTCGGAAAATAAAACATTTACTAATGTTGATAAAATAAGCGATACATCTGATAAAATGGAA
> probe_cstm_P_relictum_0717_10949
GATTGTAATTTTTCTTCAAATGAAAAAAATAACTATTTAACCACTAACAATATTAAAGAAGACATTAACTTCTTTTCTAAATTAAAAAGTAGTGAAAATAATAAGGACGATTATTTATAT
> probe_cstm_P_relictum_0717_1095
GATAATAAAATATATAATAATGGAAATATGAAAATCTCAGATTTCAATAAAAAAAAAGAAGAATATTCTACTAATATATTATATATGGATAAAAATAACTGTAATAAAAGTTATAAAAAC
> probe_cstm_P_relictum_0717_10950
GAGACTTTAAATCGTATAAATAGCTTTCTAAAATGCGATGAAAAAATTATAAATAACTATAATTTTGAATATTTAATTAAACCTTTTGATTTAGTATTACCTGTGGAGCAATCCAGTAAT
> probe_cstm_P_relictum_0717_10951
AAAAAAGAATTAAAAGCAAAATTGGAAATAAGTGAGAAATGGGAAGGAATAACATTGACAAAAACACAAATTACAAAAATAATTGAAATAATAAATGAAGCTAATAAATCTAGGAATCAA
> probe_cstm_P_relictum_0717_10952
ACAAATAAATTGTTATTAAAATATGCTTGTACTGTTAAATTAGATATAGAATCATTAAGAAATGAAACAAAAAATGAATTCATGAACTTATACAATAAAGTTCTTGGTGAAAAATATAAC
> probe_cstm_P_relictum_0717_10953
ATTTCAAAAATTGAATTAACTTCTCAAGAACTAAACAGATTACAAATTTTATACGATGTGGTAGGTGTTAGACATTTAGCTAAATGGAGATTACAATGTAAAAATACCTTGGAGAAAATA
> probe_cstm_P_relictum_0717_10954
ATTGAAGAAAAAAATCTAAAAAAAAAATATTTATATGATTCTATATATAAGCAACAATCTTGGTGGTCATGGGTAACAGGTAATAAAAAAGAAATAGAGAATAAAGTTCAAAGTATTTTA
> probe_cstm_P_relictum_0717_10955
AAAAGTGAACAAGATATTCTAAATGAAAAAGAACTAAATATTTTGCAAGAAGCGGTAACGAATGAAGATAATTATGATGTTGTTATCCCAACTAAATATGATTTTGAATTTAAAGTTGCA
> probe_cstm_P_relictum_0717_10956
AATTTTTCAATTAATGTATATGATAATTTTAAAAAAAAAAGTTCAAAAAAGAAAAAGGATGAAAAGAATACAAATGAAGTAGAAAGAGAAGCAAATGATGGACTTATGAATAATGTGAAT
> probe_cstm_P_relictum_0717_10957
TTAAACAATAATAATATTAATATTGATAATCATAATAATGCTATTAAAGATAATTTTAATGTAAATGACACTTTATCTTTTTCTAGTGATGATATATTATTAAGTACCACATCAAACTGT
> probe_cstm_P_relictum_0717_10958
ACTTCCAATAATTCCACTTATACACAAAAAGAAGAGATACAACAAGAAATCAATATATTGTCGATTAATTTTTATCAAATTTATTCTTCAATATCCCTTCAATCCGTTGTTGATCATAAT
> probe_cstm_P_relictum_0717_10959
GATCATGATAATTTTCAGTGGAAATTTATAATTGAATTACAAAACTTTATAGCGAAACATAAAAATAAAGTTTTTATGGAATTTAGAAAAAATAACAGTTTATTTCCTTTTAATATTAAC
> probe_cstm_P_relictum_0717_1096
GAAAATCATAAGAATAGTAATAATATTTTAAATGACTCAAATAAAATGAATGACAAAAAAAATGGTGATGTCAAAAATTCATATTCCGATTTAAATATTCTTTCTAATGATACATCAATA
> probe_cstm_P_relictum_0717_10960
AATACAAACAGTGTATATAGAAATTCTATATTTTATTCTTTAATATATAGTCAAAGTTTGTGTGCTTATTTGGAAATAAATCATTTAGTTACAGAAAATGGGAACACTTTATCTGCTTTA
> probe_cstm_P_relictum_0717_10961
TTAAGGTTGAACCCATTAGAACTTTATTTATCTCCATTACTTATTAAAAATCTTTTATCCTTTACATTTCCTCTAATTGATATAGTTAATAGAAAACCTAAATACATAATTAAAAGAGGT
> probe_cstm_P_relictum_0717_10962
AAAAATAAAAACATAAATTTATATCATTGTGAACAAAAAGAATATAAGTGTTTGTCACCTTGTAATGAATCAAATCTTAAGAATATGCAAAGTAGAGAAGGAACAAATGAGATTATAGGT
> probe_cstm_P_relictum_0717_10963
AATGATGAAATAACTCAAATAAAGGTAGAAAAAGAAAATGATACAAAAAATAAAATAGAAAAGGTAACAAAAAAAAAAGAAAAAGAAGAAGAATATGAAGAAGAATATGAAGAGGAAGAA
> probe_cstm_P_relictum_0717_10964
GAAGTTCATGAAGAAGCATTGCTACAAATAAAAAAAATGGAACAATCAGAGTTAATTGAAGGATTAAAAGAAAAAGGAGAAAACGTATATAATAAGGCAGTTCAACACTTACCTGAGTTA
> probe_cstm_P_relictum_0717_10965
TTTGAATTTTACATACATATATGTGGACCAATTTTACATTTTGATAATTTAACTAATGGTATTGTTGAATTACATTTAGGTAATTTAGTTGCTAAAACAGAATATCCTTGTACTTATAAT
> probe_cstm_P_relictum_0717_10966
AAATTTAATTTAATATTTGAATTTAATGAAACACAAATTACATGCCTAAAAACAAAATCTATATATTTAAATAAATTACACAATTCTAAGAAAAATATGAACTTAAATGTTAATAAGAAA
> probe_cstm_P_relictum_0717_10967
TTAGTTAATGATAAAAACATTCAAAATGTAGGTAATGCATATTTAGAAATAAATGAAAAGAAAGTAGCGTCAAATAATGATAATAAAAATAACGTTAATAAAGGAAGTTATTCTAATAAT
> probe_cstm_P_relictum_0717_10968
ATAAAAGAAAAAATATTAAATAGTGAGAAATTTTACATATTACAACCTATTCCAGTTAAGGTTTATGTAGAATATGATTTAAAAATTTTAAAGACTAATATTATACTAGATGGCATATTC
> probe_cstm_P_relictum_0717_10969
TTTCAAATAAACCCTGATGCCATAAGTATTATACTAGCTATACCAACATCTATTACTAGATATTTAACAAAATTTTATTCAAAGAACAAAAGAGAAAAAGAATTTTTAAAAAATAAAAAA
> probe_cstm_P_relictum_0717_1097
TCACCAAATAAAGAGAAGAAGAGAAATGATAAAATTAAAAGAGAAATTACAAACAATAAAGATAGTGATTCTGATAATGTATTTGTTGAAAATAAAAAATTAAAAAAAAATTGCACAAAA
> probe_cstm_P_relictum_0717_10970
AAAAATTTGGTAGAAAAAAAGGAAGTGAATACAAAAGAAGAATCATTTTCTTTGAATGTACAAAATGGATTAGAAAAAAAAAAAAATAACAACATCAGTGATTCGATAGAAGAAAATAAA
> probe_cstm_P_relictum_0717_10971
GAAAGTGTAAATATTAAAGGAGGAAATGAAAATAATAAAAAAGAAGAGGAATCCTTTTTATATGACATTGACTTTCTTATTAAAAATTCTGGATTTTCCATTAAAAATAGAAAGAATTGT
> probe_cstm_P_relictum_0717_10972
GAAATACTAAAATATGAAGCTTGTGGTATATCATATAAAAATTATTTACAAAAAAAAAAAAAAATTGTTAAAATTGAAATTGAACAATTATGGATTTGTGACCCTAGTAATAAGCAACCA
> probe_cstm_P_relictum_0717_10973
ATATTTTTTACATTAACAAAGGATATATATTCAAAGGATATTTTTCTTTTTAGATCATTGTCTACATACTTAGAAGAAAAGAATAATAGCAATACGCAACAGAATCAAAAAGAAATAGAA
> probe_cstm_P_relictum_0717_10974
AATGGCTATTTACAGAATGTAAATAATAATTCAAATTTTACTCAAGCAAATGAAGTAGTTAAAAAAGAAAAATTAATTAGAAGAAACGTAAAAGATATAGAAAAAGAAAATGTAGGGAAA
> probe_cstm_P_relictum_0717_10975
AATAATTACATTAGCGATATTACTGAAGATAAATGGAATGATGAAAAAAAAAAAAATAGCGAACAATATGATAAATTGATAAATACTTATGAAGGACAACCATTAAATAATGAACTTTTA
> probe_cstm_P_relictum_0717_10976
TATAAAGAGAAATACATTAAGTGCAACAATGAAAATGAATTTTCAAAAAAAGAAGAAAACTGTTATAGTTATGATTATGGTGACGATAATAAAGATATGGAATATAAAAGTAGTTCAAAT
> probe_cstm_P_relictum_0717_10977
AATTTGAGTCATAATGAGGGGGAAGAGAAAGAGAAAGAGAAAGAAAAAGAAGAAGAAGAAGAAGAGGATGATGATTTTATGGATGCGTTAGAAGAAAAGCAGTTATCAATAAATTTACAA
> probe_cstm_P_relictum_0717_10978
ATTTTACAGGAACAAAATGAAAAAAATAAAGAAGAAACTCATATTAATTTTATTATAAGTGATATTGAATTACATTGGAAATATAAAACCATAAAACAGATATTTAAAACAATGAAAGAA
> probe_cstm_P_relictum_0717_10979
TATAAAGAAAAATTACAATATGGAATTGAAAAAGATATGAAATATATAAAAAATAAATTAAATAATGAAAAGGAATTAAAAAATTATAAAATGTTTATATCTGAAAATGCTTTAAGAAGT
> probe_cstm_P_relictum_0717_1098
TATATTACTGAAAAAGATATGTCTAAATTATATAGAGAATATTTACATATTTTAAAAGAAAAAAAGAGAAAAGGAAGCATATCAAAAGAAAAAGAATATGAATCAGATATGAACGCTGAT
> probe_cstm_P_relictum_0717_10980
GTTCAAGAAACATTAAAAAATGTAAAGGATTCTTTGAATATTTTAGATATAGAATCATCCAAGTTAAATAATGATATGAGCACTTCTGGAAATGATATAATAAAAAATGCAAATGAACAG
> probe_cstm_P_relictum_0717_10981
TTGAAGAATACAAAGATGGTAAAATCCATTTCTTCTGATAAATCCACAATAAATTTAAGTGATGTGAAAGAAAATGATACTAGTATAAAAAATATGGAAAAAAAAGATACTATTCTTAAT
> probe_cstm_P_relictum_0717_10982
AATGGTTTAAATGATATTTTGCCTAAATTATATGGTCAAAAACATTCATATTCAAAATATTTTTTTAACTGTTACATTAAAAGCGCATCATTGGCTTTTTGGCAGAAAAACAAAATTTTT
> probe_cstm_P_relictum_0717_10983
TCGAAAATACAAGTAAGTAATATTTTCTATGAAAATAAGATTTATTTGAATTTTGATCAGAAAATGTTTCTAAATATTGAGAAAGGTATTATATCTATGAATAATAAAAATATAATTTCT
> probe_cstm_P_relictum_0717_10984
AATAATATTAATGATTATAACTATGACTTATTTGTTTCAAATAAAAGTAAAAAATTTAGCTCAACAGATATTGAAAAACATTATAAAGAAGAAAATGGAGAAAATACGAAAGGAATTCCT
> probe_cstm_P_relictum_0717_10985
GAAAGAAAAAATAGTAAAGATATATTAAATTATATAAATGTAGATAACTTAGAGGAAGAAATAAAAAGAAAAAAAAAAAAAAAAAACAAGCAAAAGAAACAAGATTTATTTGTTGGAAAA
> probe_cstm_P_relictum_0717_10986
ATAAAGATATATAATGATAAAAGAAGTTATAATATATGTTTGTTATGTGAAATTTCAAAAATATATTATATTTTTTATTTGAATGATTTAAAATTGTTTTTAGAATATTTAGATGATGGT
> probe_cstm_P_relictum_0717_10987
ATATTGAATGTTTTTATTAGCAAATCATACAAAAAAGTGGTTCAAGTTGCTCAAACAAAATACTTTTTATTCAATTGTACTTTCATTGATCCAATAGTTATAATACCTGAAGATAAAAAT
> probe_cstm_P_relictum_0717_10988
ATAATATATAATTATAAAGGAGAAATAAAAAATATTTCAAAATATATTAAAGACAATAGTTATTGTTATAATAAAGACAAGGACAATAATAATATACCATATATTGAATCATATTTAAAA
> probe_cstm_P_relictum_0717_10989
TTTCATTTAAATACTCTAAAATTGAAAAATTCATACACAATTAATTGCTCAGAGCAAATTATATCGAGGCAAAGGAAAGAAATTGAAGAAGAAAAGGAAAAAAAAATAAGAAAAAAAAAT
> probe_cstm_P_relictum_0717_1099
AATGATTATATGGATAATGTATATAAAAACAATAATAAAGAATGCTTACCTTCAGAAAATTATTCTTTGAATGATAAAATGGGAGAAAAGGAAAAAGAAGAAAGAAAAAACAAAGAATTA
> probe_cstm_P_relictum_0717_10990
AAGAAAAAAAAAAGGAACAAAGAAGACATACTAAATGAAACAAATAGAATAGAAAATAAGGATAATGAAGAAATACAAAAAGAAAAAAATAATAATAATATATTAAAATTTACTGATACA
> probe_cstm_P_relictum_0717_10991
TACAATTTTACATTATATGTAGATTTATTAGGTATAGAAAGTAAAGCTTGTGAAAATGGAGGAAGCACAAATATCAAAGGAGATATATTACACAAAGTTAACATAAGACTATGTTTAATA
> probe_cstm_P_relictum_0717_10992
AATAGCAAAGATGGAATGCATATATATTTGAATGGAAATGATCTATATTTAGATTTAACTGTTTTTCAATTAGCCTTTTTATTAGATATAATTAATGAAAACTTTTGTTATAAAGGATAT
> probe_cstm_P_relictum_0717_10993
TTTCCTATGTGTTTTGTTTGTGATGATAATGTGGATATAGAAAAAATGATAAATGCAGAATGGTTTAAAAAGGGAAATATGAATTTTAGTAATTTGAATCTTGAAAAAAATACAAATAAT
> probe_cstm_P_relictum_0717_10994
AATATAAATACTATTGATAACATTAATAGCTTAGATAATCAAGTCAACTCTATAAAAAATGAAGAAACAAATGATACTATTTCAAATAATAAAGATTTATCTGTTAATTCGAAAAATGAA
> probe_cstm_P_relictum_0717_10995
CAAATAAAAAAAAATGAAATGAAATTATTCGTTTATATAAATTTGGAAAGTCTAAAAATCAAAACATCCTTTGATACTTGTACACCTGTAGCTATTATTACATTTCAAAATATAAGTATA
> probe_cstm_P_relictum_0717_10996
TCTTTTCATTTAGTACTTTTAGATTTTTACGTCATTTATTTTTTTGATTTATATAGTAACTCTTTATATATTGATGATGTTAGAAAAAATTCTATAAACTATTACAAACGAGTTGCGTAT
> probe_cstm_P_relictum_0717_10997
TGTTGTATTGAAAACGAAAATAAAAAAAGAAATAAGAAAAAAAGAAAAACAGCTGAAATTATTAAAGAAAGCATCGTAAAAGAAAAATATGATACCATGACTTCTAAAGTAAAAGATGAT
> probe_cstm_P_relictum_0717_10998
ATAGTTAATGTAAATAATGACTCTATGTTTCCAAATAAAGAATTGAAAGGAAACATATGCAATGATAACGACAACATTACCAGCAACGAATGCGATATTAATAATAATGGTAGCAATATG
> probe_cstm_P_relictum_0717_10999
CATTTTTGTTCTGATACAGAAATAAAAAATTATAAAGACTTATTATTATATATGTTTGAAAATAATGTTTTTTTAAATGAAAAAAAAAAAAATAAAAAACAAAAAGGGATAAAAATAAAG
> probe_cstm_P_relictum_0717_11
CTAAATTTTTTTTTTTTAATAAAGAAAAATTCTCATGTTGGTTATAACTCATTTAAACATTTTGAATATGATATGAAAGATGCTTCTATAAAATATACGGATAATTTCATTAATATAATT
> probe_cstm_P_relictum_0717_110
ATGAATAAGCTATTTTTTATTACACTTTTATTTTTCTTGAGTCTTCAGAAAGCTATAAATGCGTACTTATGTATTCAAAGTATAAGAAATATGAGATTAGAGAATCTTTCTATATCTCAT
> probe_cstm_P_relictum_0717_1100
AATGAAAATAATAACAAATATGATTATACAATTAAAGAGAACTTTGAGTTATTACATAGAAAAGTAGAATGGTTTTATCATTGGTTTATTGAAAGTGCATCAAATATTGAATATGATTAC
> probe_cstm_P_relictum_0717_11000
ATTAATTCATTTATAGAAGATTTATTATTAAATATTGAGTTGGATGACGCATACATTTGCTGCTTTTTTATTGTTTTTTTAGATATATACAAATTTTTATCCACTGGCTTTAATTTAAGC
> probe_cstm_P_relictum_0717_11001
ACATTGCATTTATACCCCAAGCCATCACCTTATATTGTATCTAATAAAAATGACAAGAGAAAGAAAATTAATAAAGAAAATGATAATTTAAATAATGAAATGGAAAGCGAAGATAAAATA
> probe_cstm_P_relictum_0717_11002
AAAATAAATTTAAGAAACGAAAAAAAGAAAATGGGGAATAGCGTAAATGACTGCAATTATAACCTTAATAATAATAATGAGGATGTTACTTTTAATACAAAAAAAAAAGATTTAAGTGAA
> probe_cstm_P_relictum_0717_11003
AAAAATGAATTTATTCATGATAATGAAGATGAGAATGAATTAAAAAATGATGATGAAACAGAAAAAAATACAATAAAGAGAAAAATTATCAGAAAAAGTACTATTTTGGAACACTCTAAA
> probe_cstm_P_relictum_0717_11004
TTTATAAAAGAAAGAATAAGAAACGAAAAAAATCAAATAATAACAAATATAAATGAATTGTTGAAATTAGATAATAAACCAATTCATGTAAGTTTTAAAGTAAATAATGGAAATTTTATT
> probe_cstm_P_relictum_0717_11005
ATATTTACTGATTTAGAAAAGGTATCTCAACCTGTAATCATGTGGTCTAATAATTTTGTTTTTTCTGTTTCTCTTTTAAATAAGTGCATAATTTTTAAAAAAATATATGCTTTAGATAGC
> probe_cstm_P_relictum_0717_11006
AAAATAAATAGAATTAATTATGTAAACAGTGTAGTAAATAACATAAAACATATACCTCGTAAGGATGTTTCTAACCCTCTACATAATTATCATAAAAAGAAAATATTGTTATGCGATAAT
> probe_cstm_P_relictum_0717_11007
CTAAATGTAAGAGGGGAAGCTTTATATGAATCAGTAGATACAACGAAAGAAAATTATATTTTAAAAACAAATGCTATGAAAAAAGATTCATCTCCATTTATATCGGTTTTTGAACTAGAT
> probe_cstm_P_relictum_0717_11008
ATAAATATAGGTAATTTTGATATACGATTATCCAATAATGATGTAGAAATTTTATTAAAAGCTTCATCTACTTTATTTGGTGATATACCTAGTTCTTATATCAATATAAACGTAGGTGCA
> probe_cstm_P_relictum_0717_11009
ATTATCCCCCCTGTATCATTTATACACAAGAAAATAAAAAATAAATTTATGAGAAATAATATATACTATATAAGTAGAAATACAAAAGAAGTTGATTTAAGTAATACAAATGAGTTATTT
> probe_cstm_P_relictum_0717_1101
AGATGGAGTGTAATATTACCATATATAGTTTTTAAGTATGATAATAACAAAAGGATTTCTGAAAATAATTTTATTGATAAATTAAATGAAAAAATGTTCAGTAATGAAAGTTTCAGTTTT
> probe_cstm_P_relictum_0717_11010
ATAATAAATATCAATAAATTTAGAACAAAAAAAAAAAGAAAAAGAAAAGATAATTTAAAATATGTTGAAGAAGATATGAAAGTAAATAAAAATGAAGGAAAAGAAAATGCAAAAACTGGT
> probe_cstm_P_relictum_0717_11011
AATAGAAAAAAAGAAAATATTGTCAAGAAATATATAAATAATGAGGAAAAGGAATATCTAGAAATTTTATCAGAATCTAGTAATGCGGTTGAATCTGTTTCATACGCATTATCTGAGTAT
> probe_cstm_P_relictum_0717_11012
TATTCAAGCTCTAACACAGTAAACTCTTCTGTATCTTCTTCTACCGAATCTTATAAGTCTAAAACAATAAAATCAAGTGATAATACAAAAGAAAATGAATTATCAGTTACAAATAATGAT
> probe_cstm_P_relictum_0717_11013
GAATCAAATAATTATAGAGATATCAAAATAAGTATTAAACTACACAATGTTAAATGTACTTTTATTGATGATATTAGAAATTCTATTGTTCCTATTATAAGAATGATATTTAGTATGAAT
> probe_cstm_P_relictum_0717_11014
ATAAGTATAATTTTTTATACTGATGAATGTTCTTATAACATTAACGATTTAAATTCTAAGGTAGAATATTTTAACAATTGTATAGGTGAATGGGAACCATTTCTTGAAAAATGCAGCATT
> probe_cstm_P_relictum_0717_11015
TCTTTAGATGTTCATAAAATTTTGCCTAATGACTTATATAATGAAAATATGGAATCTAATAAATCACCGATAAGTATAATAAAAATTAATAGTGTTAAAGCTTTGTGGTTTAATATAACA
> probe_cstm_P_relictum_0717_11016
CCTCAGTTAATTAATTTGCTCATATTATTCATTCCTGTATTTTCAGAAAAAGTTCTAAAAGGATTAAAAAAAGAAAAAAAGGAAATAGATGAAAATGGTTCAACTAATAATAATTTTGAT
> probe_cstm_P_relictum_0717_11017
AATTTTGCAAATATGGAAAAATCCAAATCCGTTAATGAGCTTTATATTCATCAGAACATTTCTAAATTAGAAAAAAGCGCTTTAGAAACACAAAAAAAAAGTTTATATGAAGAGAGTTCA
> probe_cstm_P_relictum_0717_11018
TCTGTTTTTAATTCACATCAATGTGATAAGAATGAAAATGAATCAGCTGACTTTAATTTGGACGATTTTATAAACAAAGATGAAAATTATTGCAATAACGATTATATGAAAGATAATTCA
> probe_cstm_P_relictum_0717_11019
GTAATATATTATGTTAATTTAACTAGTGACTATTTTTATGCATTTGTAATGCCTGAAAGCAATATAGAGGAAATAAAAAAAAAGAAAAATTCTAATTTAAAAAATGAGTACAAAAGTATA
> probe_cstm_P_relictum_0717_1102
GATTTTAATGGCAATGTTAAAGAAGAAAAATTAAATGAATATAATAAAATAAACGGAGAATATAATTCAAAGAATGGAAAGGAAATCACATTAGAAAAAGAAAAAGATCAAAAGAGAAAA
> probe_cstm_P_relictum_0717_11020
TATGAAAGTAAAAATTCTTCACAAATAATAAATGAAAAAAGAACTAAAGAAAATGTTTTAAAAATTTCAGATGATACAAATATAAATGAAGAAGAAATGTATAATGATACTATTAAAAAT
> probe_cstm_P_relictum_0717_11021
TTTCCTGAGATATATGCAAAAATTATTACAACGAATGAATTGATATCTTTAGATAAATTACTTATTAATGAAATAGCGAACAATTCACTAATAGAAAAGAAATGCTTATATTTATATTTG
> probe_cstm_P_relictum_0717_11022
GTTCCTATCCCTCCAACAAATATTGTAAATACCATATACGATATGTTTACAAATATAAGTAAAAGAGATATCGTTTTAGACTTAATGATAACAAAAAATTCAAAAATGACTATTGAAAAT
> probe_cstm_P_relictum_0717_11023
TTGTTATCCTTTAATAAATATAGAGATGAAATGAAAAATAAAAAAATTGAAAAAGAAAATTCTGTTATTTCAGGAGTGCAATCTACTAATTATATTTATAACAAAAATAAATATGATGAT
> probe_cstm_P_relictum_0717_11024
ACATATAATTCAAGAAACGTAGGTGAAGAAACTTCTATAATGAATGAAACAATTGATACAGAAAATGAAAAAAAAGATAAATATGATAAAACAAAAGAGAACTTAATAGCAAAAGAAAAA
> probe_cstm_P_relictum_0717_11025
GCAGAAGATGGAGAATTAGAAGATTCAGAAAATGGAGATATAGAATATTCAGAAGAAATTGAAAAAGACAACATGGAGGAAGATGATGAAAGCGACTCAGACGAATATTACGATGATGAT
> probe_cstm_P_relictum_0717_11026
GATATTGAATATTCTGATTCTACTACAGATAAAAAAAGTAGAGACAACAATTATTATTTTAAGTATAATAAAAAAAAAATGGATTTAGAGAACTCTATTTTTTCATCTAATAAATTTATA
> probe_cstm_P_relictum_0717_11027
GGTCCATTTTTGAAAAATACACAGTGTGTAATCATAAATTTGATCAAGAATAGCTGTACTTCGTTAACAACATCATTAAACAATAGTAATGTTATCCATATATCGAAACCTTGCGATTTT
> probe_cstm_P_relictum_0717_11028
ATTTTCGAGGAAAAATCATTGAAAAGTAATTTTCTGAACAAAAAAAATAATAGCTCAAAAATTTTAAAGGAAAAAAGTAATATATATTTGAATAATAAAGAAATAATGTTAAATAAAAAA
> probe_cstm_P_relictum_0717_11029
AAAATAGATGAAACAAATGAATCAGACAAGCACAATGAAGAATTGATTAAACAAACATATTTAGAATGTAAATATAGATTAAGGAATAATTATTTGCCTCAAACATCACTAGTAGAAACT
> probe_cstm_P_relictum_0717_1103
TTAAAAGAAGAAAATAAAAAAGAAGATGAAAAAAAACAAAAGAAAAAAAAAAAAAAAATTAGAAAATTAGAAGACGTGGAAGAAGAAATAGATAAAAAAGAAGAGGATCAAGAGGAAAGA
> probe_cstm_P_relictum_0717_11030
GTATGTGAAATAATATCTCCACTACCTAATTATAAAATATTGTTTATGTCATCAACTGTCAGGATTATTAATAAGTGTGGTATTCCTTTAGAATTTTGTTTTTTCGATGGGACTAGGAAT
> probe_cstm_P_relictum_0717_11031
CCTATTTTATTAACATCATTAGAAAATAGAACAATACCTATAAATACCTTATATCCTAATCATAATGATTCTTTTAAAAATTATAAAGTATCTAATAGCTTAAACATAAGTCCCAATATA
> probe_cstm_P_relictum_0717_11032
AAATTAAAACAAAAAAATAATAATTTAAGTTTCACTGTAATTTTAAATAATGAATATTTATTATCAGCGCCTGAATGTGCATTTTGTGGTCCTTCTCATGTTTATTTATCCTTTAAACCG
> probe_cstm_P_relictum_0717_11033
ATAAATGTAATAAATGAAGAAAATGATTACTATGACATAGTTAGTAGAAACATGAATGATGACAAAAATCAAAAGAACTCTAATAATTTAATAAAGACAGAAAAAAAAGTAGAAGAATTA
> probe_cstm_P_relictum_0717_11034
GTTGAGCCATCTTTTATTACTAGTGAAAATGGGTGGTCTGATATTTTTAGTTCTGATATAACTCAAGGAACTTATGTAAAGAAATGCAAATATAAAGATAGTACTTACTTATATTTTCTA
> probe_cstm_P_relictum_0717_11035
GTGAAAATTGAAAATAAAATAAGTGCTTTGCCAGCTGAAAAAAACTTAAAAATTATTACAATTTATCCTCATGTAAGTATTGTTAATACTATTCCTGCATTAGTAGATATTATTATTACT
> probe_cstm_P_relictum_0717_11036
TCTGAAGTGACAGAGGAACAGCAAAATGATTATATATATGAAGAAAAAAATAAGATAGATATGTTAAAAAATAAAAAAACGAAACTATTAAGGCAACATGAAGAAATAAGTTCATTTTTA
> probe_cstm_P_relictum_0717_11037
AAGAATATTAAAAGTTCTATGAAGCAGAATAATTCATCAAATAACAACTCATTAGGAAAAGGGCCATATAGTAGTGAACGCATGTATGTGCAAGAATTAAGTAGAATTGAGAGAGATATT
> probe_cstm_P_relictum_0717_11038
TTGAACATTGATGAAGAAATAAAATCTAAAAAAAAAGAATTATCATCTCCATTAAATAAAGGATATGTAAACAAAAGGCTTAATCCATTTTCAATATTTTACATATATGAAATAAAAAAA
> probe_cstm_P_relictum_0717_11039
TATAGTTCCTTAAATTTAAAGATGAAAATTGGTAATTCGCAATGTGAATGGTCTGAAAAAATTTATTTAGTTGAAGATGATGAAGAATCTGTCACTAGATTTTCTTTAAATTTTAAGAAA
> probe_cstm_P_relictum_0717_1104
GAAAAAAAAGAAATAGATAACAAAGAAAATGATGAAATAAATAATAATAATAATAATGTAGAAAATTTTATAAATGATGGAAAAGAATATATACTAACAAATGAAGTGGTAAAAAAGGCA
> probe_cstm_P_relictum_0717_11040
TTTGCATCAGTAGAAGTTGAAATAATTAAAAATTTTAATGGTTATTTTAATTCTTTAAGTAGTATACTAGGAAATAAGCAATTGTACATTTTTTCTTTGCCAAGATGTTTCATTGATAGA
> probe_cstm_P_relictum_0717_11041
ACAGGTTTAGGTATCAAAGCTATTAATTCAAATAAGTATTATCCTATAATTAATGGAATAACGTTATTAGGAGATAATTCACAAATAGATTTATTATTACCGCACAGAAGTTATAATAAC
> probe_cstm_P_relictum_0717_11042
GAATTAAAAGGAACAAGTAAAATTTCCAAAAGAAATTGTGAAGATAGTTTAAATGATTACAATGATATATTTAATGATTATAATTATCCATCTTCTTATGATAATTCCTTAATATTATTT
> probe_cstm_P_relictum_0717_11043
AAAGCAACCTTACCTCCAATAGGTAGTTATACAGAAACCAATGTAATGTGCAAAAATTTTTTTTATACTTTTTGTTTAAATACAGAAAAAATAAAAACAACATGCATACCTTATATAATT
> probe_cstm_P_relictum_0717_11044
AGTAGAATAATTACTATTGTTCCTCAATTTATAATCAGCAATAGATTAAATTATCCATTATTGATTAAACAATATCAAACAGAAAAAATACAAGGTGTTAAACAAAATGATACATCTCCT
> probe_cstm_P_relictum_0717_11045
TTGTATTTTTCAAGAAAACAGAATATTTTATTATTTGAATTTAAAACTTTAGAACCAATAAATGCAAAAGATAAAAATAATTTTTTATGTGCTAATAAAATTTTGACAAATTATAACAAA
> probe_cstm_P_relictum_0717_11046
TACTATAAATTAAATAAAAGTATATATTGGTCATCTGTTATATTTCCTAGTGAAAAATTTGTAGGTACCAATTATATGGTGATGAAAAATGGAGAAAATGAGAAATCTGATGTTTATGTT
> probe_cstm_P_relictum_0717_11047
ATAACGTGTATTCCTGATAAAGGAACAAAAAATATAATTATTGAAAAACTAGAGAATCAGAAGAAAGGATTTCTTGCATATAATTATTCAAATTTAGCTAAATATTTGAAAATAAAAACT
> probe_cstm_P_relictum_0717_11048
TTTCATGATGATACACAAAATTTGAAAATAGATGAAGAAGAAAACTGTTTAGAAAAAAATATATTTTTAAGTAATTTTTTAAAAGCAGCGGATATGGAACATTATTTTAATATAGAATAT
> probe_cstm_P_relictum_0717_11049
AACAAATATAGCTATTTAGGATGGGTGAATCCTTTTATATTTATTACAAGAAATGTTCAAATTGAAATAGTTTTACATGGTATGAGAGTAATTCCTAAATCACCATTTGTTTTGAAATTT
> probe_cstm_P_relictum_0717_1105
ATTGATGATACATTAAATGATGTAGAAAATAAAAAAGAAGAGGATTATTATTCTTTTCATAAAAATTATGATGTTGTTTATTTGTATTCGGATTTAGCAAAAAAAAATGAAGAAGAAAAA
> probe_cstm_P_relictum_0717_11050
GCCATATTTAATTATTCTCAAAAAACATATTATATTAATTATTATAATATAACATTTATTATTTCTATTGAATATTTAGATGATCTGATAACTATTAAGTTAACTCATAAAATTAATTTA
> probe_cstm_P_relictum_0717_11051
ACAAAAAATGTATTTGATAATTCTTTTATGTATATGGATATGAAAAATTCATACAAAAATATTTATAATAATAAAAGTAGTGGTAATTCATTAAATCAATATGAATATACTGAAATAGAA
> probe_cstm_P_relictum_0717_11052
AATATGGAGAAATACGAGTTTAAAAACATTTCTGGTGAAGAAATGAAAATTATTCCTACTTCATCCTCAAGTGGAAAAGTACATAACAAAACTAGTTACATACAGAAAAATATTATAGAA
> probe_cstm_P_relictum_0717_11053
CATAATGAATATAATTATATAAAAAATACAAATAAGAATCATAATACAAATCCTTATATAAACAAATGTGAATCAGTTAAAATGGTTAGTAACACATATAAAAATGTGCATATAATAATA
> probe_cstm_P_relictum_0717_11054
AATGTAACTCAAATTGGAGTAAGTATCATATCTAATATATTAAAAGAGGAAGTATTTTTTATTGAATTATCTAAATTATGTGCGTTATTTTATATGAAGAACGAAGAAGAAGTAATTGAT
> probe_cstm_P_relictum_0717_11055
ATAAAAATAACAGATGTTCAAGTAGATTGCCAGTTAGAGTCTTGTGAAAAATGTGTATTATTAGCAAACAGAGGAATCAATACTAATTCTAATAAAGTAAATAATGAAAATGATTTAAGA
> probe_cstm_P_relictum_0717_11056
AGAATTAATAGTCCTTATGAAAACACTCAGGAAGAGAAAAAAAATTACTTAAGCCCATCATATGATAATGTAATAACTCAAAATAATGCAATTAATAAAAATATAAATGCAAATGAAGAA
> probe_cstm_P_relictum_0717_11057
AAGATATTTTTAAATATATATGTAGAAAGATCTTTTATATCTCATAATGATGTTATATTTAAAAAAATACAAGTAGCTTTAGATGATGTAGAAATTGAGATGGATGCAGAAACTCTAAAT
> probe_cstm_P_relictum_0717_11058
GGAATAAACTTATTGATAGCAGAATATATTGAGGGTATAAATGTTGTTCAGAAAAAAAATTTACTTTACGAAGAAATACAAAAGTGGGCAGTTTTACCAGTATATGTAAATTACAAATCT
> probe_cstm_P_relictum_0717_11059
CCTGAAATTCCATTAGCCATAAATATACAATATATGCAAATAGAGAAATTCACATTAATAGTTTGGTGCTCCTTTTTACTAGATAAAATGCATATGATGAGTGATTTACTTAGAATAGGT
> probe_cstm_P_relictum_0717_1106
GAAGAAGAAAAAAAAAAAAAAAAAAAAAGAGAAATAATAGAAGAAAATAAAGATGAAATTTGTTATCAAGAAGAAAACTGTTCTTATTATTTTTATTTATTTGGTTTAGCAACAACTTAC
> probe_cstm_P_relictum_0717_11060
TTAAGAATTTTGATGGTATCAGGGAAATTAGAATTATTGGGTGCTCCTGTTACATTAAATCAGGAAATTTTTAATAATATTCGTGTCAGTATCAAATCTTTTTATGCATTGTTAAAAGAT
> probe_cstm_P_relictum_0717_11061
AAATATAGCCATTCTATATTAGCCTGTTTAGGATTTATAGTGGGATATAGCAGTTTAATAAATATACCTAAAATACCTCTAGAGATAGGAAGAAATACTATAGGGTTAGCTGTGTATGCA
> probe_cstm_P_relictum_0717_11062
GTAGATAATGTTAGTGTTGGAATAGGAAGTTTTTTATCTAATTTAACGTTTGACTCTGAATACATTAATAGAAGACAGAAAGAAAGAAATTTTAAAAGTAATACAAATATGAAAGAAGGT
> probe_cstm_P_relictum_0717_11063
TTGCTAAATGCAGTGAAAAATATAGGAGAAGGAGTGTTAAGCTTATCTAATATAGTAACAAAACCAATAGAAGGCGCCCAGAAAGAAGGATTTGGGGGGTTTTTTAAAGGAATAGGTAAA
> probe_cstm_P_relictum_0717_11064
GGTGTTGCTGGATCTTTGGTAAAACCATTAGACAAAGTAGGCCAAGCAGTTTCCGATGTTACAAGAGGGATAAAGGCAGAAGTATCAAAACCAATTGGGGGACATAAATATAAAACGAAA
> probe_cstm_P_relictum_0717_11065
AGGCATAGAAAGCCAAGAATGCTATGGGGAGAATATGGGAAATTAAAAGAATATAATTTAAATGAAGCAGAATTAAGAGAATGCTTAGGTTTGAAATTTTCCAAAAACATTATGAAATGC
> probe_cstm_P_relictum_0717_11066
TTAACTGTGCATAAGCAAGAAAATCATCCTCCATTGCATTATGCTTTGTTGTTATATCCTAAGGTAATTATTTATGCTAATTTATATGCTAATCATAAGAATAATGAGCATTCTAGTGAT
> probe_cstm_P_relictum_0717_11067
AAAAAAAGTGACATTGTTATTTGGTCAGTTAAAATTGAAGATATTACTGAAATAAGAGCTTCTAGTCATGGTATTATAGTAAAAATTAATAATAATTCGAATTTTGTTTATAAGATTCCT
> probe_cstm_P_relictum_0717_11068
AGGTTCTTAAATTTGATTAAACCTGTAATGTTTTTATTGCCTGAAGTGCAATCTCCTGATAGAAAATTGCCGTTTAAAGAAAAATTATTATGGACAGCTGTATCATTATTTGTATTTTTA
> probe_cstm_P_relictum_0717_11069
ATATGTTGTCAAATACCTTTATATGGAATAGTTACTAGTAAATCCAGTGATCCATTTTATTGGATGCGTGTAATCTTAGCATCGAATAGAGGAACGTTAATGGAGTTAGGTATATCACCG
> probe_cstm_P_relictum_0717_1107
ACATTTTTTACATTTCAATTTGATAGAAACAGAATATCCCAGTTTCTAATTTTTCCTCCAATGCAAAATAAGGGATTAGGAATGAAAGTTTTAGAGAAAATTTATCATTTATCAATTGTT
> probe_cstm_P_relictum_0717_11070
ATTGTTACAAGTGGAATGGTTATGCAACTTTTAGCAGGTTCAAAAATTATTGATGTAGATCAAAGTTTAAAAGAAGATAGAACATTATTTCAGGGAGCACAAAAATTATTAGGATTATTG
> probe_cstm_P_relictum_0717_11071
ATAACTTTAGGAGAAGCTATTGCATATGTTATTAGTGGTATTTATGGAAATATATCAGAAATAGGTACAGGACATGCTATTATTATAATTCTTCAATTATTTTTTGCTGGTGTAGTTGTA
> probe_cstm_P_relictum_0717_11072
ATTTTATTAGATGAATTATTGCAGAAAGGATATGGATTAGGTTCAGGAATATCTCTTTTTATTGCAACAAATATTTGTGAAACTATTATGTGGAAATCATTTAGTCCAACAACTATCAAT
> probe_cstm_P_relictum_0717_11073
ACAGACAAAGGAATTGAATTTGAAGGAGCTATTATTTCTTTAATATATTGTTTATTTACTGAATCAAATAAAATAGCAGCTTTAAAAAAAGCGTTTTATAGAACACATGCCCCTAATGTT
> probe_cstm_P_relictum_0717_11074
ACCAATTTACTGGCAACTATTTTAGTATTTTTAATAGTCATATATTTACAAGGTTTTAGAGTAGATTTATCAGTGAAATATCAAAGTGTAAGAGGTCAACAAGGAACTTATCCTATTAAA
> probe_cstm_P_relictum_0717_11075
TTATTTTATACTAGCAATATTCCAATTATATTGCAAACAGCTTTAGTGTCTAATTTATATTTTTTTTCCCAAATATTATATAAAAGATTTAAAAATAGTATACTAGTAAATTTATTAGGA
> probe_cstm_P_relictum_0717_11076
CAATGGCAAGAAATTGAAGCTAGTGGTACTTCTATACCAATAGGAGGAATAGCATATTATATATCTCCTCCCAATTCATTTGCTGATATAACAAATGACCCTTTTCATACCTTAGTATAC
> probe_cstm_P_relictum_0717_11077
ATATCTTTTGTACTTATTGCTTGTGCATTTTTTTCTAAAACATGGATCGAAGTATCAGGAAGTTCAGCTAAGGATGTAGCAAAACAATTAAGAGATCAACAAATTGGAATGAGAGGTTTT
> probe_cstm_P_relictum_0717_11078
AGAGATACTCCAACATCATTAACTCGTGTATTTAATAGATATATCCCAACAGCAGCTGCATTCGGAGGTATGTGTATTGGTGCTTTAACAATTTTGGCTGATTTTCTTGGTGCTTTAGGA
> probe_cstm_P_relictum_0717_11079
ATGAGAAAAATAAAAATTCTGGAGATCTTAATAATATATTATATATTAATTTTTATAAATGATGGAAATAAAGTTTTTATAAAATCCAATTTTATTTCCAAAAGTCCTAGATATAAATGT
> probe_cstm_P_relictum_0717_1108
AATAGGAATATAAGGGAAATAACTGTTGAAGATCCAGCCATATCTTTTACTCAATTAAGGGATATTATTACTATTAAAATATGTATTGATTTAAAAATATTATCACCATCTATTTTATAT
> probe_cstm_P_relictum_0717_11080
TTTGCAAATTATAGGAACAAATACTTGAACTTTATGATAAGGACAAATTATACTACAAAAAAGAAGATTAATATATATGAAAATCCTTTATATTACAAAAAAAAGAAAAAACATATATTG
> probe_cstm_P_relictum_0717_11081
AAAGGAAATAAGAGTATTACAAGACGTTTATTTACATTACAACCAAATAAAATTTCAAGTAAAAGTGGATTAGAACCATCAAAAAGTGTATTAAAACATATAAAAAAGAAATACAATTTA
> probe_cstm_P_relictum_0717_11082
GGAAATTCCAATTATAGAATCCAAAAAGAGTTAAATAATTTTTTAAAAAATCCACCTATTAATTGCACTATAGATGTGCACCCAAATAATATCAGAGTTTGGATTGTACAGTATGTGGGA
> probe_cstm_P_relictum_0717_11083
TTGGAAAATACCATATACGCTAATGAAGTTTATAAAATAAAAATTATTTTTTCAAATGATTATCCATTGAAACCACCTACTGTATATTTTCTTCAGAAACCACCAAAACACACCCATGTA
> probe_cstm_P_relictum_0717_11084
TATTCAAATGGGGATATATGTTTAAGTTTATTAGGTGACGACTATAATCCTAGTTTATCTATTTCTGGTTTAATTTTATCAATTATATCTATGTTATCATCAGCAAAAGAAAAAAAATTA
> probe_cstm_P_relictum_0717_11085
ATGGATATTTTAAATAAGAGAAAAAAGAAAAAGATATTTTCTGAAGAAGAGAGTGATAGCGATAGCGAAAATGTTTTGAATAAAATAAATAATAAAGAAGTATTAGAAAATCAACCGTTT
> probe_cstm_P_relictum_0717_11086
TCAGATTTCAATGAAGTAAATGAAAATAAAAATATCCTGAATAATAAATATTTGAATGAAAACAATTTATTAGATGAGAATACATCAGAAGAAAATAAAGAAGTAAAAAAGAAAAGTGAT
> probe_cstm_P_relictum_0717_11087
AGTAATGAATATGATAATAACAAAATAGAAAGCTGTGAATATCAAGACAATGGAGACCAAAGTAACAGTGTTGAATATAATTTAAAAGAAAAAAAAAAAAAAAAAAAATTGAAAAAAAAT
> probe_cstm_P_relictum_0717_11088
TATTTTCAAGAAAATAGCATTGGAGATTCTGAAGATTTGATGGAAACTAAGAAGAAAGAATGCAAATTTGACAAAAAAAATTTTATTGTAAAAAATAAAAAAAGTAACAATACATTTATT
> probe_cstm_P_relictum_0717_11089
AAAAAAAATACAGTTAAGACTGATATGGATAACGAGTTCAAAAGCAATGAAATAGTAAACGAAAAGCATGAATTTGATGAAGAAAATAATAAAAAAGAAAATTGTACAAAAGTAAAGAAA
> probe_cstm_P_relictum_0717_1109
CCAGAAGATTATTTAAAAACAAAAAATATCAAAAAAGAAAATGCCGAATTAGATAAAAAAAGATTTATGAAAGTATGCAAGGAAACACATAAGCAAGTTACTAGAATGATAGAGACGTTA
> probe_cstm_P_relictum_0717_11090
AGTGAAAATAATGATCAAAATATAGGTAACAATTATGAAAGTAAAGACAAAGATAATAATTATGAAGATGAAAACGAAGATAAAAATTATGAAAGTGAAAACGACGAAAAAAATTTTGAA
> probe_cstm_P_relictum_0717_11091
AGTGAAAATGAAGATAAAAGTCATGAAAACGAAAATAATGAAGAATTAGGGTATTTTGAAAAAAAAAAAAAAAAAAGAAGAATTCAAAATGATGCTGCCAATAGTGATATAGATGTACAA
> probe_cstm_P_relictum_0717_11092
TATGAAAAAGAGAACAAGCATGAAGTAAAGGATACTTTAAAAGAAAAAAAAAAAAGAACAAAAAATTCTAAACTAATGGACCATATTAATCCTGATGAAGACAAATTAAAATTAAAATTA
> probe_cstm_P_relictum_0717_11093
ATTCAAATATCCTTTTCAAAAAAAGAATATAATATTGAAGAGTTTATTTATGAATGTTTAAAAGTGATAGTTCCATTAAACAAGCGAGAAATTTTTTTAAGTAATGAAAATATAATTTTT
> probe_cstm_P_relictum_0717_11094
GAACATATTAACAGAGAAGATTTAAAAAAATTAGAAATTCTTTGGTTTAATAATTTAACAAAAAATAGACAGAAAAGTATAATTTGTTGTTTTAATACACTGAATAAATTAAATAATGAA
> probe_cstm_P_relictum_0717_11095
CATAATCGCATTATAAATGATACGAATAAAGAAGAAAGTTTAAACAGTGAAAATAATTTGTGTGAAGAAAACAAAAATAATTCATTACCATGTAATATTTTTGATAAAAATAAAGAAACA
> probe_cstm_P_relictum_0717_11096
ATTATCATTGATTATTTAGTTGAACTATGTAATCAGCAAGTTAAATTAATAAAAGAATATATATCATATATAAAAAAACATATTTATGATCTATCTTCAATAGTGGAAAATAATCAACGA
> probe_cstm_P_relictum_0717_11097
ATAAAAGAAATGAAAATAGTAGATCCAATGAAAAGAAGAGAATTATTTTTTTATTTAAATATATGCATATCAATGAATTATGTTCAAGAAAACTCACCAAATATTTATTCAATTTCTTCT
> probe_cstm_P_relictum_0717_11098
AATATAAATCCAGACATTAGGGGATTCAATTTACACCCTATGTTTTCACATATTAACAAAAAAAAAGAACAAAAAAGTGAAAATGCAATTAATCCATGGGAAAAATTGAAATTACTGAAA
> probe_cstm_P_relictum_0717_11099
AAAGGGAAAAAAAATGATACAATTAATAAAAATGAATATATTAAAAAAAAAGAAGATATAATGTTTGAAAATGAAGCAGATGAAAAAGAAAAGGAAAATAAGGATACAGAAAAAGAAGAA
> probe_cstm_P_relictum_0717_111
ATTCTTAAAAAAAGTACTCATGAACATGAACATTTAGGATTGTGGATTCATTTCTTTTTCAGCCATTTTGAACATCATGAAGATCTTTTAAAATTTTTGGATGGATTCAGTCTAAATGAA
> probe_cstm_P_relictum_0717_1110
TTACTGGCTAATGTATTACCGCACCCTGCTCCTATATATATAGAAAATGATGAAAAGCTTTCTAGTATTAGAAAAAAAGAAAAAAAAAATGAAAATGTGAATTACGTAAATTCAATGGAA
> probe_cstm_P_relictum_0717_11100
AGATATTTAGGAGAAATAGAACACATAGAAAAAAAGGAATTAGAAGAAATAGAAAAAAAAAAAAAAGCATTAGAAGAAATTGAAAAAAAAAAAAAAGAAAGGGCTGATAAGAAAACGTTT
> probe_cstm_P_relictum_0717_11101
AATGTATACTCATTATTAGAATCAGCTGCTCAATTTTTTGGAGAAGGTCCTAAATATTCGAATCCTAATATTCAAGAATTTCATAAGTCTAATAATAATCAATTAGTGTATATAAAACCT
> probe_cstm_P_relictum_0717_11102
CCTGATAACATCGATGAAAAAAATATATTAATAAATTTTTTCTTACAATTTCCGAGTACAAATAAAAAGTTAGAATATAATAAAAGAAGGATATATGCAGAAAATTATGGATTGATTAAA
> probe_cstm_P_relictum_0717_11103
ATTATTAAAAATAACGAAAACTTACCAATAAATTTTGAATTAAATACTCAACCTTGGGAGTTAGAAGAATATAAAAATCTATGGAATGAACAAAATAAACTTAATAATTTTCAAATATGG
> probe_cstm_P_relictum_0717_11104
AATATGTCAAATGTTTTAAATTATGATAATTTATCAGAATATACTTATTCTTCTAATACCAAAACAGAACAAGTTAATCAAAATGAAAATAGCAAGGGTGAAATAAACAAAGATAAATAT
> probe_cstm_P_relictum_0717_11105
ATGAAAAATGAGTTGAATAAAGATGAAAGTACAAAAAATGAATTGAATAAAGATGAAAGTACAAAAAATGAAATGAATAAAGATGAAAATAAAAAAAATGAAATGAATAAAGATGAAAGT
> probe_cstm_P_relictum_0717_11106
ACAAAAAATGAAATGAATAAAGATGAAAATAAAAAAAATGAAATGAATAAAGATGAAAATAAAAAAAATGAAATGAATAAAGATGAAAGTACAAAAAATGAATTGAATAAAGATAAAAAT
> probe_cstm_P_relictum_0717_11107
ATGAAAAATGAAAGCATGATAGCAAGTAACATTGAATTAAAAAAGACTGGTAGCAGAAAAAGTGAAATTTTAACAAGGAAAATAAAAAAAATATTCTGTACTGATGATTCTAAGCAGTTG
> probe_cstm_P_relictum_0717_11108
AAACTAACATCTTTTCTAAGTAAGGATAAAATAAATGAAAGTTTAAAAAATGAGAATGAAATAAAAACTAATGTAGAATTAAAAGAAGAGATAAGTAATAAGTCTACTTCTATAACTATT
> probe_cstm_P_relictum_0717_11109
GAAAATGAAGATGTAGAGTATATAACAATAAAAAAAAAAAGGAAAAAAGTATTAGATGATGCACAGATAAATAGCGAATATAATACTAATAATCTAAATGATAGCACTGAAAATAATATG
> probe_cstm_P_relictum_0717_1111
TATTTTGAATCTTCTGATTTATGTAGAGATGTGAGAATTAAAATTAAGAAAAGGATAAAAAATGATTATATAGGAAACTTAATTAATAAGAATATGAACTGTATGGCTAGTGACGTATTT
> probe_cstm_P_relictum_0717_11110
TTATTAAATGATAAAGTTAAAGAAATATTTGAATTAGAAGCAGAAGAAAGTGAAGATGAGAATATAGAAGATCCTGAAGAAAGAAGAAAAGCACAACTTTTAAAGAAACAAAAATGTGAA
> probe_cstm_P_relictum_0717_11111
TTCAGTGCATTTATAAATAATGAAGAATGTAATAGTGACAATGATATAGTAAAACTAAAACATGTTGAAGAAATGGAAAAATTAGAAGAAGATATATTTCTTAAAAAATTTACATATCAA
> probe_cstm_P_relictum_0717_11112
GGAAAAGAATTTAATAAAGAATTAACTAATAAAGAAAAGTTAGAATTAGAAAGAGAGAAACAATTATTAAGAAAAAAAAAATTATTACTTAATTGTAACTTAGGAAATGTGAAACTTAGT
> probe_cstm_P_relictum_0717_11113
GATTTTGAATCAGATAGTAGCAGTAGTTCAAATGAGCCTTTTAAGAATTCTTTATACGAAGATTATACTGAATTTGATAATGTAGATAAGATAAAGAAAGATAAAAATTCATTGGAATAT
> probe_cstm_P_relictum_0717_11114
TTAAAAAAAATTGATGATGTAATATATAGAAAAGAAGTTAATACAAATGAAGGAAAAAAAATAGTCATTAAAAAAAAAAGAAAAATTCGTTTTCACCAAGATTTATCTGATATAACAGTA
> probe_cstm_P_relictum_0717_11115
ACAGAAGAAGAAAAATTAGATGAATACGAAAAAACAAAGAAGAAACATAAAAAAGTAAAAAGCAATGTAGTAGAAACATCTAGCTCATTAAATATTCCAAGTAAAGTAGTAAATCATAGT
> probe_cstm_P_relictum_0717_11116
ATGAATAAAAAAATAAGTTCATCTTATCAAATCTATGAAATAAGGAAATTCGGTTTTGAATTACCAAAAGAATTTCAGCCAAATGTAAAATATGGATTTTTTAGAAATTTATTTGGGGAT
> probe_cstm_P_relictum_0717_11117
TTAAGGGTTGAAACAAAAACATGGACTCGTGATAGTCATGACCTATTTGATTATGAAGCTCAACAAGTAAATAAAAAAAGCTTTTTGATATCAACTGCAATCAAACTCTTTCGCTCGAAA
> probe_cstm_P_relictum_0717_11118
AGATATATTATAACTCCGGCAGAGCACTCTTTAAGTAATCAATATAATATAAAAAAGCTATGGATAATTGTAAAAGATCTTCCAGAAAAGTATTATGCGTTACATGAAAATGATATTATA
> probe_cstm_P_relictum_0717_11119
AAATTAGGAAGATTTCGTTTAAAAGTAAGGCAATTTATTGAATCAGTTGATACGTTAAATACGTTAAAATTAGATGATAATCCATCAAAAAAATGTGAAACTATTTTAGATTCTTCAAAT
> probe_cstm_P_relictum_0717_1112
ATGAAATCTAAAAACAGCAATAAATCAAATATAGATAGTGTCCAAGAAAGTAAAAATGAAGAAATAGATAGAGATTATTATAATAATATAAGAAACTGTGCAACAGATTTACAAAATTTG
> probe_cstm_P_relictum_0717_11120
GTACAATGTAGAATTTGTTTGATAGAAGGAAATCAAGAAAACGATCCTTTAATATGTCCATGTGATTGTAAAGGTTCTATTAAATATGCCCATCTATTGTGCTTAAGAAAATGGATAAAT
> probe_cstm_P_relictum_0717_11121
GGGAGATTAAATTTAAATGAACAATTATTTTCAGGATCAGTTTTTATAAAGGATATAAGTTGTGAGTTATGTAAATCAAAATATCCAAAAAGTATAAAACAAAATGATGAATTAGTTCAA
> probe_cstm_P_relictum_0717_11122
TTAGTTAAAATACCTAATTTAAAGACACCTTTAATAGTTTTAGATAACATTATTGGGCAAACGAGTAAAGGTGTTCATTTAATTAGTTTTGCTGATAAAAAATATCTGAAATTAGGAAGA
> probe_cstm_P_relictum_0717_11123
GGGCATGAATCAGATGTTAGAATACCTGATGTGTCAATTTCAAGATATCATGCTACTATTAAATATGATAAAGGGTTATTTAAATTAGAAGATCATAACTCAAAATTTGGTACTTTAGTA
> probe_cstm_P_relictum_0717_11124
GCTTTAAGAAAAGCAAGAGAAATATTTCCAAGAGATACAATGTCATTACAAGTTGGTAGAAGTGTCGTAAATTTTAGAGTAGATGAGGCTATTCCTTTTAAGAGTGGAATTATCGATGTT
> probe_cstm_P_relictum_0717_11125
ATTGAAAACAAGGAAGTTATTGATTCATCAGAAACAACTAATAATGAAAAAAGTAATTCCAATTCAGCACAAAGAAATAACACTAATTTAGAAGTGAATAGCAGAAATAATTATGAAAGA
> probe_cstm_P_relictum_0717_11126
AATCAATATATTGATCTTACTAATACCTCTAATTCCTTACAAAATTCGTACTCACCTTACAGAGTTGATAATTTAATGTCATTATTAAATTATCAAAATGAATATAGGATTTTTGGTATT
> probe_cstm_P_relictum_0717_11127
AGAAATTGCTATAATCTAATTGAAAATAGAAACAATCATCAAAATATAACCCAAGCAAATTATCATAATTACAATAATAATAATGAAAATAATGAAAACACTGTAGAAAATAATGAAAAC
> probe_cstm_P_relictum_0717_11128
AATGCTGAAAATAATGAAAACAATGTTGAAAATAACAATAGTGAAGAAAATAATGAAGAAAATAATAATAATAATAATGAAGAAAACAATAACGAAGAAGATGATAATAATGATGATGAT
> probe_cstm_P_relictum_0717_11129
GATGACGATGAGAATAATAATAGTAGTAATAATAATAATGAACCAAATAACTGTAATAACAGTCATAATAGTAACCACAATAACAATAATGATAATAACAATAATAATAATAATAATAAT
> probe_cstm_P_relictum_0717_1113
TCATTAAATTTTTTTCCTTCAATAAATACTTACAGTTGTATACCTAAACTAAATGCTATTAATGCTATAACATTTCATCCTTGTATTACAAGCAAAGATTATTTTAATAATACATATTCT
> probe_cstm_P_relictum_0717_11130
AATAATAATAATAATAATAATAATAATAATAATAATAACAATAATAATAATAATAACAATAATAATAACAATAATAATACTAATACTAATACTAATACTAATACTAATACTAATACTAAT
> probe_cstm_P_relictum_0717_11131
ACTAATACTAATACTAATACTACTACTAATAATAATAATAATAGTAATAATAGTAATAGTAATAATGATAGTGAAAATAGGAAAAATTCCAACAGTTGTAACATTAGTAGTAACAATTGT
> probe_cstm_P_relictum_0717_11132
CACAACAGAAATAGTTATAATAGGAACAGTAATGGAAATAATAATAATCAGAATAGATATTTTAAAAGTAGAAATAACGAAAACAGCCATAACTATTTTAATAATCGTAATCAAGGTTCA
> probe_cstm_P_relictum_0717_11133
ATAAGTGTAATTAATAAGTATGAAAATAAAAAATTTAGTAATAATAATATAAAAGAAAATTATGAAAAAAAAAATATAAAAGATAATTTTTTTTTGCTAAACGATGATAAAACGCCCCCC
> probe_cstm_P_relictum_0717_11134
CTAGATTTTTTTAAGAATAATGACATTATAAGTAGTAATTTTTTATCTAATTGTAACACAAGTTCAGAAAAAATGCTAGACTCTTTTAATCATAAAAATTATCAAAATAATTTTAATGAA
> probe_cstm_P_relictum_0717_11135
AATATATTTCAGCAGTCATACTGTCACAATAATAAAAATAATAAAGTACTTAATAATTGCTTATATAAAAAAACAAATAACCATGACAAATATTTGAATGACAGTATTTTAGTAGGAAAG
> probe_cstm_P_relictum_0717_11136
TCAATACAACATAATTTTCTTAATAAAACTACCAAGAAAATTTTGGAAAATAATGTTAATAATATAAATACAAGAAACGGTTTTAAAGAAGATAATTGTTGTAATAATTCTGTAGAAGAT
> probe_cstm_P_relictum_0717_11137
TTTTTAAATTTTACTAATATGAATGATGTGTCATTAAAATATAATTCTTTGTTAATAAAAAATGATAATCAATGTTCAAATTTTATTGATAAAGAAAATATAAAAAGTAATAAATTGTTT
> probe_cstm_P_relictum_0717_11138
TCTCATAATATATCAAATAAGCATATGTTTAAAGAAGATCATGAAAATTTTGCATATAAAAATAAAGAAATTAAATATATTAAAAATGCAGAAGAAAAAATGGATAAAGCAATTAAAAAT
> probe_cstm_P_relictum_0717_11139
AGTAGCAATATTACATTAAAAGAGAATAAAGATGTTAGTAAATGCTTTAATTGTGATTTAATTACTAATTTAAATAATACAATTATAAATAAAATTAAAATAAACGAAAGTATTAAGGAA
> probe_cstm_P_relictum_0717_1114
AATATCCATATAGAATCAAATAAAAATTTGAAGAAGAGTATGGAAAATGAAAAAGGAGAATTAGAAAATAAAAAAGAAATAGGAGTTATTGAAAATAAATTATATATAAAAGGATCAGAA
> probe_cstm_P_relictum_0717_11140
AAAATAAATTTAAAAAGACTATCAAAAATTCATGATGATAGTATTTCATTAATAAATAATCATGTAAATGATTTATACGAACCAAAAGAAATTATATTAAAAAATAAAAAAATAAAGAAA
> probe_cstm_P_relictum_0717_11141
ATAAATTCACATAAAAAGAATATTATATCAGACTTAGCTGACAGGAAAAATATGTGCAATAAAAAACTGAAGAAATCAGTTAATAATGACCAATTTGAAAAATCATTAATATTTGAAGAT
> probe_cstm_P_relictum_0717_11142
TTCAACAAAAATATTTTTAGTGAATGCATTAATGAAAATATAAATAAAATTCAAACAACTTACCAGGAAAATGTATGTAATTTATCAAAATATTTAAAAACAAATACCCTAAGAAATAAA
> probe_cstm_P_relictum_0717_11143
ATATCAAGTAATAAAATTTTTAATGCAACATTCCACAAAAATGACTTTGATTACGAGGATTATTATTATAGCAAAAAATATTATAACAATGAGGAAGGAGGATCATATAACGAGAGTTTT
> probe_cstm_P_relictum_0717_11144
TACTATGAAAATAATGAAATAACTAAGTTTAACAATAATAAAAATGATTATAATAATAGAAAAGAAAGTAATAAATTTCAAATGAAATATTATTCTCCGGGTCTAGATAATTATAATTTT
> probe_cstm_P_relictum_0717_11145
AATTGTAAATTTGATAATGTTAATAATTTGATTGATAAGTATAATATATATAAGAATAGAACTTACAATAATTTTAATGTAGATAATTGCACTAATGATAAGCATAATTATAGAACAGTG
> probe_cstm_P_relictum_0717_11146
TTTAATACAAACATGAACTTGGATATTCTTTTAAATAATAATATTTTGAACAATAATAATCATTTTGATCTACCTTCTCCTATATATAGCAATGTGAAAAATAACGCATTTTTTTTAAAC
> probe_cstm_P_relictum_0717_11147
GCAAATAACGATAACAATAATTATAATATTTTGAATAATGAATATATTAATATTAATGATATTATCAGTAACCATGATAATGATAGTGAATCTAAACATGATTATAACAATATTGATCAT
> probe_cstm_P_relictum_0717_11148
AATAAGAGTGGAAGCAAAAAAAATATTTTAAATGATTACAATAATAATATTGTTAAATATAATCGATATCAAAATGATAGCATGAAGATATCTTATTGCAATTTAGAAAAAAAAAACAAA
> probe_cstm_P_relictum_0717_11149
GAAGAATATCTCGTAAATAATAAAAATAAGTTTTATAATGGTTATGTAATGAATGAAATAAACGAAAAAATTGAAAATTTTCATGATTCAGAGGAAAGTGAAAATAGTACTGCAATTAAT
> probe_cstm_P_relictum_0717_1115
TACATAGAAAATAATAAAGAAAATATAAAAACATTTTGTGATAATTTTAACAATAGCAATAATAATATCATGAATCATAAAAAATTTGAATTAAACATTAATGATAAATCATGTAGTAAT
> probe_cstm_P_relictum_0717_11150
GTAAAGAATGTACAATTAAATTCTAAAAAAAAAAAAAATTTTGATAATATAGAGTTTACCAATAATTTTAAATCAAATAAAACAAATAATGATACAGAATTCAAAAACAAATTAGTTCAA
> probe_cstm_P_relictum_0717_11151
TGTGTAAAAAAAAACAGTGAAAAAAATAATTGCAAAGTAAATAAAAATAATAATGGAAGAATAAATGATAATAAAAAAATAAAAGATAAAAAAAAGTTAAAAAATAAATATGAAAATAGT
> probe_cstm_P_relictum_0717_11152
AGTAACTGTAATAATAATGATAATGATATTGATGATGATAATGATATTGATGATGATAATGATATTGATGATGATAATGATATTGATGATAATGATGACAATAGTAATAATAATAATAAT
> probe_cstm_P_relictum_0717_11153
AATAATAATAATAATAGTAATAATAATAATAACAATAATGATAATAATAACAATAACGATAATAATAATAACAATAATGATAATAATGATAACAATAATAATAATAGTAATAATAATACT
> probe_cstm_P_relictum_0717_11154
ACTATTACTAATAATAATAGCTGCAAGAAGAAAAGTAACATTAATTATAATGAAAAAATAATTCCAATTAAAAGTATGACTAATAAGGATGTAGAGAATTTTAATGTAAAAGTATATATT
> probe_cstm_P_relictum_0717_11155
AACTATAATGAAAAATATGATGATACTTATGGGACATCACAATATACAGGGACTAGTTATATAAATAAAAATAAAGAAGATATAAAATCAAATAAAGGAATGGATTTTGAAGTTTATAAA
> probe_cstm_P_relictum_0717_11156
AACAAAATTGCAGATTACAATACATCATTAAATATTATAAATAGTAAAATATTAGAAAAAGCAAAAAAATATAAGGCATTTATAAACTTCTTATTAAATAATGATTTTGTTAAAAAAAAA
> probe_cstm_P_relictum_0717_11157
ATGAAAATAGTATATATATTTATATTTATTTTAAATATTTTAAGTTATAAATTATTTGTAGCAAGTACATCATTATTAGGTATAGATTTCGGTAACGAATTTATAAAAGTATCTATTGTA
> probe_cstm_P_relictum_0717_11158
TCACCTGGGAAGGGTTTTAATATACTAATAAATAATCAAAGTAAAAGAAAAATAACGAATGTAATATCATTTGCTGGTAAATCTAGGTCGTACGATGAAGAAGCGAATATATTTAGTACA
> probe_cstm_P_relictum_0717_11159
AAACACCCTCATCTAACATTAATAAATAGTAATAGTCTTTTAGGATACAACTTATTTGATAAATTAAAAAAGAAGGAAAATTTTAATATTGAAAATTATGATGAGAATGATGAATTTTAT
> probe_cstm_P_relictum_0717_1116
TCAAAAGAAGGAACAAAGAGCCATAAAAATCATTTAATTAATGAGCAAAAGAAAGATCAAGGTCTAAAAGAAAATGAGAAAAATGATGTAGGAAAATCAAAATATTCTGATTTTAAATTA
> probe_cstm_P_relictum_0717_11160
AATGATATAAATAACTATGATTTTTATAGTGACATTGCATCTAAATATTATGCATATGATTATTATATAGATCATAAAAGAGGTACAATTAATATAAAACTAAAAAATGAAATGATATTA
> probe_cstm_P_relictum_0717_11161
TCTTCTGAAGAAATAACAGCAAATATATTAAATTATATAAAAAAATTAGCATATACTCATTTAAATATTGATTATAAAATTAATAAAAATCTTAATGTAAATATTGGTTGTGTTATTTCT
> probe_cstm_P_relictum_0717_11162
GTACCCTGTAATTATTCTCAAAGAAAAAAGCAGGCTTTATTAAATGCAACTAAGATAGCAGGTTTAGAATTATTAGGAATAATTAATGGGGTTACTGCTGCAGCTATCCATAATGTACAT
> probe_cstm_P_relictum_0717_11163
GATTTGCCATTAAATACAACAAAGTTAACTATGTATTTAGATGTAGGTAGCAAAAATGTAAATGTGGGTATTGCTACGATTAGTAATGTTGAAAAAGATAAAGTTCATTCTAGAAGTGTA
> probe_cstm_P_relictum_0717_11164
AGGGTATATGCATGCGAATCATTAGAGAATAGTTCAGGAAATAAAATAGACATAATTTTGGCGGAATATTTAAGAAAAAAATTTGAAGAAAAGTATGATGTTTCTATAATTGATGACAAA
> probe_cstm_P_relictum_0717_11165
AAAGCAATGAGAAAATTACTTATTGCTGCAAACAAAGCAAAGTTGCTATTAAGTGCTAAAAAATCAGCTGATGTTTTTATAGAAAGCTTATATAATAATAAAAGTTTATCAGAAAATATA
> probe_cstm_P_relictum_0717_11166
ACAAGACAGCATTTTGAGGAATTAATTGTAGAAACTATTGATAATATTAAAATTCCAATTAATAATGCTCTCAAAAAGGCTTCTTTTGAATTAAAAGATATTGAAGCTCTAGAATTAATT
> probe_cstm_P_relictum_0717_11167
GGTTCAGCCTGGAGAATACCAAGGGTTTTAAATGAAATAACTAATTTTTTTCATCCTTTAAAAGTTGGAATGCATTTAAACAGCGATGAAGCAATTACTATGGGATCTCTATTTACTGCT
> probe_cstm_P_relictum_0717_11168
GCATATAATAGTCCTAATTTTCGTTTAAGAAATTTGGAATACTTTGACATAATTTCAAACGATTATCACATTTTAGTTAGTTATGATGATCCTTCCAACGATGAAAAAAATAACACTCCT
> probe_cstm_P_relictum_0717_11169
AAAGAATTAATTAGTTATAATACCAGATATCCTGTCAATAAAAGTGTTTTTTTGAAATATAAAGATAATTTAAAATTTTCAGTTTATGAAAATGGAAAAATGATTACTCAGTATTCTATA
> probe_cstm_P_relictum_0717_1117
AAAGAAAGTAATAATCATAGTTACATAATCAGACTCAGAGATGAAAAAAAGAAAGATAAAGAAAAGAAATATGCTGATTTAGAAAAGACAAGATGTAGTAATAGTTATTTTAGAAAAAGC
> probe_cstm_P_relictum_0717_11170
GTAAATTTAGATGAATCAACTAAAAAAAAATATGAACATCTGGATACCCCTAAAATAAATTTAAAATTTCGACTTGATAAATTTGGTATTTTAAATTTAGAAAAAATTATTGTTATTTAT
> probe_cstm_P_relictum_0717_11171
GAAGAAGAAAAGGAATATATAGAAGTCCAAAAAGAGAAAAGTACGGAAAATAAAGAGGCGAATGAAGAATCAAAAGATTCAAAAGAAGAATCAGGGGAAGAATCAAAAGATTCAAAAGAA
> probe_cstm_P_relictum_0717_11172
GAATCAAGGGAAGAATCAAAAGATTCAAAAGAAGAATCAAGGGAAGAATCAAAAGAAAAATCAGAAGAGGAGTCAAAAGAAGAATCAAGGGAAGAATCAAAGGAAAAATCAAAAGAGGAG
> probe_cstm_P_relictum_0717_11173
TCAAAAGAAGAATCAAAGAAAGAATCAAAAGATTCAAAAGATTCAAAAGATGAATCAAAGGAAGAATCAAAAGGTGAATCAGCAGGAGAAAAAAAAGAAGGAATTAAAGATACTAAAAAA
> probe_cstm_P_relictum_0717_11174
AAAACTGAAATAATAAAACATAAAATCCCTTTAACATATGAAGCTAGAAGCATGAAACCTTTGCCTTTAAATAATGAAGAAATAAAGAATAAAAGAGAACTTTTGAAAATTTTGGATGAT
> probe_cstm_P_relictum_0717_11175
CATGATATTAATATTTTTCTTAAATCAGAGGCTAAAAATAACCTAGAATCTTTTATATATGAAACAAGAAGTAAAATGAAACAAGATATATTTAAAAAAGTTTCAAAAGAAGAAACAAGA
> probe_cstm_P_relictum_0717_11176
AATGAATACCTAAGTAAATTGGAGGAATATGAAGAATGGTTATATGTGGAAAATGATGAGCCATTAGAAAATGTAAATACCAAGATAAAAGAGTTAGAGGATATTTTTATACCTATTAAA
> probe_cstm_P_relictum_0717_11177
GAAAGAGCATATGAACTAGAAGTAAGAGATAGAGTTATTGAAAAAACTAATTTGAAAATAAAAGAAATGAAAGAAAAAATTAAAGAAATTTCTGAAAAAAAACCATGGGCAACAGATACA
> probe_cstm_P_relictum_0717_11178
ATTAAAATGGTAAATGATTCATTGGAAAAAGAAATATTATGGTGGAATAATGCTCAGGATGAGCAAAAAAAATTAGACAACTATTCAGCTCCTTTTTTTAAATCGAATGAAGTAGAATTG
> probe_cstm_P_relictum_0717_11179
AGGTTTAAATCCATTGATTCTTTGATAAAAACCTTGGAAAAGTTAAAAAAGCCTATAGAAAAGAAAGAGACAAAGGAAAACAACAAAAATACAGATAAAAGTAATTCAGAAAAAGAAAAA
> probe_cstm_P_relictum_0717_1118
AGAGAAATGGATGAAAAAAGAAAATACATTTCTAATTATAGAAATATGTATAATACAGATAGTTACAGAGATAAAATAAGTTATAGGAGTAGAGAAAGAGAATGGCTTAGAAAGAATTAT
> probe_cstm_P_relictum_0717_11180
AATCCAGAAAAAGAAAATTCAGAAAAAGAAAACAATTTAGAAAAAGATAATAATTCAGAAAAAGAAAACAATTTAGAAAAAGATAACAATTCAGAAAAAGAAAACAATTTAGAAAAAGAT
> probe_cstm_P_relictum_0717_11181
AACAATTCAGAAAAAGAAAACAATTTAGAAAAAGATAACAAAGAAGACAATTATAAAACGATAAATGAATCGAATATTAATGTTAAAAATGAACAAAATCAAAATAAATCGAATGATAAT
> probe_cstm_P_relictum_0717_11182
ATGGGGGAAGGATATTCAAAAAATACGCTGAAGTATGGGAATTTGAGTGAAAGTAACGTAGAAAATATAAGAAAAAAATTTAATTTAAATAAAAAAGAAATAAATGAAAAAATCAGCACT
> probe_cstm_P_relictum_0717_11183
CTAGATTTTATATATGTATATCCATATATATTAAGACCATATATAGCTTTAGTATTACCTTCATTTCATGAGGTACTAAGAAAAAAAGTTAAAAAAAATAAAGGGAAATCAAATAGTTAT
> probe_cstm_P_relictum_0717_11184
GGATTTAATTATGCTATTAATATTTTATTTAATAAAAACAGCAGAAAATTAAATAATGAAATATCTTTACAAGAAATAATAAATATATTATCTTATATACATAGTGGGAAAAGTAAAGTT
> probe_cstm_P_relictum_0717_11185
ATTATAAGAATTTTATTTATGAGTTTTTTAAGATATAGTATATCAAACAATAATGAATCTGATAAATTAAAAATTATTAATGAAAATGAACATGATAATGATAAGGATAGTGAAAACTTG
> probe_cstm_P_relictum_0717_11186
AATGAAAATGAAAATTTAAACATGAGAAAATTATCTATGGAAAATGATAAGAAAGAAGATTCATATTCTAACAATGAACCAAATATATATAACAATGAAAATGATAAAGAGGAATTAAGT
> probe_cstm_P_relictum_0717_11187
AGAATAAATAACTCCCTTAAATTGGTTTTTTCAGATTCTAATGTAAATATAATAAATAAAAATAGTAAAAAAGAAAGAAATTATAAGTTTATAAACGATAATATCTTTTTTTTAGATAAA
> probe_cstm_P_relictum_0717_11188
AATAAAATAAAATATCATTATCCTAAAAATTACAATGTGAAGGATTTAATATCAGTAGAAGAAGCATTACATCATCTCTTTACATATATGTATATTGAACAGTTATATTTATTATGTCCA
> probe_cstm_P_relictum_0717_11189
AGTAATTTATTATTTAAAATAACAAATAAAAAACAAGTATCAGAGAAAAAAATATTTTTGAATAAGTCCAAATCAAATTTGAATGAAGATTTTGTAATAAATAGAAAAAATAGTTGGGAT
> probe_cstm_P_relictum_0717_1119
AGAAATAGAAGTAAAGATATATATAGAGAAAGAGAAAGAAGAAGGGAAAGGGAGAGAGAAAGGGAGAGAGAAAAGGAAAGGGAAAAGGAAAGGGAAAGGGAAAGGGAAAAGGAAAGGGAA
> probe_cstm_P_relictum_0717_11190
TTAACCTTTTTTTTTAAGGAATTGTTTTTTTCCTTGGAAACTAATTTAGATTTTCGAAATATAATTATTGGTTTTAGACTATATGTTAATTCTTTAGATAATAGTAAACATTCTATATAT
> probe_cstm_P_relictum_0717_11191
TATTTAATGATAGAATACATTAATTCGACATTTACAAATTTAAGTAACAATTATGCGAATGCGACATTTAAACATTTTACAGATAACGAAAATATAATAACTAGCGAAAAGAAAAAGGAA
> probe_cstm_P_relictum_0717_11192
AATAATGATGGAGAAAATAACATCACAAATTTTAATGATATATGTATAGATAGCATTGAACTAATACATTCTATTTATACAAATATGAAGAAAAATGAAATAAAAAATCAAGAAAGCAAA
> probe_cstm_P_relictum_0717_11193
GAAAATTTATCAAAAGAAGATATATATAAAAAATCCTCATCTATATTAGAAATTCAAAATGAAACTAACGGATGGAGAGGATTATTTTTAAATAAAACTAGTAAAATATTAACTGATGAA
> probe_cstm_P_relictum_0717_11194
ATTGTTTTTAGTTTAAGACAATGTTCACCCTGTTTTATAAATAATGAATGGTATAGATTATATGCTTCATGGAAACAAGGGACAAGTTTTAATAGATTTATTAACTCTGTTTTTTATTAT
> probe_cstm_P_relictum_0717_11195
CCAGCTCCTATTGTAATTGTAATTAAAACAAATGATAATCAAATATTAGGTGGGGTATGTACTACGCCTCTAAAAGATTCTCATTTGTATCATGGTTCTTCATCTGATTTTTTATTTTCT
> probe_cstm_P_relictum_0717_11196
GCATATCCAGTTTTTAGAATTATTAGAACTAATCAATTGGGTAATAATTATGTTTATTTAAATAGTAAAAATTCTTTTTATCCTAAAGGTTTAGGATTTGGAGGAAAAACTGAATGCTTT
> probe_cstm_P_relictum_0717_11197
AGGTTATTTTTAAGTGATGAATTTAAAGAGTCTTATTGTACACAAAGTGATTATACTTATAAAAGTGGACATTTATATTTTCCTCATCATAAAAAAGAAAAAGATGATATTAATATTGAT
> probe_cstm_P_relictum_0717_11198
GATGATGATGACGATGATGATACAGATTCATTTTTATGCAAATTATCTATTAATGAAGTGGAAGCATGGGGGTGTGGTAATGAAAAATCTTTAGAAGAACAAAGATTAGCTTTTCAAAAC
> probe_cstm_P_relictum_0717_11199
GAAGAAGCATGTAAGCAAGAAAGAAGATCCATTGACAAGTCGAAAATTGTTCAGAATAGTTTTGATAAAGAATTTTTATTACCAAAAGTTTTTGTTGGCGGAAATTATGACAATTTTGCA
> probe_cstm_P_relictum_0717_112
TTAGATCAAGGAAATAGGAGTTGTTTTAAAAAGGGACTTACTATATTTTTACTACACTATTTTGCTAATGAATTAAAAATTGCTTCAGATAATGGTAATCATGTAAATCGTTATGAAGAT
> probe_cstm_P_relictum_0717_1120
AAGGAAAGAGAAAGGGAAAAGGAAAGAGAAAGGGAAAGGGAAAAGGAAAGAGAAAGAGAAAGGGAAAAGGAAAGAGAAAGAGAAAGAGAAAGGGAAAAGGAAAGAGAAAGAGAAAGGGAA
> probe_cstm_P_relictum_0717_11200
ATGAAAATAAATGATATTTTTAATGAATCGAAAATGCAGGAAAATTTAAAACTAAAAAAAAATGATCTAAATAGTTATGAAATTAATAACGAACATATATTAGAAGAATTTGAGATAAAA
> probe_cstm_P_relictum_0717_11201
AGTAAAATAAGAAAAGTTTGCTTAGGTATACCAACAAAAGATTTAGATGTGAAAAATATTTTAAGATTGTTAAAAGAACCAATTTGTTTATTTGGTGAAGATAGTTATGATAAAAGAAAA
> probe_cstm_P_relictum_0717_11202
AGATTAAAAAATATATTAATTACTAAATATGATAAATTAATAATTAAAAAAAAAAGTGAAAATGAAGAAGAAGTAGAAGAATTTCAAAATATTTTAAAGAAATATTATATTGACTTTAGT
> probe_cstm_P_relictum_0717_11203
AATTTGTATGATTTAAGTTCTTCAGATATTTTAAAAGTCAATGATTTTGAAGAAGAATTAGGGAAAAAAACTTTAAATAAACATACTGCAAAAAGTAAGGAAGAAGAAAATAGTTTAAAA
> probe_cstm_P_relictum_0717_11204
GAAAAGTTTTATACTGAAAGTACAGAAGAATTGAAATTAGCAAGAATAGATATAATGCTACAAACTTTGCCTAGAATATTTTTATATAAAGAAATGATATATAAATTTCAGAAAAAGTAT
> probe_cstm_P_relictum_0717_11205
TCTAGAGAAGATTTTGATAATTATATAATTTCTTATAATGAAAATATGAAAAATTATTTAGATTTACATATCTCACAATTGGGGGATGACAGACCCTTAACCATGGGAAAATTTTCTCCA
> probe_cstm_P_relictum_0717_11206
GATAATAGTGTTTTTGCTGTTAGTAGTTATAATACATATATAAATTTATTTAACTATAAAAATGATAATTATAATGTAATAAAAACTCTTAAAAAAGGTCATGATGATAAGATAAATTGT
> probe_cstm_P_relictum_0717_11207
ATAGAATGGAACTTTCCAAATAATTATTCATATTATAGTACTTTAAATTATAATGATATATCAAAGAAAGATTTACTGTTAGCTTCTTGCTCATCAGATAAAACTTTTTGTATATGGAGA
> probe_cstm_P_relictum_0717_11208
CCATTTTTAAGTGATGAAGAAATTACTATTTCAAATAAAAAAAATAATCAAGCTAAGAAAAGAAATCACAATGATATTAATGAAATAAATGATGAGAAAATAAACAAAGAAAATTATTAT
> probe_cstm_P_relictum_0717_11209
GAAAATTATAAAGAACAAAATGGGGAAGAAGTAAGTTATGAAGATGAAAACAAAAATGGCCAGAGTGATAAAAATTTGTTATGTAAAGTAAAAGCACATGAAGATAGAATAAATAAGATA
> probe_cstm_P_relictum_0717_1121
AGGGAAAGGGAAAAGGAAAGAGAAAGGGAAAAGGAAAGAGAAAGAAAAAGAGAAAAAGAAAAAGAAAGAAAAAGACAAAGAGAAAAAGAAAGAGAAAAAGAAAAAGAAAGAGAAAGAGAT
> probe_cstm_P_relictum_0717_11210
TGTTTTCATCCTCTAAATAAATATGTCTTAACATGTTCAGAAGACGAAACAATAAAATTTTTTGATATTGAAACAAATAAGGAGTTATTTTATCAAGAAGGTCACAACAGTAATGTTTAC
> probe_cstm_P_relictum_0717_11211
ACAGCTGCTTTTAATACATATGGAAACTTATATTTATCAGGAGACTCAAGAGGTGGCTTAATGCTATGGGATATTAGAACAGGAAGAAATATAGAAAAAAAAATTGTTCATAATAAATGT
> probe_cstm_P_relictum_0717_11212
ATAATGAATATAAATTTTAATCCGTTTATGCCAAATATGTTTTGCACTTGTTCATCTGATAACACTATTAAAGTTTTTGATTTAAGGAATTTTCAAACATCTTGCAATATATTAGCTCAC
> probe_cstm_P_relictum_0717_11213
AATAAAATTGTTACTGATGTAATTTTTGAACCTATGTATGGGAGATATATTACTTCTAGTTCTTTTGATACTTTTATTAAAATATGGGATTCTGTAAACTTTTATTGCACCAAAGTTTTA
> probe_cstm_P_relictum_0717_11214
TATAATAATGACAACAAAGTTAGAAATGTTGATATATCTCCAGATGGCAATTTTATTTCTTCTACATCTTTTGATAGAACATGGAAATTATACAAAAACAGAGAATTTTCTGAAGATAAT
> probe_cstm_P_relictum_0717_11215
ATGGATTGTGACAAAATAAAATCGAATAGTATTTCAAATTTTTCTGTCACATATGATAGAGAATCTGTTGCTAACATGAATAGTGAAAAAAGTTTAAGTAGTAGTGAAAATGAATCCAAT
> probe_cstm_P_relictum_0717_11216
TCTTTTATGAACATAACTAGTAAAAAAAATGAAAAAACAGAAAATAATAGTTTCCTCTTAGATAATAGCAGTTTTGAAAATATAAAAGATAGTTTGTTAGAGTCTATTGATTTGAGCATA
> probe_cstm_P_relictum_0717_11217
TTAGATTCGAATTTGGAAACAAAAAAAGGATTTTTTCCAAGTAACTTATCAAAAAATTTCAATCATTTATCAAAAGAAAACATCAGTAATAAATATTTAGATAAATTATTAAATAAAAGC
> probe_cstm_P_relictum_0717_11218
GAGTCTTCATTTATGAACAAAAAAAAAGATATAAATTTAACAGATAATAATGCAACGATTCTTAACAGCAATAAAAAAGAAAAATTTTTGGATTCCATGAATCACGTAAATAATGAAGAT
> probe_cstm_P_relictum_0717_11219
TCTACTATAAATACTCTAAAAAAATACACAAATAATAATATTAATAATATATATGAAAAGAAGATAATTGAAAATGAATTAAATGATGCAAGTGATTTTGAGAATATGGTAGGTGATTTA
> probe_cstm_P_relictum_0717_1122
AAAGAAAAAGATAGAGAAAAAGAAAAAGAAAGAGAAAGAGATAAAGAAAAAGATAGAGAAAAAGAAAAAGATAAGGAAAAAGATAAAGAAAGAGATAAGGAAAAAAATAGGGAAAGAAAT
> probe_cstm_P_relictum_0717_11220
AGAATTACTTTTATGAATTGGTTGAAAAAAACTCAAATGAATTTTATAAGAGAAAAGGATAAAATATTTAAAGATAAAAAGGATCTAGAAATGGAAAGGGTAAGATTATACAAAGAGTTA
> probe_cstm_P_relictum_0717_11221
GAAAATAGAAAAAATGCAGAAGAGCAAAAATTACTTGAAGAAAGAAAAAAATTAGATATAGATATAGCAAATAGCTACAAACAAATAAAAAAAGAAAAGGAAGAACATAGAAAAAGATTT
> probe_cstm_P_relictum_0717_11222
GATGAAGAAAGATTGCAATTTCTTCAAGAAATAGATAAAATAAAACTAGTGCTATATTTAGAAAAAGAAAAATATTACCAGGAGTATAAAAATTTTGAGAATGAAAAAAAAAAAGTAGTT
> probe_cstm_P_relictum_0717_11223
GATGCAAACATTGCAACTGAAACAATGATTGATATAAATGTAGGAGGGGTAATTTTTGAAACTTCTAGACACACGCTAACACAACAAAAAGATTCATTTATAGAAAAATTGTTAAGTGGT
> probe_cstm_P_relictum_0717_11224
AGGCATCATGTAACCAGAGATAAGCAAGGAAGAATATTTTTAGATCGTGATAGTGAATTGTTTCGAATTATATTAAATTTTTTAAGAAATCCATTAAGTATTCCAGTACCAAAAGATTTA
> probe_cstm_P_relictum_0717_11225
AATGAAAGTGAATCTTTACTAAAAGAAGCAGAATTCTATGGAATTAAATTTTTGCCATTTCCACTAGTTTTTTGTATAGGTGGTTTTGATGGTGTAGAGTATTTAAATTCAGTGGAACTA
> probe_cstm_P_relictum_0717_11226
TTAGATATCAGTCAACAGTGTTGGCGTATGTGCACACCAATGTCTACTAAAAAGGCATATTTTGGAAGCGCAGTTTTAAATAATTTTTTATATGTATTTGGAGGAAATAATTATGATTAT
> probe_cstm_P_relictum_0717_11227
AAGGCTTTGTTTGAAACAGAAGTATATGATCGTTTAAGAGATGTTTGGTTCGTTTCTAGCAACTTAAATATACCAAGAAGAAATAACTGTGGTGTTACGTCAAATGGAAGAATTTATTGT
> probe_cstm_P_relictum_0717_11228
ATTGGTGGTTACGATGGTTCCTGCATAATTCCAAACGTAGAAGCTTATGATCACAGAATGAAAGCTTGGATCGAAATTGCTCCATTAAATACACCTAGATCTTCAGCAATGAGTGTAGCT
> probe_cstm_P_relictum_0717_11229
TTTGATAATAAAATTTATGTTATTGGTGGAACAAATGGAGAGAGATTAAATTCAATTGAAGTATATGATGAAAAAATGAATAAATGGGAACAATTTCCTTACGCATTGTTAGAAGCCAGA
> probe_cstm_P_relictum_0717_1123
AAAGAAAAAGACAGAGAAAAAGAAAGAGATAAGGATAAAAATAGAGAAAAGGATAAAGAAAAAAATAAAGAAAGAAATAAAGAAAAAGAAAAGGATAAAGAAATAGAAAAAGATGTTCAA
> probe_cstm_P_relictum_0717_11230
AGTTCTGGTGCAGCATTTACATATTTAAATCAAATATATGTTGTTGGAGGTATTGATAATGAACACAATATTTTGGATTCAGTAGAACAATATCAGCCTTTTAACAAAAGATGGCAATTT
> probe_cstm_P_relictum_0717_11231
TTAAGTAGTGTTCCAGAGAAAAAAATGAATTTTGCTTCAGCTACATTATCAGATTCATATATTATAACAGGAGGAGAAAATGGGGATGTTTTAAATTCTTGTCATTTTTTCTCTCCGGAT
> probe_cstm_P_relictum_0717_11232
ATGTCATATCTTATTTGGTTTAGGAGCCATAATAGATATGATGATTGTAAAATTAGTGAGTTAAAATCATTATTGGAAATATTTTGTGATAAAAGAAAGGAGTTGTGGTTAAATGAAAAG
> probe_cstm_P_relictum_0717_11233
GAAAACAATTATAAAGGCGAGGTTTTTTTAAAAGTAAATATAACAGAAGAAGAATTATGGAAAAATGTACTATCTAGAAGTATTTTAATTAAGGGAGTTGTTGACTTATGGGGTGAAGGG
> probe_cstm_P_relictum_0717_11234
AACTCATATGATGATTTATTAAAAAATTTAACTACAAAAAAGCACCTTTTTGAAAATAATTTAAGAAATAAAAAGTGGTGCTTTTACTTTAATTCTTTTGGTAAAGTGGTAAATCAAATT
> probe_cstm_P_relictum_0717_11235
GATAAAAAAAAAAAGATGGATTATTTTAAAATTTTTTTTGATGAGTTTAGAGATATTGATTTAATAAACCCAGATGTGCACATTGCATTATTTGAAGAATACGATAAAAAAAATTCAAAG
> probe_cstm_P_relictum_0717_11236
ATTTTAAAAAAAGTATATTTTGGTAAATGCATTGTACTAAGAAAATATCAAAATTCCATTTTTAATACATATGAAAAAACAACTGAAAAACCAAAAATTTCATGGTGGAAAAATTATGCC
> probe_cstm_P_relictum_0717_11237
TTAAATAAAAGGCCAATATTAGGACCTACTACTACCGACAATGAATTGGCATTTATAATGTGTAATATAGCAAAAATAAAAAATGGTCACATTGTATTAGATCCTTTTGTAGGATCAGGT
> probe_cstm_P_relictum_0717_11238
GGGTTATTAGTATCATGCTCTATCTTTAATGCAATTTGTATAGGCAATGATATTGACATAAGATTATTGAAGGGTTATAGATTATCATATTTAAATCCACATATCGAACATCAAAATGAC
> probe_cstm_P_relictum_0717_11239
AAAAAAAATATTTTTCAAAATTTTTTACACTACAATTTAAATATGCCTGATATTTTAGTATCTGATAATTCAAAGCCAATCTGGAATTTTTTCCATAAACCATGGGTCGATGCAATAGTT
> probe_cstm_P_relictum_0717_1124
AAAAAGAAAAGGAAAGATAGTGAAGAAGATAGAGATAAGGAAATAGGAAAGCAAAAAAAAAATGAAAAAGATTTAGTTAACAATATGATAATACAAAAGGAATTCGAAAATGAAGAAAAG
> probe_cstm_P_relictum_0717_11240
ACTGATCCACCTTATGGAAATAGAGCAACTATTAGAACAAGTGTAAAAAATTCCAGTAATGCAAAAAATAAAGGAGATATTATAAATAATAATGAATTCAATGAAAATAGTGCAATTATA
> probe_cstm_P_relictum_0717_11241
AATAACAATGAAAATGAATTAGAAAGAAAAAATACATTGAATAAAAAAACAATTAATTACAGATGTGCCGCAGCTATAAAAGATTTATTAAATATTGCATCCCACACATTAGTTGATAAC
> probe_cstm_P_relictum_0717_11242
GGTATGTTAGTGTTTTTATTACCCGTTCAATTGAAAACTATTAAAGAAGAAATAGAAATTTTAAATCATTCAGATTTTTACTTAATTTCTTATGATTTACAAACATTGACTTCTTTTTCT
> probe_cstm_P_relictum_0717_11243
ATGACTAGCAAATCATCAAAATGTGATATAACTGAGAGAATGGAAGACATAAAGAAAATAGTAATTGAAGAAGTAAGAAGGAATTTAGTATATAAAAAACCGGTGGGACCAATAATGAGT
> probe_cstm_P_relictum_0717_11244
TCTAAGGATATATTAACGTTAAGTCAGGAGCAAGAATCAAAGTTTACTGAAGAAGTTCATGAATTAGGTTTACATGTTAATAGCATACATCATAATTCTACACCTGCATTTTTATATGAA
> probe_cstm_P_relictum_0717_11245
ATGGCACTAAAGTATGAATCCAATTCATACATAACAAGTACTGGAGCATTATGTTGTATATCAGGAGAAAAAACGGGAAGATCTCCTTCTGATAAAAGAATTGTTAAAGAGAAAAGTTCA
> probe_cstm_P_relictum_0717_11246
GAAAATGATATATGGTGGGGAAATGTAAATATTCCAATTAAGGAAAAATCTTATGAAATAAATAAAAGTAGAGCAATAGACTATCTAAATTTACAACCTAATTTATATGTAATAGATGCT
> probe_cstm_P_relictum_0717_11247
TATGCAGGTTGGGATGAAACATGTAGAATTAAAGTAAGAGTTATAACATCAAGAGCATATCATGCGTTATTTATGTTAAATATGCTAATACCACCTAAGAAAATTGAAGAAATTCAAAAT
> probe_cstm_P_relictum_0717_11248
TTTGTTCCTGATTTTATTATTTATAATGCTGGAGATTTTCCATCAAATCGATTAACAGAAGGTATGTCAAGTAAAACTTCAGTAATTTTGAATTTCGGGTCAATGAATATGGTTATATTA
> probe_cstm_P_relictum_0717_11249
GGTACTCAATATGCAGGAGAAATGAAAAAAGGAATTTTAACTTTGTTTATGTATAAAATGCCAAAGGAAGGAAAACTACCATTACATTCCTCATGTAATGTAGGAATAAATAATGATGTT
> probe_cstm_P_relictum_0717_1125
AAAATAAAGGATTATGAAAGAAGCATAAAAAATGTAAAATGTAAATCGGAATATAATTTAAATGAAAACATCAAAAATGAAAAAAATTTAAATAAAAAAAAGAAAAATAAAGAAAATACA
> probe_cstm_P_relictum_0717_11250
ACTTTATTCTTTGGTCTATCTGGTACAGGAAAAACAACTTTATCAGCGGATGCAAATAGATATCTTATTGGAGATGATGAACATGTTTGGACAGATGAAGGTATTTTTAATATAGAAGGA
> probe_cstm_P_relictum_0717_11251
GGATGCTATGCTAAATGTAAAGGATTATCAAAAAAACAAGAACCAGAAATTTTTAAAGCAATCAAATTTGGTGCAATACTGGAAAATGTAGTTATGGATCCAATTACCAGAGAAGTAGAT
> probe_cstm_P_relictum_0717_11252
TATAATAATTGTTCTATTACGGAAAATACAAGATGTGCATATCCCCTCTCTTATATAGACAATGCCAAAATACCTGCATATATAAATAGTCATCCCAAAAATATTATTCTACTAACTTGT
> probe_cstm_P_relictum_0717_11253
GATGCCTTTGGTGTTATCCCTCCTTTGTCCAAATTAGATCTCTATCAAATGATGTATCATTTCGTTAGTGGATATACTAGTAAAATGGCAGGGACAGAAGATGATGTATTGAAACCAACA
> probe_cstm_P_relictum_0717_11254
GCTACTTTTTCTTCTTGTTATGCAGCTCCGTTCTTAGCTCTTCATCCAATGGTTTATGCAAAAATGTTGGCAGAAAAATATCAAAAACATAAAGCAAATGTATGGTTATTAAATACTGGT
> probe_cstm_P_relictum_0717_11255
TGGATTTATGGCCCATATGGATCTCAAAACGGTGTGAGAATACCACTAAAATACACTCGCTTGCTAGTAGATTATATACATGGAAATAAGTTAAACGACATTGAATACAAAAAAACTCCT
> probe_cstm_P_relictum_0717_11256
ATTTTTAATTTTAATGTACCTGTTCATTTAGATGGCATACCTGATGAAGTTTTGGATCCATTAATTGGATGGAAAGATAAAGAGGATTATTTAAAAAATCTTCGTAATTTAGCTAATGAA
> probe_cstm_P_relictum_0717_11257
CCATATGAAATTTCAGCAACTCATGCATGGAATTGTAATTCACAAGTAGATCCCATGTCATTTGGTGATATAGGTTTATTAAATCACACAAACATCCCATGTGTACTTGATTTCTTAAAA
> probe_cstm_P_relictum_0717_11258
CAAAGATATTTAAAAAACCAAATATATACCACAGCTCTTCCTCTTATTGTTGCAATAAATCCATATAAAGATTTAGGAAACACAACTAATGAATGGATTCGTAAGTATCGTGATGCAGTT
> probe_cstm_P_relictum_0717_11259
GATCATTCTAGATTACCTCCACATATTTTTTCAAGTGCTAGAGAAGCTCTTTCAAATCTTCATGGTGTAAACAAGAGTCAAACTATTATTGTTTCTGGTGAATCTGGTGCAGGAAAAACA
> probe_cstm_P_relictum_0717_1126
ATGAATATAATTGAAAAGGATTTCTTTCTTAATATATTTAGAGGAGGTCCTGGAAAGCATTTTTGCTCAGGAAGAGAAAATTTTTTTTTAGAAAATAATACTCTCGAATTAGATATAAGA
> probe_cstm_P_relictum_0717_11260
GAAGCGACAAAACAAATTATGAGATATTTTGCATCATCCAAAAGTGGAAGCATGGACTTACGTATACAAACAGCAATTATGGCAGCTAATCCTGTTCTTGAGGCATTCGGTAATGCCAAA
> probe_cstm_P_relictum_0717_11261
ACTATAAGAAATAATAACTCATCACGTTTTGGTCGTTTCATGCAATTGGTTATATCCCATGAAGGAGGAATTAAGAATGGTTCAGTTGTCGCATTTTTATTAGAAAAATCAAGAATTATA
> probe_cstm_P_relictum_0717_11262
ACTCAAGATGATAATGAAAGGTCATACCATATATTTTATCAATTTCTAAAGGGTGCAAACAATAACATGAGATCTAAGTTTGGTTTGAAAGGTATTAAAGATTATGCAATTTTAAATCCT
> probe_cstm_P_relictum_0717_11263
AATTCAACAGATGTAGATGGTGTGAATGACAAAAAAGATTTTGAAGAAGTACTTGAATCATTAAAAAATATGGATTTAAGTGATGATCAAATAGAAGTAATTTTTTCTATTGTAGCCGGT
> probe_cstm_P_relictum_0717_11264
ATTTTAACCTTGGGAAATGTTAAATTAATAGAAAAAGCAGAAGTTGGATTAACTGATGCTGCAGCTATTAATGATTCAGATATGCAAACATTTAAAAAAGCATGTGAATTAATGTTCCTA
> probe_cstm_P_relictum_0717_11265
GATGCAGAATCAGTGAAGAAAGAACTATTAATTAAAGTAACTGTTGCTGGTGGAAATAAAATTGAAGGTAGATGGAATAAAAAAGATGCAGAAGTGTTGAAATCATCTCTATGCAAAGCT
> probe_cstm_P_relictum_0717_11266
ATGTATGAAAAATTATTTTTATGGATAATTAAGCATCTAAATAGTAGAATTGAGCCAGAAAACGGATTCAAAGTATTTATGGGTATGTTAGATATATTTGGTTATGAGGTATTTAAGAAC
> probe_cstm_P_relictum_0717_11267
AACTCACTTGAACAGTTATTTATTAACATAACAAACGAAATGCTCCAAAAAAATTTTATTGATATTGTTTTTGAAAAAGAATCAAAATTATACAGGGAAGAAGGAATATCAACCGCTGAG
> probe_cstm_P_relictum_0717_11268
TTAAAGTACACAAGTAACAAACCCGTGATTGATGTACTTTGTGATAAGGGAAAATCCGTGCTTTCATATCTAGAAGATCAATGCCTTGCACCTGGAGGAACAGATGAAAAATTTGTAAGT
> probe_cstm_P_relictum_0717_11269
GCCTGTACTACAAATTTAAAGGGAAATGACAAATTTTCTCCTGCTAAAGTTGCACCAAATAAAAATTTTATTATACAGCATACTATAGGGCCAATTCAGTACTGTGCAGATAACTTTTTA
> probe_cstm_P_relictum_0717_1127
AAAGAATTTCTAAAACAATTAGAAAATCCCTCATTTTTATCGAAATTTTCAGAGTTAAAGAGAAAACTAATTTATGATTTTTACATTATAAAAAAAGAAGAAATCAAGAAAAGATTATGG
> probe_cstm_P_relictum_0717_11270
TTTAAAAATAAAGATGTTTTAAGAGCAGAGCTTGTAGAGTTAATTAAGAATTCTGATAATGAAATAGTACAACAATTGTTTGAGGGACAAATTATAGAAAGAGGAAAAATGGCTAAGGGA
> probe_cstm_P_relictum_0717_11271
TCTTTAATAGGTTCTCAATTTTTAAATCAATTAACATCGTTGATGGCATTAATAAATAGTACTGAACCACATTTCATTCGTTGTATTAAACCAAATGAAAACAAAAAACCTTTGGAGTGG
> probe_cstm_P_relictum_0717_11272
TGTGAACCAAAAATTTTGATTCAACTTCATGCATTATCAATATTAGAAGCACTTGTTCTACGTCAATTAGGATATTCATATAGAAGATCATTCGAGGAGTTTTTATATCAATTTAAATTT
> probe_cstm_P_relictum_0717_11273
GTAGATATTGCTACTGCTGAAGATGAAACTCTTGACCATAAAACGAGATGCATGAAATTATTGGATATGTCAGGAATTTCTAAGGACATGCTTAAAATTGGAAAAACAATGGTATTTTTG
> probe_cstm_P_relictum_0717_11274
AAACAAGATGCAGCAAAATTATTGACCAAAATCCAAAGGGAAAAATTAATAGAATGGGAAAAATGTGTATGTGTTATTGAAGCTGCTATTCTTAAACATAAATATAAACAAAAAGTTCAT
> probe_cstm_P_relictum_0717_11275
GGATATCAAGTATGGACTGATATTTCTCCATCAATTCAAAAGGATCCCAATATTATGTTTGTTAAATGTGTTGTTCAACAAGGGTCTACAAAAGAAAAATTAACTGTTGTTCAAATCGAT
> probe_cstm_P_relictum_0717_11276
ATGCTAAAGTTAAAAAATCTGACTAATAAATATTTAAAAAAAAAAATTTTTTTAGTTCGTAATTTTTGTGAATATAAAAAAATTTATTATAGCGGGCCAAAAGATACATACATAAACTCT
> probe_cstm_P_relictum_0717_11277
GGTTTTGAATTAAAAAATGAAGACACAGAAAAGTTGATTGATTTAGTTAAAGAAAGTTTGAAATTAAAACTGCTAACACATAATTATTGCTCAGAAGACATTGGTAAACACTATTTAGAG
> probe_cstm_P_relictum_0717_11278
CTAGCAATATTAGAACACAAAAATTTATTATTAAATGATTCCAAAAATCATTATTTTAAAAGTTACGAAATTTTTAAAAAAATTAATGGGGAATTGAGTATAATGTGTGCTAATATTCAA
> probe_cstm_P_relictum_0717_11279
ACATACATAGGTGTTGTTTATAAAGATCTAGGAGATTTAGAAAAATCGGAAGAATTTTTGCAATTATCTTTAGCAAATAAGAAATTAATAGTCAAAGATAAAAATTATTTAATTATTGAT
> probe_cstm_P_relictum_0717_1128
GCGAATTTTGAAAATATTATTGATAACTTAGATGATAAAGATGCTATTAAATTATATGGTAAATTAAGAAAAAATAAAGATGATATTGGGTTTTTCTTAAATTATTTACATGATTTTAAT
> probe_cstm_P_relictum_0717_11280
ACTCTAAACAATCTTGGTTCTTTATATCAGCATAAAAAAGAATATAATACATCTGTAGAATACTTTGAAGAATGTATAAGAATGCTAATTTCTTCACCAGTAGAGTTAAATAAAAATGAA
> probe_cstm_P_relictum_0717_11281
CAAATAGCATTATGCTATTATAACTTATCTTTTTCATATATTAGTTTAAACGATTTAAATTCAGCAATAACTTGTTTAATTAGGTCATATGCAATTGCTCAAAATACATTCGGTCCAGAT
> probe_cstm_P_relictum_0717_11282
ATGAAGTTGAATATTTCGAACCCTTTGAATAATGTACAAAAAAGTATAGAGATTGATGATGAGAAAAAATTATTGCCCTTTATGGAAAAGAGAATAGGGAATGTAGTACCAGGGGATTCA
> probe_cstm_P_relictum_0717_11283
ATAGGAGATGAATTCACTGGATATGTTTTTAGGATAACGGGAGGTAATGATAAGCAAGGTTTCCCAATGATGCAAGGGGTTTTAACAAATAACCGTGTCAGATTGTTATTTAAGAAAGGT
> probe_cstm_P_relictum_0717_11284
ATGAAATGCTATAGGCCAAGAAAAAAAGGAGAAAGAAAAAGAAAATCCGTTAGAGGTTGCATTGTTGGGCAAGATTTATCTGCTTTAAATTTAACTTTAGTAAAAAAAGGTACAAATGAA
> probe_cstm_P_relictum_0717_11285
ATTCCAGGATTAACTGATAAGACTGTTGGTAAAAAATTAGGACCCAAGAGAGCTAGCAAAATTAGAAAGCTATTCAATTTAGATAAAACTGATGATGTAAGAAAATATGTTATTGGCAGA
> probe_cstm_P_relictum_0717_11286
TCTGTTACTAAAAATGGTAAAACTAGAATTATTAAACCAAAAATTCAAAGATTAGTTACGGAAAAAAGACTATTTAGAAAAAGAACATTAATGGAGGCTAAGAAAAAACGTATATTAGAA
> probe_cstm_P_relictum_0717_11287
AAATGCAAAGCTATCAAGGAATACAAAAATGTTTTAAAAAAATATAGAAAAAAAATGGTCTCAAAAAAACAAGAAGAAACAGGAAAAAAGAAAAAAGTTAAAAAAACCATTTCCAAAAAA
> probe_cstm_P_relictum_0717_11288
AATGTGAAGGGGGAAAAAAGCAAAGAAAAAATTGCAAAAAACCCAAAGGATAAAGTAAAAACTAAAAATGTAGAAAAAACAGTTGACAAAAAAGACAAAAAAACGGAAAAACCAAAAGTG
> probe_cstm_P_relictum_0717_11289
ACAAAAATAAAAGTAGGTGAAGAAATGAGAAATGCTTCCTTTGCTTTAGCTAAAGCCGTATGGGCTGCTGGAGATTTTAAAGGGCAAATTATTGAAGGAATAAAAAGACCAGCTGTAGCA
> probe_cstm_P_relictum_0717_1129
AAATTTAGTTATAAAAAAAAGAGAAAAATTCTAAATAAAACGCGTGAAGAATGTGAACTAAATAATTTTAAATGTTATTTACCTGAAAATATAAATTTAGAAAACATATTATGGAATGAT
> probe_cstm_P_relictum_0717_11290
TTATCTCTATCTACTAACAATGTAGCTGGAGTTAAATTGCCTATATTTCAAGTACAAATAGACCCTACTGTTGATGTTCTAGGAAACTTAGGTGTTGCTTCAGGAGGGCAAGTTATTAAT
> probe_cstm_P_relictum_0717_11291
GACAAGAGATTATTTAGTTGTAAAAAATTAAAAGTATGCGCACTAAGATTTACAGAAAGTGCTAGAAAAAGAATTTTAGATGCTGGTGGTGAATGCTTAACTTTTGATCAATTAGCTTTG
> probe_cstm_P_relictum_0717_11292
AAATATCCTACTGGAAAAAAATGTATACTTTTAAGAGGACCAACCAAAGCAAGAACGGCTGAAAAACACTTTGGTAAGGCACCTGGTGTTCCAAAATCTAAAGCAAGACCTTATGTTCGT
> probe_cstm_P_relictum_0717_11293
GGTATCGCTCTTAAAAATGTGGGAAGAATAAAAAAGCATGGAAGAAAACATCTGGTTTCAAAAAACCCATACATGAGGCTGTTGGTGAAGTTATATAATTTTTTAGCAAGAAGAACGAAT
> probe_cstm_P_relictum_0717_11294
GCTAATTTTAATAAAATAATTGCTAAAAGACTTATTATGCCTAAACGTTTTAGGCCCCCATTATCATTATCTAAATTACAAGCTCATATGATAAAACATCCAGACGACGTCGCAGTTGTT
> probe_cstm_P_relictum_0717_11295
ATACAACAATATCACATAGTTGGTAGAGCTGTTCCAACTGAAAAAGATAAAAACCCTAATGTTTATCGAATGTGTATATTTGCAAAAAATGAGACAAATGCAAAATCTCGATTTTGGTAT
> probe_cstm_P_relictum_0717_11296
TTTATGAAAAAAATAAATAAATTAAAAAAATCAAACGGAGAAGTGTTAGCTTGTGAAAAAATAAGAGAAAGATTTCCATTACGAGTAAAAAATTATGGTGTTTTATTAAGATATGATAGT
> probe_cstm_P_relictum_0717_11297
AGAACAGGAACACATAATATGTATAAGGAATTTAGAGATACTACCAAAGAAGGAGCTATTTCTCAGTTATATTCAGAAATGGCCGGAAGACATAGAGCAAGAGCATCTTCCATTAGTATT
> probe_cstm_P_relictum_0717_11298
ATAAGAATATCTGAAATTAGTTCTAATTTAGTTAGAAGACCACATATTAAACAGTTATTAAAAAAAAAACTAAGATTCCCAGCATTACATTTGCCTACATTGAAGAGAGAATTTAGAAAA
> probe_cstm_P_relictum_0717_11299
ATATGGGATACTGCTGGGCAAGAAAGATATAGAAGTATAACAAGTGCTCATTATAGAAGAAGTGCTGGAGCTATATTAGTATATGATATAACAAAAAAAAAGACGTTTTTAAGCATTTCT
> probe_cstm_P_relictum_0717_113
ATGTTTATTAATTGTAGGGATGTAGCTGTGGATTTTATTGAAGCTATAAAAATCCCTCACATCATTAGTCTTTTAGATACTATAATAAATAAGGATCCAGAAAAAATTACGTTGCAACGT
> probe_cstm_P_relictum_0717_1130
ATTGATATGAGTAACTACAAAAATAAAAATTTTGATCGTATAAATAAAGAAATTAATAAGTTATGGCATATATATATAACTTGTAATATACTAAATGCAAATAAATGTCAAAATAAAGAA
> probe_cstm_P_relictum_0717_11300
GTTACATATGAGCAAGGAGCTAGTTTTGCAAGAGAAAACAATCTATTTTTTGCTGAGGCATCAGCTGTATCCAAATTAAATGTAAAGCATATATTTGAAAGTTTATTACAAGAAATATAT
> probe_cstm_P_relictum_0717_11301
AATAATAGATTAAAAAGTAATAACGGAAGTTTTAGTAATAGAAGCAATGCTACATGTGAAAATGCAATACAATTGACTAAGGCTCAAAGTGTTATAAAGTTAAATGATATAAATGAAAAT
> probe_cstm_P_relictum_0717_11302
ATGAATATAAAAAAATATTGTTTCTCAATATTTGCATATGCATTATTATTAGAAGTATTATGTGAACTAGGATTAGATGAAGTAAAAAAACATTTTACATATGGATTAAACATTTATAAT
> probe_cstm_P_relictum_0717_11303
AAGAATGAAAAATTAAAAAAATATATTTTATCTTATCCAAACGAAAGAATAAATCATGTAGATTTGAAAAATAGATTGGCTAGTATATTAAAACCCAATAAATTAAATAATCCTATTAAT
> probe_cstm_P_relictum_0717_11304
TTAGGTTTTTCAAAAAAAGAGAAATATCCCGACTCAAAGTATTTTTCCGTGAACACCACATTAAATGACAAAAATGATAATGTTTATTCAAAAAAAACTAAAAATTTCGATAGAACAAAA
> probe_cstm_P_relictum_0717_11305
GATATGCACGATGATATCAAAAATAAATCAAAAATTAGTGGTAATAAAATGCATATATTAAATAAAAATAATCATTACAAATATAGAAGTATTACTGATAATAACGATATTACTAAGAGT
> probe_cstm_P_relictum_0717_11306
GATGCAAATAAAGAAAATATGTATGGCAAAAGCCTTTTAGTTACTTATTTTGATCCAAACAATTATAGAAATAATATATTAGATAGTGATGATGATACTATACCAAATAATGACAATGAT
> probe_cstm_P_relictum_0717_11307
AATATATTAGATAACAGTGTTGATTCTTTGGGTAGTGACACCATTGATAATTCTTTAGATAATGATGATAACACATTAGGCAATGTTGTTGATGACTTATTTAGTGATATAGTTGTTGAT
> probe_cstm_P_relictum_0717_11308
AATTCTTTAGGCAATGATGAAGATAATTTATTTCAAAAAGATGATCATACTATATTAGATAACACTATTGATGATCAGGATGAAGATACTGACGATTCTTATTTAATAAGTGATGATAAT
> probe_cstm_P_relictum_0717_11309
TACTCAGCAAAAAGAAACGATGACGAGGATAATACATTAAATGAAGATTCTGATGAATTATTAGATAACGTTGTTGATGATCTGGCTAGTGACGCTTTTGATAATTCTTTAAGCAATGAT
> probe_cstm_P_relictum_0717_1131
ATAATAGAAGACATTTTACATAAGTTAATAAAAAAAGAACATGAAAGAATAGAATATTTTGAAGGGAAAAAAAAAATAGCTTTATGTGATTTATTAAATATTCGCAAAAGAAAATATAAA
> probe_cstm_P_relictum_0717_11310
GAAGATAATTTATTTCAAAAGGATGATCATACTATATTAGATAACACTATTGATGATCAGGATGAAGATACTGACGATTCTTATTTAATAAGTGATGATAATTACTCAGCAAAAAAAAAC
> probe_cstm_P_relictum_0717_11311
GATGATGAGGATAATGCATTACAAGAAGATTCTGATAACATATTAGATAGGGATGTTGATGATTTATCTAATGATTCTTTTAATATGCCGATAATAAATGGAGAGGATCATAAATTATAT
> probe_cstm_P_relictum_0717_11312
AATGTTTTTGACTATTTGGATAATAATTCTATTGATAGCATAGTAAGTATTAAAGATGAAAGTATGTTAAACAATGAAGATGATCTATTAAATAATGATTATGGTACCCAAGTAAATAGT
> probe_cstm_P_relictum_0717_11313
GATATTAATGATATATCAAATAAGTATTACGATATTGGCAATAGTGATGATATTGATACTTCTAATGAAAGATATGATAATACTATAAGTCATAGAAATGAGACAACTACTGATTATTCT
> probe_cstm_P_relictum_0717_11314
GATAAATTTACTCCAATAGATAGAAATTCTTTTAATTTCGATAATAATGAGAAATTAAATATTATAAAAATAGGCATAAGTACTATTGATACAAACGTAGGCTATTTAAATGGAGGAGAG
> probe_cstm_P_relictum_0717_11315
GATATAGATATTCCTAATGAAACTATAAATAATGATAAAAAAATAAAAATAAAAAACGTATTTAATCCTAAGTCAAAGATTAATGATATATCTTCATTAAATAACAAAAATTATAATATT
> probe_cstm_P_relictum_0717_11316
AGTACAAAAAATAAAAAAAAAATGAGGAATATATCATTAAAAGGGAATAATAATAGAAATGGTGAGGAAGTATATCAGCGTTTAAAAGAAAAAAAAAAATTAAATGTTTTAAATGAAAAG
> probe_cstm_P_relictum_0717_11317
AAAAATGATGTATCTAATTACATGAGAAATAAAAAAATAAAATACTATAAATATTCTACATTAAAAGGTGATGAAAATGATATTACTACAGAAAATCGCTTTTTGCGAGAACCTAAAAAT
> probe_cstm_P_relictum_0717_11318
TTAAAAGTGCCAGAAGCATCAATTTCAATAGAATTACCGAAAGAATTCAGACTCAAAAACAAACCAAAGGTTTTATCAGGATCCTCTGAGGAAAACAAGGGAGAGATAGGTTTCCTAGAA
> probe_cstm_P_relictum_0717_11319
ACTAGAACAGAAAACATTAATGATGATGTGAATAGTGAACAAAATGATGGTAATGATGAAAATATTAGCACGTCAAATGAGAATTCAAACGAGAGTTTTAATGAAGATTCAGATGAAAAC
> probe_cstm_P_relictum_0717_1132
GATATTACAAATGATGAAGATGATACTTCAGAGAACGGGAATACAACAATAAATAATTATAGTGATAATTTTTTTTTTGAAAACAATGATTTAAAAAATGATAAAAACTTTTTATTAAAC
> probe_cstm_P_relictum_0717_11320
AGTAGTGATACAGAAAATGACAATTACAATGAAAATGACTTAATTATTGAAAAAATGAAAGAAGACAAAAATTTAGATAGTTTTAGTGATGAAAATGTTGAAAACATATCAACTAGTGAG
> probe_cstm_P_relictum_0717_11321
AACTCTTTAATTAGGAAAAAGAAGAATATAATAAAAAATTCTCGTAAAGTATATAACTTAAATTTATATAATTGCTCATTCATAGATGATTGGGATTTAAACCACGAATACGTTGATGAA
> probe_cstm_P_relictum_0717_11322
GAAGGTAAATTAGTTAAGTTAAGCGGATATGTTTTTCAAAATATTGTGAATTCAGATTCTATGCCTACTACAAATATTACTGATTGGAAATTAAAAGGTTCATGTGATTATGATAAATAT
> probe_cstm_P_relictum_0717_11323
GTATGTGGTGCTCTGAATTACATGAACAATTTGTACAGTAAAGGTGAAAGAGTTATATATGAAGGTAAAATATATGAAGCTACAAGTGACGCTTATGAGTCTCCTAAAGATAAGGAAAAT
> probe_cstm_P_relictum_0717_11324
ATGAAAATTTCTCTAATTTTTTTTTTGTTGTCTTTTTTAAATGTACTACTGAATGCTTTTGGTGAAAATTTGTTAACCGAAAAAAAGACATTTGTTTTTTCTGGTGATTTATATTTAAAC
> probe_cstm_P_relictum_0717_11325
AATGAAAATAGTGTAGAAAAGGAAAATGAATTAAAAAATATTAAAAAATATCAAGCAGAGGTTATTAATTCAATGAGTCAACCAGATCTTTACAAAAAATTTGATGTAGATGAATTAGAA
> probe_cstm_P_relictum_0717_11326
ATACAAGATAAATTAATGTATTTATATGATAACCAAAAAGAGAGTTGGGGAGATATATGTGAAGCTAATTGGCCATGTATCCCGTTAAAATGCCCATTTGGTGTTGATTACAATTCAGTT
> probe_cstm_P_relictum_0717_11327
TGTCCAATTCAATGGGAAGATGTTGGAAAAGGTATTTGTAGGAGTATATATAAAAATAACAAATGCCCAAATGATATAAACTTTTCTAAAGCAACTATTAAGGAAAAAAAGAAGTTAGAA
> probe_cstm_P_relictum_0717_11328
AAGGAATGTGGAATAAGATGGAAATGTAAGTCAGTTACTTATATAACAAATTTTGATTCTATTTGTCCATTAAATTGGACAAAAATTGATGAGAATAAATGCAAAGCACCAGATGATTAT
> probe_cstm_P_relictum_0717_11329
AATGGCCCTTGCCCTAAAGTTTCTAATTTAAAAAAATACAATACTGAAGAATTAAAAAAAAGAATTGAAAATGCATGCTTAGTTAATTGGCCTTATACTATTAAAGTTAATGAATATCAA
> probe_cstm_P_relictum_0717_1133
AAAAAAAGCGATAATGAGGTAATTAATGGTTATAATAATGAATTCAATGAAAAAAATTGTGTACATGAAAACGAAAATATTACCAATATAAGCAAAAAAAATTATATAAACAATTCACAA
> probe_cstm_P_relictum_0717_11330
GGATGGTCTTTAATGGATAATGGATTATGCCAATCACCAGAAAATTATCAGAAAAATTCAAAGTGTAGTGATGAAGTTTCATTTGTTGATATGAATTCACAACAAAAGGAATCTTATTCT
> probe_cstm_P_relictum_0717_11331
AGAGATGAATGTAAGCGCGATTACTCATTTGAGTGCCCTCTAGGATGGATACCTACTAATAACAAAGGGTATTGTAAAGCACCAATTAACTATAAAAGTAAATTATGTAAAAAATATTCA
> probe_cstm_P_relictum_0717_11332
AAATTATTAGCACCAAAAAATGATATAAGATCTTTGAAAGTTCAAGTAGTTGCTTCTTTTTGTAATTTGAAGTTAAATATTCCTGAATTTAAATTAGGAAAAGATGATAAAAGTGAAGAA
> probe_cstm_P_relictum_0717_11333
TTTTTAAAACATTCTCCTTTAGGGAGATTACCAGTTTTATTAACTTCTAATGGTGCCTTATTTGAAAGTAATGCTATTTGTAAATATTTATGCAATTTAAGAAGAGAACATAACTTATTG
> probe_cstm_P_relictum_0717_11334
GGACAAGGAATTTTTGAAGAAGCAGAAGTAAATATGTGGATGGATTTTAATACTTATGAATTAGAAATACCAATATGTTGCTATGTAACCAATAAATCATGTGAAAAATCTTTAAATCAT
> probe_cstm_P_relictum_0717_11335
ATAAAGGATTCTTTTAATTGTTTAAATAATCATTTGTTATTAAATCAATTTATGGTAGGAAATTTTATTACTCTTGCTGATATATGCATTTGTGTTATTATAAACTTTGCTTTGAAATCA
> probe_cstm_P_relictum_0717_11336
GAAAAATTAGATGAAAGTATCCTTAAGAAATATAAAAACTTACATAGATTATTTGATACTATATCTAATCAAAAACAGTTCAAGTATGTTTTTTCTGATTCTAACAATAAAAAAGCTCAA
> probe_cstm_P_relictum_0717_11337
GAAAAAAATAAAAAAGTAGAAAAAAAACCTAATGATAAAAAAAAAAAAAATAGTGATGATGAAGATCAATTATTAGAGGATGAATTTACTGAAAAAAAACAAAAAAAAACTAATCCATTA
> probe_cstm_P_relictum_0717_11338
GATTTATTACCACCATCTTCGTTTTCCCTTGATGAATGGAAGTATAAATTTAGCAACGAAAAAGACTTACTTAACAATGCTATGCCTCATTTTTGGAAAATTTTTGATAAAAATGGATGG
> probe_cstm_P_relictum_0717_11339
TCATTATTTTATATGAAATATGATAAATTAGAAGATGAATGTCAAATTTCTTTTGTTGCTTGTAATATGGCTGGTGGGTTTTTACAAAGATTAGAAAATAATTTTTCTAAATATTCATTT
> probe_cstm_P_relictum_0717_1134
AATGTAAATAAAAATTTTACAAATACCTTGAAATGTATTAATAAAACAAGTTCTATTAAGAAAGATGATTGTGCCTTATATAACATTAATAACGTATATGAAAAAGAAAATGCTCTCATA
> probe_cstm_P_relictum_0717_11340
GCTGTTGTATCTGTTTTAGGAGAAAATAAATCATATGATATTGAAGGAGTTTGGCTATTTAGAGGTACAGAAATACCATTTGAAATGAAAGATCATCCATCATTTGAATATCATATATTC
> probe_cstm_P_relictum_0717_11341
ATGGTTAAAATAAATAAAAAAGAAGTGATTGAAGGTGATGGAGTAAGGTTTTATAATATAAAAGGGAAAAAAAAAGTTTTAGTTCCAGTAAAAGCTAGAAAAACAATTGCTAAGAAATAT
> probe_cstm_P_relictum_0717_11342
TACGGAAGAAGATTAGCCTCAAAAAAGAAATTTATTGTACAAAGAAAATTAAGAAAATCAATTGAAATAGGAAAAGTTGCAATAATACTGTCAGGAAAACATATGGGTAAAAGATGCATT
> probe_cstm_P_relictum_0717_11343
ATCACAAAAATTTTGCAATCAGGATTATTAGTTATTGTAGGACCTTATGAAGTTAATGGGGTTCCCTTAAAAAGAGTTGATCCTAGATATTTAGTTGTTACTTCAACTAATATATTTAAT
> probe_cstm_P_relictum_0717_11344
TTTGATAATATAAAAAAATTAAAAGAAGAATTTGTAAAAAAAGTTGAAGATATAGATGATAATTCATTTATCAAATCGTTAGATATAAAAAGAAAACAAAAAAAACTTCTTAAAAGTAAA
> probe_cstm_P_relictum_0717_11345
AATGAATCCCTTTTTATGAATAATGTTATCGAAAAAATAAAAGAAATTAGAAAAAATGATCCAAAAACTCAAAAATTAGAAAAAATACAAAAAGAAGTTGGAAAATTATTGAAACCAGAG
> probe_cstm_P_relictum_0717_11346
ATGAAAGAAAAATATAAAAAAGTAGAATATGCAAAAAATGATGTTGAAATAAAGGAGATTGAAAAAGAGGATATAAATGTAACTTTTGTTAATAATTTATTAACAAGTATAAATTATATA
> probe_cstm_P_relictum_0717_11347
AACAATGCAATAGTATATAAAGACAATAGGTATATATTGAGGATGTTAAAATATATAAAAGGTATGAGATTAAGTATAAAAAATGATAGTCAAACTCTAATGCCGATGATAATAAATTTA
> probe_cstm_P_relictum_0717_11348
ATTAATAAAATATTTAAAGAAACATATCCTATATATGCAATATTAAACAAATATATAAATGAATTTAAGGATTTGATTAAAGAAATAAATGAATTTTCAAACATAAATGATAAAACATAT
> probe_cstm_P_relictum_0717_11349
AGTAATTCATTACCCGAAATAGAAGTTTTTTTTTATTTAATGATTTTATTATATTTATTAGATAAGAAAAGTTATGAAGAAGCAATGGAATTATCAACAGTTATAGTAAATAGAATAAAT
> probe_cstm_P_relictum_0717_1135
CAAACAAAGGAAAATGAAAAAATAGTATTAAACACAAAAGTACATAGTAAAAATAATAAAACACTTCAAGAAAGTAAAATTAATATAGGGTTGGATTCTCAGAAAGATTCTAGTAATACC
> probe_cstm_P_relictum_0717_11350
AAATTAAATAGAAGATCATTAGACTATATAAATGCAAAAGTTTATTTTTATTATTCATGGGTACACGAACTAGGCGGAAAACTGTCAGAAGTGAGACAGAAGCTTTTATTTATATACAGA
> probe_cstm_P_relictum_0717_11351
AATGCATGCTTACACAGAGATGTTATGACTCAAACAGTTGTATTAAATTTAATTTTAAGAGATTATATTAAGCATAATCTATATGACTTAGCAGTCAAATTTGTAAGTAAAACTTCATTT
> probe_cstm_P_relictum_0717_11352
CCAGAAAATTTATCATCTAATGCCCAGTATGCTAGGTATTTATATTATATCGGAAAAATTTTAGCAATTCAATTAGATTATAGTGAAGCTCATAGCAAATTAACTCAGGCTATTAGGAAA
> probe_cstm_P_relictum_0717_11353
GCACCTCAAAATAGTCAAAGTGCAAAAGGATTTAAACTTGCAGCCGCAAAAATGGATATTGTTGTTGAATTACTTATGGGAGATATACCTGATAGATCATTATTCAGTAATAAGTATATG
> probe_cstm_P_relictum_0717_11354
AGAAAGAAGTTAACTCCATATAAGTACGTTGTTTTAGCTGTCAGACATGGAGATATAAATAAGTTTTCTAAAGTTATGAATGATTATAATGAATTATTTTTACGTGATGGGGTTTACCTT
> probe_cstm_P_relictum_0717_11355
TTAATTAAAAGAATTCATCACAATGTTATAAAAACCGCATTAAGGATAATTAATTTATCTTACTCTAGAATATCCATTAAAGATATAGGTAAAAAAATTGGTGTAGAATCTACATTAGAT
> probe_cstm_P_relictum_0717_11356
GTAGAAGGGATAACGGCTAAAGCAATTCATGATGGAGTTATTGAAGCTACAATTGATTATGAAAATCAATACTTGGAATCTAAATCAAATAGTGATATCTATATAACAGGAGAACCAATG
> probe_cstm_P_relictum_0717_11357
AAAACATTTCATAAAAGAATAGCTTTTTGTTTACAATTATATTCAGATGCTATAAAGGCAATGCAATATCCCGATGAAAATGAAAAGAAAGAAAATGAGGAAGCAAAAGAAAGAAAAATT
> probe_cstm_P_relictum_0717_11358
ATGAAAGAAAAAAAAATAGAGGATGAAATATTGAGAAAGGAAATAAGACAAAATAAAAGAGAAAAAGTAGTAAATATAAAAAATGCAGGAATAAAAAGTAATACAAAAAGCACTATGGCT
> probe_cstm_P_relictum_0717_11359
GATAGTGATGAAGATTATTCAATTATAACATTATGTACAAAATGCTTATCAAAAAAAATAGGAGATAATAAAAATAAAATAATTTTAGATAGTAAAGCTTTTAAAGATAATAGACTTAAA
> probe_cstm_P_relictum_0717_1136
TTAATAAACGAAAAAGATGCCATAGTACATATAGGCTCAAAAGATATAAAAACAGAAAATTGGAAAGAAAATGAAATAGTATTTGATTTTTTATTAAATTCAATTAGAGGAGAAATCAAA
> probe_cstm_P_relictum_0717_11360
AATCGTAACAGCATAAGTAATACAGATCCATTATCTCATCATTTAAATTTATCTCCTTATTTTGATAGATCACAAATAATTCAAGAAATAATATTGATGAATGATGTTGAATTAACCGAA
> probe_cstm_P_relictum_0717_11361
GTATATGAATTTGATAAATACAAATTAGGGAAAGGATCTTACGGAAATGTAGTAAAAGCAGTAAGTAAAAAAACAGGTCAACAAAGAGCTATTAAAATAATTGAAAAAAAAAAAATTCAT
> probe_cstm_P_relictum_0717_11362
AATTTAGAAAGATTAAAAAGAGAAATACTAATAATGAAACAAATGGATCACCCTAATATAATTAAATTATATGAAGTATACGAAGATCATGAAAAACTCTATTTAGTGTTAGAATTATGT
> probe_cstm_P_relictum_0717_11363
TACGGTGGAGAATTATTTGATAAAATTGTTAAATATGGAAGTTTTTCCGAATATGAAGCATATAAGATTATGAGACAAGTTTTTTCAGCTATATATTATTGTCACAGCAAAAATATTATG
> probe_cstm_P_relictum_0717_11364
CATAGAGATTTAAAACCTGAAAATATTTTATACGTAGATGACTCTGATGACTCACCTATACAAATAATTGATTGGGGATTTGCCAGTAAATGTATGAATAATCACAACTTAAAATCAGTT
> probe_cstm_P_relictum_0717_11365
GTAGGAACTCCTTATTATATAGCACCTGAAATATTAAGGGGGAAATATGATAAAAAATGTGATATATGGAGTAGTGGAGTTATCATGTATATTTTATTATGTGGATACCCTCCATTTAAT
> probe_cstm_P_relictum_0717_11366
GGAAAAAATAATGATGATATCTTAAAAAAAGTAAAGAAAGGAGAATTCATTTTTGATCCTAATTATTGGTCGAGAGTCAGTGATGACGCAAAAGATTTAATTTGTGAATGCTTAAATTAT
> probe_cstm_P_relictum_0717_11367
AATTATAAAGAAAGAATTGATGTTGAAGGTGTACTAAATCATAGATGGTTTAAAAAATTTAAAACCAATAATATAGTTATAAATAAAAGTTTAAATAGAAAATTAATAGAAAAATTTAAG
> probe_cstm_P_relictum_0717_11368
GAATTTCATAAATTATGCAAAATTAAAAAATTAGCTGTAACTTGTATTGCTTATCAATTAAATGAGAAAGAAATAGGAAAATTAAAAAAAACTTTTGAAGCATTTGATCATAATGGAGAC
> probe_cstm_P_relictum_0717_11369
GGAGTACTAACTATCTCTGAAATATTTCAGTGTTTAAAAGTTAATGATAATGAATTAGATAGAGAATTGTATTTTTTATTGAAACAACTAGATACTGATGGGAATGGATTGATCGATTAC
> probe_cstm_P_relictum_0717_1137
TTAAAAATAAAAAATTTTGTTAAAGTTCATCAAGTAGGTCAAGGGGCTTATGGGGATGTATGGATGGCTGAGGATATTACACATAATAAGAGAGTAGCTTTAAAAAAATTAAAATTAAAT
> probe_cstm_P_relictum_0717_11370
ACGGAATTTTTAGCTGCATGCCTAGATCATAGTATATTTCAACAAGATGTAATTTGCAGAAATGCTTTTAATGTATTTGATTTAGATGGAGATGGAGTCATTACAAAAGATGAATTATAT
> probe_cstm_P_relictum_0717_11371
AAAATTTTGTCTTTTAGCGCTGTTCAAGTTTCCTTTAGTAAAGAAATAATTGAAAATTTAATAAAAGAAGTAGATTCTAATAATGATGGATTTATTGATTATGATGAATTTTATAAAATG
> probe_cstm_P_relictum_0717_11372
ATGAATTCTATAATATATAAGTGGACAAATAGAAAATATGACACTATAAAATATTGGGGGGCTATTTATCAAAGAAATTTTTTTTTTAAAAAAATTAGTAGAAATGATATTTCTAAACTA
> probe_cstm_P_relictum_0717_11373
CTAAAAAAAATAAAATTGAAAAATGAAGTAAAAAATGAAAATCAAGATTTAATATTAGGTAATAATATCACATTAAGTAAAAAAAATAAACCTGAATCTTCTACAAGTATTGATCAATTT
> probe_cstm_P_relictum_0717_11374
TCTAGGAGTGTAGATATATTAAATGATGATGATATAAATTCAATCGATTATATTTTACAAGAAGTAGAGAAAAAAAATAAAAAAAATGGTGGATTTTTATTAGAATTAATAGGAATAACA
> probe_cstm_P_relictum_0717_11375
AGCAACGGTGATAGTATTTTAAATTCAAGTATAATGTGTATAAAAACTTGTGATAAAATATTAAATAATATATATAAAGAAAATAATATTTTTAAAATTATAAATATGATAGATACCGTT
> probe_cstm_P_relictum_0717_11376
TCAAACAATTTATGTAAATTAGGAGATACATTGGAATTGTTAAGAAATTTACATAATAATAAAAAAACAATTGCAATGGCTCACAGTGCTTTAGAAAAATTAACAAATTATATTGATAGA
> probe_cstm_P_relictum_0717_11377
ATTAATATTGATCAGAATATTTATAATTTTCTAAAAAAAAAATATAACGAAAATATAAATTTATTGGATAATGAACACAAAGAAGTTTTAAAGAATATGATTATTTCAATGGAAAATCAA
> probe_cstm_P_relictum_0717_11378
GGAGTTCATATAGAAGATGAAAAAAAAAGAAAAAATTATTTAGAATTACAATCTTATGAAAAGCATTTTTCTTTCCATGCTTCATCAAATTTTTGTAGCGAGTATGATGGAATGTATATA
> probe_cstm_P_relictum_0717_11379
GAAAAAAAAAAGCTTTTAAAATATATGGATGAACATACTATCAATGATTATGAACAAAAAGTTATTCCTTTTATTAAAAGTAATAAAATAAAAATAGATCCTAAATATTCATTGAACGAT
> probe_cstm_P_relictum_0717_1138
GGAGATAAAGAAGGTTTAGCTAAAACTTATATAAGAGAAATATCTATATTAAATTCTTTAAAACATGAGAATATCGTTGAATTAATAGGCGTCGTACATTCAAAATTACCTTTTGATGAA
> probe_cstm_P_relictum_0717_11380
TATATATATCTATTACAAGATAGTTCATTTGTAATGACAATATTAGAAAAAGTGAACGACAAAAATATAGCTAATACTGTGTACAGCTTACTAAAAAAGCCTAATAATATGTTTTTAAAT
> probe_cstm_P_relictum_0717_11381
AATATATTAATTCTTCAATACTATAGAAATATGTTAATAAGTTATAGAGGATTTAAGAATTACAATGAATACTCATTAAAGTCTTGTATATTAAACACTCCTACCAAGGTAAATTATTTC
> probe_cstm_P_relictum_0717_11382
TTAAAAAATTTCTTAGAAAAAATTCTTCCTTACTTTTTTAGAGAATTAGAATTTATAGAAAAGTATATAGATATATCCAATAGTAAATTAATGCAAACTGATAAAATAGATGCTAATGAA
> probe_cstm_P_relictum_0717_11383
AGTGTAGATAATAATAAAAATGTTAATTTCAAAAAAAATATAATAAATAATAACACAAAAATTGTAACTAAATTACATTCTTCAAATATATTTTATTACATGAATGAAATAAAAAAGGTC
> probe_cstm_P_relictum_0717_11384
AAACTTAAAAAAATTGAAGAACAAATGAATCGTAATTTGAGTTTATACGATGTAATTAAATTTGTAATTAAACTTTTAAAAGATACATATTCATTAGAAATGGTTAACGTTTTACCACTT
> probe_cstm_P_relictum_0717_11385
AAAAATGAGTTATGGGATGAGTACATATTAAAATTTGAAATAAGGAAAGAAAATTATATTTTCGGGTATATATATATGGATCTTTTTGAAAGAGAAAATAAAAATCATTCAATTGCTCAG
> probe_cstm_P_relictum_0717_11386
TACACTGTACGTTGTTCAAAAAATATGAACATTTGTTTAAAATATAAATGGTTAGAAGAAAATGTTAATGAATATCCATTTTTTTACAGTGGAATTATTAAAAGTAAAAATAATAACAAC
> probe_cstm_P_relictum_0717_11387
ATAATTAATAGTAATAATAATGATAATAAGAATAATAAGGGAAATGTTAGTAATAATAACATTTATAGACAAACAACTTCTACCTTTTTGGTATGTAATTTCAACGTAAATTTAAATGAT
> probe_cstm_P_relictum_0717_11388
GAAGAAAATAATATCATTGATAAAAATGATTGTAGTAATAAACTTTTTATAAATAATAAAATGAAATATTTTTTAGGAAAAATAAAAATGTCTATTGATAAAGTTAATATGTTTCTTCAT
> probe_cstm_P_relictum_0717_11389
GAATTTGGTCATACTTTGCATTGCATTTTAAGCTCAACTTATTTACAACATTTATCAGGAAATAGAAGCGGCGTAGATTTTTCAGAATTTTCTTCTCATTTTTTTGAAGAATATTTAAAT
> probe_cstm_P_relictum_0717_1139
GATTTACAAAACCAATATTCTGTTTGTACAGAATATAAAAAAAAAATATACTGTAATAAATATAATAAAAAATTTGAAATGGTTTCAAAGAATAATACAATGGAAGTTAATAATTTATGC
> probe_cstm_P_relictum_0717_11390
AATTATGGTAGTTTACTATTATTATATTGTAAAAATAAAAATGAAGAATATATGAAATCTTTACTAAAAAGTTACATAAAAAATAAGAATATTATATGCTATTATTCTTTAGTTCAAACT
> probe_cstm_P_relictum_0717_11391
ACTATTCAGTCCATAATTGATCAAATATTTTATTCTTTATCTCATAATACTGACTCAATTACAGAAAGAAGAAAGTTAATTGAAAATGAAATAAAAAATTATTTTTCGAATATTTATTAC
> probe_cstm_P_relictum_0717_11392
AAAGATATTTTTATTCTTGACTTATTTCCTCAAATACATTATTCGAAAACATCTCATCTAATTCATTATCCGTCTAATTATTACTCTTACTTGTATTGCTCAGTTTTATCTAAATATATA
> probe_cstm_P_relictum_0717_11393
GGTTCAGTTGATTCAAGTTTAAAAAATATTATTTCATTGGTTGAAGATGATAAAGCTAAAATTGACTACTTTACTGAAAATCCTCATATGATTCCATTAGATGATTTTTTAACATATTAT
> probe_cstm_P_relictum_0717_11394
ATGGATCCAGATGTAGTAAACGAGAAATTTGATTTTTTAATGTTAAATATTGCAAAAGAGTGTGGAGATATAAATAATTTAATGAATCATTTTTTTTACTTTTTATTAAGAAAAACAGAT
> probe_cstm_P_relictum_0717_11395
TTTATTTTGAAATCAGAAAACCTGGAACAATGCGAAGAAATTGTATTAAAAAATTTAAGGAAACATTATGCAAAAAAGGACGAATATTTAGCTGAACTTAAAAAAAAAATTGAAAAAGAT
> probe_cstm_P_relictum_0717_11396
GAGAAAAATGAGTTGAAAGTAGATGATGAAGATTCTATTCATAAAAAAAAAAAAAACCTAAAAGAAAAGGAAAATAACATAGAAAAAGAACAAAAAAACATGAAAATAAATGAGAATGTC
> probe_cstm_P_relictum_0717_11397
CAAAAGGATGGTGATACAAAAAAGGAAGAGAAAAAAAAGAATTCAGATGATTCTGATGGTGATTCTCTACCTCCAAAAGATAATGGTGGAATAACTGACAAATATAGATGGATTCAAAAT
> probe_cstm_P_relictum_0717_11398
ACAAGTAGCTTGGAAATGTTTATTGATGCAAAAGAAAAAATAAAAACAAAAGATGTTAAAGTAGATTTGACATATAAAAGATTATTTGTAAAAGTAAAAGATAAAGTAATAATTGACGGA
> probe_cstm_P_relictum_0717_11399
GAATTTTATAAAAAAATAAAACCTGAAGGATCTATATGGACACTTGAAGATAATCAAATAATTCATATACTTATTGAAAAATTACATGGATTAGAATGGTGGGCAACAGCTATTAAAGGA
> probe_cstm_P_relictum_0717_114
ATCGTTTCTCCTATGAAACGATGCATTCATGTAGATAATAAAGATAAACCTTATGTAGTTATGAGTGATTTTGATACCTTATTAAATACAGATGAAGACACCTTTAGAAGAAGATATCTA
> probe_cstm_P_relictum_0717_1140
AATCTAAATAAAAAAGATACTGATTTAATTGGGGGAAAAAAAAAGACGAAAAAATATAGAAGAAAATCTTCTTTAATTTCCACACCATATTCTCATTCTTCATCATATTCCTCTTCGTCA
> probe_cstm_P_relictum_0717_11400
GATCCTGAAATTGATGTAAAAAAAATTGTTCCAGAAAATTCTAGAATAGATGATTTAGATCCTGAAACAAGAGCTGTTGTAGAAAAAATGTTATATGATCAAAGACAAAAATCACTAAAT
> probe_cstm_P_relictum_0717_11401
TTACCAACATCTGATGAACAGAAAAAAAATGAAATTTTTGAAAAATTTAAAAAAATGCATCCTGAACTTGATTTTTCAAATGCCAACATAAATTATGGAAATTCGTCAAATAGTGTATTT
> probe_cstm_P_relictum_0717_11402
AAAAATTGGTTAAAAGAATTCGAATATACAAAAATACACGAAAATGACTTAAACGAAGTTTTAATGAATTACTTTTGTGTGCATCGAATGTATGATGTTGCATACGAATTTAAAAAAGAA
> probe_cstm_P_relictum_0717_11403
TACCCATGTAGTATACCAAAACTAAAAAATTTGAAAACAGGATATATAGAATATTATGAAAAATATAAAAAAAAAAAAAAAAAGAATTCAGAGAAAAAAAACAGAAATAAGAATAAAGGA
> probe_cstm_P_relictum_0717_11404
ATGAAAATTTTTGAGAGTAAAAGATTTTTACTTTTAGTTTTTTTTCTTTATCTTAACACCATTGTGAAAGGTGAACATAATGTAGTCGATGAAATAACTTATAATGAAAAAATATGTCAT
> probe_cstm_P_relictum_0717_11405
GAAAAAGTAGATCTTTATATACTAATGGATGGATCTGGAAGTATAGGATATGATAATTGGATTTCTTATGCAGTACCATTAGTTTATGATATAGTAAAAAATTTAAATGTATCAAATGAT
> probe_cstm_P_relictum_0717_11406
GGAATTCATCTCTATCTTTCTGTTTTTACTCATTATTTAAGAGAATATATTGAACTAGGTAGTAGTCTATCTACCAATAGAGAATTTGCATTAAATATAATCAAGAATTTAAAAAATAAA
> probe_cstm_P_relictum_0717_11407
TATTATCTACATGGTTCAACCAATTTAACCATTGCCTTAAGTAGAGTATTACAAGATAATTTTATAAAAAAAAAAGGAAGAGAAGACGCAGTTCAATTAATTTTGATTTTCACAGACGGA
> probe_cstm_P_relictum_0717_11408
GTTCCAGACGATAAAGAGACAGCTATGCAAGAAGTAATTAAATTAAAAAAAATGAATGCTAAATTTTCAGTAATAGGTGTTGGTATGGGCATTAATAGAGAATTCAATAAAAGACTAGTA
> probe_cstm_P_relictum_0717_11409
GGCTGTTCTCCTTATGAAGAAAAATGTGACCTCTATTCAGAAGCCTCTTGGGTAGATGTAAAAGATATTATAGCTCCTTTTTTGAAAAAAGTATGTGTTGAAATAGAAAAAGTTGCACAT
> probe_cstm_P_relictum_0717_1141
GATTCTTCATTAGATTCTTTATCAAGTTCATCATATTGCTCATCTTCCTATGATAGCTTGTCTTCTTTCAAATCGTATAAAAAAAAAAAAGAAAAAAAATCATCCATATGGATGGTTTTT
> probe_cstm_P_relictum_0717_11410
TGTGGATCTTGGGGTGAATGGACACCTTGCAGTGTTACTTGTGGAGAAGGAATAAAAACGAGAAAAAGAAATATTTTACATAAAGGATGTTCTGATCACATGACTGCTCTTTGTGAGAGA
> probe_cstm_P_relictum_0717_11411
CCAGAATGCCCTGCAATAGTAAAACCCTCTGTTACAGATATTCCAGAGGTTGTTCCAGAAGATAATAGACGAGGAGATGTTCCAGATAATGTTCCAGATAATGCCCCAGAAAACAAAAAA
> probe_cstm_P_relictum_0717_11412
CGAGGAGATGTTCCAGATTATTTCCCAGAAGATAATAAGCCAGCTGCCCCAGATAATGTTCCAGATAATGCCCCAGAAAATAAAAAACGAGGAGATGTTCCAGATTATTTCCCAGAAGAT
> probe_cstm_P_relictum_0717_11413
AATAAGCCAGCTGCCCCATATAACGTTCCAGATAATTCCCCAGAAGATAATCAACCAGAAGCCCCAGATAATGCCCCAGAAGAGAATCAACCAGAAGTCCCAGATAATGTCCCAGAAGAG
> probe_cstm_P_relictum_0717_11414
AATCAACCAGAAGTCCCAGATAATGTCCCAGAAGATAATCAACCAGAAGTCCCAGATAATGTCCCAGAAGATAGAAATCCAGAAATTCCAGAAGAAAAAAAACCAGAAAATATTCCAGAA
> probe_cstm_P_relictum_0717_11415
AATAGAAAAGAAGAAATAAATGAATACATTCCAAAAAATATTCCAGATGATGTAGAAATATTTCCAAATGAAAATCCAGGAATTATCAAGAAAAATCAACATCACCTACCACCACAAGTA
> probe_cstm_P_relictum_0717_11416
ATTCCTCCAAAAAATGTACATAATGAAAATCAAATAATTAATAATGTTCCTGAACATAATGATAACATAAATAAAACTACAATTGAAGATAGAGAACTGAGACCACATAACACAGATAAT
> probe_cstm_P_relictum_0717_11417
GAATATATACGACCAAGGAGAAATGTTTATAAGGTTGAACCCTCCACAGAAAATGTAGAAAATGAGAATTCTGAAGAAAAAAATAAGAAGACATCAAGTGATAATAAATATAAAATTGCT
> probe_cstm_P_relictum_0717_11418
GGAGGTATAATTGGAGGACTAGCTTTACTTGGATGTGCTGGATTTGCTTACAAATTCTTAGCACATGCTCCAACTCCTCCTATGACTTCTGAAGGAGCGCCTTTTAATGATGTACTTGGT
> probe_cstm_P_relictum_0717_11419
ATGAGAGGAAAGTTTATATTTTTTTCTTCTATTTTTTTATTTTTATCACATACTATATCGTCTGAAGAAGGAGTAGATTTCAATGCACCAATAAATAGTGAAGAAGATGAAGTATTAAAA
> probe_cstm_P_relictum_0717_1142
GAATATGTACCATTTGATTTATCTGGGTATAGTGAAGTATTAAGAGAAGAAAGAGAAAAAAAAGATAGATATAAAAGTGGTAATTTATTTACTATAGGAGAAATTAAGAACTTATTTATG
> probe_cstm_P_relictum_0717_11420
AACATTTTAAAAAGATTAGATGATTATTTAAAAAATGATGCCTCTACACAAGACAATATAGAATTAAAAAATAATGAAAATTTACAAAACTCAGAAAATTCAGATTCTGGAGAAAATAAT
> probe_cstm_P_relictum_0717_11421
GAAGTAAATGGAGAAAATGAAGAAAATAATGAAGAAGTAATTGAAGAAAACAATAAGAAAGTAAATGGAGAAAATGAAGAAGAATTAAATGCAGAAAATAATGAAGAAGTAATTGAAGAA
> probe_cstm_P_relictum_0717_11422
AACAATAAGAAAGTAAATGGAGAAAATGAGAAATTCACTGGCCAAACTGCACAAGAATTTGTAGAAGAGACAGAAGAAGCTACAGAAGATGAAAAAAAACCTTTAGAGGGAAATGAAGAA
> probe_cstm_P_relictum_0717_11423
GAATTAAATGAAGAAAATAATAAGAAAGTAAATGGAGAAAATGAAGAAGAATTAAATGCAGAAAATAATGAAGAAGTAATTGAAGAAAACAATAAGAAAGTAAATGGAGAAAATGAGAAA
> probe_cstm_P_relictum_0717_11424
TTCACTGGCCAAACTGCACAAGAATTTGTAGAAGAGACAGAAGAAGCTACAGAAGATGAAAAAAAACCTTTAGAGGGAAATGAAGAAGAATTAAATGAAGAAAATAATAAGGAAGTAAAT
> probe_cstm_P_relictum_0717_11425
GGAGAAAATGAAGAAGAATTAAATGCAGAAAATAAGGAAGTAGATGGAAAAAATAAAAAAGAATTAAATGAAGAAAGTAATGAAGAAGTAATTGAAAAAAGTGAGAAATTCACTGGACAA
> probe_cstm_P_relictum_0717_11426
ACTGCACAAGAATTTGTAGAAAAAGAGGCAGAAGAAGCTACAGAAGATGAAAAGAAACCTTTAGAGGGAAATGAAGAAGAATCACGAGAAGAAATTGTAGAGAACATTTTAGTAAATAAA
> probe_cstm_P_relictum_0717_11427
CCTGAAAAAAATTCAGATGAAGGGAATAAATTAAGGGGGGAGAATGATGAAGAATTAAAACAGGATATTGATGAAACTCAAAACAGTAGAAACACGAATTTAAAGGACAATGAAAATGAA
> probe_cstm_P_relictum_0717_11428
TTAGGTGATGATGGAGTATTTATAGGGCAAACTGCAGATGAAGCCTTAGAAAATGTTACAAATACTGTAAGAGCTCAAGATTCAAGTTCCTCACATAGCCATGTAAGCTCATCAGTTCCA
> probe_cstm_P_relictum_0717_11429
GGAGTAGGAGGAGTTCCAGGAGTTGCAGGAGTTCCAGGCGTTCCAGGAGTTCCAGGAGTTCCAGGAGTTCCAGGAGTTCCAGGACCCCAAGGAACCCAAGAAACCACAACAGGTGCAAGC
> probe_cstm_P_relictum_0717_1143
CAGTTATTAAAAGCATTAGATTATTGTCACAAGAATAATATAATACATAGAGATATAAAAATAGCTAATTTATTAATTGATAAAAATGGAGTATTAAAATTAGCTGACTTTGGTTTGGCT
> probe_cstm_P_relictum_0717_11430
ACAACAAATAACACATTAGATACTCTTTATGATGATGTTCTTAAACGTTTAAAGATCGAACATAATAATTCTCCTTATAGTGATGGATATAATAATTTTAAAAATGAATTTAAATTACAT
> probe_cstm_P_relictum_0717_11431
AACTTGAGTAAAAAAGAACATGATATGATTAAGGAAATTATTGATGAGTTTGCCAAAAAATACACAAACCAAGATGATATAAATAAAATCGCTGATTTATTTAGATCAGCATTTACTGAT
> probe_cstm_P_relictum_0717_11432
AAGGGTCTTGCTGAAGAGTTAAAGGCCTTAATCTATAGTATATATGGGTATGCTAAACGTCATAATTACTTAAGATCTGTTCAATCAAAGAAAGAAACATACAGTGTCATGGTACAAAAT
> probe_cstm_P_relictum_0717_11433
ATGGATAAGGTAAACGAAAAAAATAAAGATTCAAAAAATAACGAAGAAAATAATAAAATAGAGAATGACAAAGAAAAAGAGTTTGATGAAACAGTTAATAATATGAGCTTTGATGAAAAA
> probe_cstm_P_relictum_0717_11434
GTAAAGAAAATATTAGATTTAAAATTAGAAGGAAATAATGATTATAAAAATAAGAATCATGATAAAGCAATTTCTAAATATAATGAAGGAATAAAATATTTAAAAAAAATAGAAAATAAA
> probe_cstm_P_relictum_0717_11435
AATGATAAAATAAAAGAATTAGAGATAGCTTTATATCTAAATTTAAGTTTATGTTATTCAAATGTAGAAAAATATAATGAAGCATATGATAATATAATGAAAGTGTTAAATATAGATAAA
> probe_cstm_P_relictum_0717_11436
AATAATGCAAAAGGAATGTTTAGATTGTGTCAAATAGAATATAATAGATGCAATTTTGATATAGCAAAAGAAAAAATTCAAGAATTTCTTAAAATATATCCAGACAATATAGATGCAAAA
> probe_cstm_P_relictum_0717_11437
AAATTATTGAAAAATATAATAATAAAACAAAATGAAGATAACAAAAAGCAAAAAGAGGCATATTCAAAAATTTTTGAAAAAGCTTCTGGTCTTTATGATGATAGAGAAAAAGAAATAATC
> probe_cstm_P_relictum_0717_11438
AGAAAGAAAAGAGAAAAATATGAAAATGATATGAAATCTCGAAAAGAAAAAAATGAAGAGTTAATTGATTTTGATCAATGGGAAGCTTTAGAAAATGAAAAAAGAATTAAGGAAGAAGAA
> probe_cstm_P_relictum_0717_11439
GAAAAACAAAAACAAAAAGAAAAAGAAAGAGAAAAAGAAAAAGAAAAAGAAAAAAAGAAAAAAAAAAAAAGTGATTCTTTAGTGTCCAATACTTCTAATAATTCATCTCATCTAGATATA
> probe_cstm_P_relictum_0717_1144
AGATTCCATTCAGATATTAATTCATCTAATATGACTAATAGAGTAATTACATTGTGGTATAGACCTCCTGAATTATTACTAGGATCAGAAAATTATTTGTCTTCTGTTGATATGTGGAGT
> probe_cstm_P_relictum_0717_11440
GATGAAGAAGATCAAAAAATAATTGATGAAACTAAGAAAATGGGATATTGCTATTTTAAAAAAGATATAAAAGATGATGATAAAAAATTTTTCGAAAAAAATATCCCCAAAAAAATAGAA
> probe_cstm_P_relictum_0717_11441
AATGATTTAAATGACGATTTTAATTTTTACAAAAATGAAAATAAAGCAATATCATCATGGAATGCAGCAGGAACAACCTATGAAGAGAAGGACATGTCAAAATGGGCTAAAACAAAAATA
> probe_cstm_P_relictum_0717_11442
GAAGAATGTTTAAAAAATATTCACTTTAAAAATAATGAAAAATCAGATTGTTTAAATTTGAATAACCAGAATGAATATAATTTATCAAATTTGAAATATCCTGAAATTCTACCAATTCAG
> probe_cstm_P_relictum_0717_11443
TATTTATCTGAAATTAATTTAAATGAAATAAATGATTTATCTGTTGATGCTCAAATTGTAGTTATAAGAGGAACAAAAAGGCACATCTTTGAGTTTTCTTGTAATTTGCATTTGACTATT
> probe_cstm_P_relictum_0717_11444
TATGTTAATATAACGGAGTTACACATACACAAAGTTATTGTAGAAATAAAAGAATTATCAAGTGAATTGGAAGCAGGAAAAACTTGGAAAAATTTTATCACTATAAAAAAAAATGATAAA
> probe_cstm_P_relictum_0717_11445
ATGGTTAGGACAAAAAAACATGTACCGAATCATAATCCTTTAAATACATTTAATAAGGAAAAGAACTTAAATACTAATAAGACTATACCTATTAGATCACATAATCAAACTAGTGCAAAA
> probe_cstm_P_relictum_0717_11446
TCTAATAATATAAATAGTGGAAATTTAAATGGGATATCTCAAAATGCTATAAACAAAGCACGTATTAGGAGACCTCATAGATATAGGCCAGGTGTTTTAGCTTTAAAGGAAATTAGAGCA
> probe_cstm_P_relictum_0717_11447
TATCAAGCATCAACACAGTTATTGATACCAAAAATACCTTTTGTTAGAGTTGTAAAAGAAATTACTCGCTTATTTGAATTACCTGATGAACAATTTCGGTATACTCCTGAAGCTTTACTG
> probe_cstm_P_relictum_0717_11448
GCTCTTCAGACAGCTGCAGAAGCATATTTAGTTAGTTTATTTGAAGATGCCTATTTATGTTCTCTTCATGCAAACAGAGTTACATTAATGCCAAAAGACATTCATTTAGCTAGAAGAATA
> probe_cstm_P_relictum_0717_11449
ATGATCATCAAAAAGTCACGAAATACATTAAAAATAGAAAATATCCTAAAAGAAAATATATTAAGAATAAAAAATATATTTAAAAAAAAAAAAATAACATTTAATAAAAAAGAAATAGAT
> probe_cstm_P_relictum_0717_1145
TGTGGTTGTGTTTTGGCTGAATTATTAACGAGTAATCCTTTATTTTCTGCTGATAATGAATCAGATATTTTAAAAATGATTGTTAATAAAATTGGTTTTCCTAATGATAAGGATTTAAAA
> probe_cstm_P_relictum_0717_11450
AAGAAAAAACTAAAAAATATGATTAATTTAACTTTTGAATCTATAACTGAAAATCCAAATTTTGTTGAAGAAGAAGAAAAAATTTTGAGTTACTGGAAACATATTGACGCATTTAATTTA
> probe_cstm_P_relictum_0717_11451
TCAAATAAATTATCTCAAAATAAAAAGCCTTTCATTTTTTATGATGGACCACCCTTTGCTACTGGGTTACCCCATTATGGACATTTATTAGCTGGGATAATAAAAGATTGTATTACTAGA
> probe_cstm_P_relictum_0717_11452
TATAATTATCAATGCAATTATTCTGTTGAAAGGAGATTTGGTTGGGATTGCCACGGATTACCAATAGAATATGAAATAGAAAAAGAAAATAATATAAATAAAAAAGAAGATATTATGAAA
> probe_cstm_P_relictum_0717_11453
ATGGGTATAGATGTATATAATGAGAAATGTAGAAACATTGTTTTAAAATATTCTAATGAATGGGTTTATACTGTAGAGAGAATTGGAAGATGGATAGATTTTTCTAATGATTACAAAACA
> probe_cstm_P_relictum_0717_11454
ATGGATAAAACTTTTATGGAAAGTGTATGGTGGGTTTTTAGTGAATTATATAAAAGAAATTACATTTATAAATCCTTTAAAGTAATGCCATATTCTTGTAAATGCAATACACCAATTTCT
> probe_cstm_P_relictum_0717_11455
AACTTTGAATTAAATTTAAATTATAAAGATACACCTGATCCTAGTATTATTGTAAGTTTTGTTTTATTATCTCCATTTCCGCATGTTCAGGATGAGTACAATATAGACGAGAAAAATGAA
> probe_cstm_P_relictum_0717_11456
ATATTTAAGAAATTTTCTATTTTTTATGACATATTTTTATCTGCAAAAAATAATGTTCATAATAAAAATGAAAATGATAAAAGAGAAAATAGTCAACCAAATAATAATTCGAAGGATAAT
> probe_cstm_P_relictum_0717_11457
AATATTTTTGAAAATGAAGTATTGGCATGGACTACTACACCTTGGACATTGCCTTCCAATTTGGCTTTATGTGCAAATGAAAATTTTATATATTTAAGAATATGTAATTTAGAAAATAAT
> probe_cstm_P_relictum_0717_11458
AGAATCATGATATTAGCAGAATGCAGACTTGAATGGATAATTAAAGAACTTAAATTAAAAGTAGAAAATATACGTATATTAAATAGATTTAAAGGAAGCTACTTAAAAAATTTAAAATAT
> probe_cstm_P_relictum_0717_11459
ACTCCATTATTTAACAATTTTTATGAAAAATACAACTTTAAAGAAAATGCGTATAAAATTTTAGTAGATGATTTTGTTACTGATGATGCAGGTACAGGTATTGTTCATTGTGCCCCATCA
> probe_cstm_P_relictum_0717_1146
TATTTAAAAAATTTGCCTTACTGGAATTCCTTAAATTTTAATCCTATTCATCCAAACAATATTAATAATATAAATCTTAACAAGAAGTTAGAAATAGAAAACTCTATTAGAAGTATACCT
> probe_cstm_P_relictum_0717_11460
TATGGTGAAGATGATTTTCGTATTTGTAAAAATAATAACATTATAAATCCAGAAAAATCCATATTAATAGATCCTTTAGATTCTAATGGATATTTTACTGGGGAAATAAAAGAGTTAGAA
> probe_cstm_P_relictum_0717_11461
AATATGTATATAAAAGATGCAGATAATGTTATTAAGAAAAAGTTGAAGGAGAAAAATAGATTATTAAGTAACAATACTATTGTTCATTCATACCCTTTCTGTTGGAGAAGTGATACTCCA
> probe_cstm_P_relictum_0717_11462
TTAATTTATAGAGCTATACCAGCATGGTTTGTTAGGGTTAGTAACTCTACAAAAAATTTAATTAAAAACAATGATACGACATATTGGATTCCATCTCATATTAAGGAAAAAAAATTTCAC
> probe_cstm_P_relictum_0717_11463
AATTGGATAAAGGATGCAAAGGATTGGTGTATAAGCAGAAATAGATATTGGGGTACTCCTATACCAATTTGGTGTGATGAAAAAATGAATACCGTTGTTTGTATTGAGAGTATAAGACAT
> probe_cstm_P_relictum_0717_11464
TTAGAGGAATTATCAGGTGTCAAGAATATAAATGATTTACACAGGCATCATATTGATAAAATTGAAATTGAAAACCCCAATGGAAAACATTTACCAAAATTAAAAAGAATACCAGAGGTT
> probe_cstm_P_relictum_0717_11465
TTTGATTGTTGGTTTGAAAGTGGTTCAATGCCTTTTGCAAAAGTTCATTATCCATTTAGTATAAAACAAGAAGATCTTCATAAAATTTTTCCTGCTGATTTTATAGCTGAAGGATTAGAT
> probe_cstm_P_relictum_0717_11466
CAAACAAGAGGATGGTTTTATACTTTATTAGTTATCAGCACTTTGTTATTTGATAAAGCACCATATAAGAATTTAATATGTAATGGCCTTGTGTTGGCTTCAGATGGAAAAAAAATGAGT
> probe_cstm_P_relictum_0717_11467
AAAAGATTAAAAAATTATCCAGATCCTATTTATATAATTAATAAATATGGAGCAGACAGCTTACGATTATACTTAATAAATTCAGTAGCTGTACGTGCAGAAAATTTGAAATTTCAAGAA
> probe_cstm_P_relictum_0717_11468
AAAGGAGTTAATGAAATTGTTAAAAGTTTTATCTTGCCGTATTATCACAGCTTTCGATTTTTTGCTCAAGAAGTTACAAGATTTGAAAATACACACCATACTAATTTCATTTTTTGTGAA
> probe_cstm_P_relictum_0717_11469
AGAAACATTTATGAAAATGATAATATTATGGATCAATGGTTATTTTCTTGTGTGCAAAATTTAATCAAATGTGTTCATTCAGAAATGAAATCTTATAAATTGTACAATGTTCTTCCGAAA
> probe_cstm_P_relictum_0717_1147
GGTGTTGGTGATTTAGGATTAGATCTTTTGAAAAAGTTTTTGAAATGGAACCCTTTTGAAAGAATAACTGCAAATGACGCTCTTAATCATCCATGGTTTAAAATTTCCCCATATTCTGAA
> probe_cstm_P_relictum_0717_11470
CTTTTAAATTTTATCGAAAACTTAACGAACTGGTATATAAGATTAAATAGAGATAGAATGAGAGGTACATTAGGCGAAACAAATTGTATTCATTCATTGAGCATCGTTTATAAAACTCTC
> probe_cstm_P_relictum_0717_11471
TATTTATTTACTATTATTATGGCACCTTTTACACCTTTTATTTCCGAATACATTTATCAATTATTGAAAAATATACAAACAAAAAGTCCGAACTCTTCTACAGTCACATCTAATAATATA
> probe_cstm_P_relictum_0717_11472
AGTAACAAATTTGATGGACAAAATACAAAGAATTCATCGGAATTCAGTGATGATATAAAAAAGAGTGTTCATTTTATTATGTTACCACTTGTAGATGAAAATTATACAATTAACTATGAA
> probe_cstm_P_relictum_0717_11473
ATTATTGAACTTATCGAAAATATGAAAAACGTTATTTTGCTGGGTAGAATTTTGCGAGAGAAGAGAAAAACACCTAATAAAAGACCATTAAAATCTCTAACTGTTTTACATAAAAATATT
> probe_cstm_P_relictum_0717_11474
GATTTTTTTAAAAACTTTGACAAAATTTCTAATTATATAAAAGAGGAATTGAACGTTTTAAATCTTGAATTCTCCAATGATACAAGCTGTCTCATTTTTTCTGCTGTACCAAATTATAAA
> probe_cstm_P_relictum_0717_11475
AAATTAGGCATTAAATTAGGTCCTAATTTAAAGAATATTCAAAATAAAATAAAAAACATGAGTTCTGATGATATTAAACATTATGAAGAAAATAAAAAAATTATTATTGATAATATTTTA
> probe_cstm_P_relictum_0717_11476
TTAGAAGATGATGACATCATTATACAAATGAAGCATAATCTACAAGATACTAATACAGAAGCGCTAAGTAATAATTTTATAACTATCTTAATTGATTTTACAGCAGATGAACAATTAGAA
> probe_cstm_P_relictum_0717_11477
AATATGGCAAATGCTAGAGAAATATGTAATCATATACAGAAAATGAGAAAAAATTTGTCATTAAGTCAATATACTCCTATACAGATGTATATTTATATTCATGATGAAATATTAAAGCAA
> probe_cstm_P_relictum_0717_11478
AAAATGATAAATGAATTAAGTTATATTAAAAAATGCTTAAGAAGAGATTTAAATATAATGAATTCCCATGAAGACATTAAAACTTTACAAAATTCTTTTCATGAAGAAACAATAAAAGTT
> probe_cstm_P_relictum_0717_11479
ATGGCAATTAGAGTTCAATTTGAGAATTCTAACGAAGTTGGTGTATTTTCAAGATTAACGAATTCATATGCATTAATCGCTTTGGGAAGTTCAGAAAATTTTTCAAGTGTATTTGAATCT
> probe_cstm_P_relictum_0717_1148
AAAATTCATCAACGTAATAATATAAGAGCTGCTCATAGTTTTATGACAAAAAATTATAAAAAAAGAGATCCTTCTAAAATTAGTTATAGAAAAAATCAAGAAAATTTTAGATTTTTAAAT
> probe_cstm_P_relictum_0717_11480
GAATTATCACAACATATACCCCTAATTTATACAACAATAGGTGGTACAAAGGTTATAGGAAGGGTATGTGTTGGTAATAGAAAAGGGTTATTAGTATCTAGCATATGTACAGATCAGGAA
> probe_cstm_P_relictum_0717_11481
TTATTACATTTAAGAAATTCATTACCAGAAAATGTAAAAATAAAAAGAATTGAAGAGAGATTATCAGCTTTAGGTAATTGCATAACTGCAAATGATTATGTTGGTTTAATACATACAGAT
> probe_cstm_P_relictum_0717_11482
ATAGATAGAGAAACAGAAGAAATTATTCAAGATGTTTTAGATATAGAAGTTTTTAGAACATCTATTGCTGGTAACTTATTAGTTGGTACATATTCTTATTTTACTAATAATGGGGGTTTA
> probe_cstm_P_relictum_0717_11483
TTACATGCTATGACATCTTCACAAGAAATAGAAGAATTATCTGAACTTTTACAAATACCATTAATAACTGGTACAATAAACAGAGGAAGTGATCTTATTGGTTCAGGTTTAGTTGCTAAT
> probe_cstm_P_relictum_0717_11484
GATTGGTCTGCTTTTTGTGGAATGGATACGACATCTATTGAATTAAGTATTATTGAAAAAGTGTTTAAACTTAATAATATAAATGATAATAATATTACAAATAATTTCAAGTACAAATCT
> probe_cstm_P_relictum_0717_11485
ATGATTTTTAATTTAACTATCTTTTTTTTTTTGTGTATGTTACCGTTTAATTTTTTTAAAGATAATATATTTACCCTTTCATATAGGATTATAAATAAAAATAATTATTTAAATAATAGT
> probe_cstm_P_relictum_0717_11486
AAATACATCCATTTTAGTAAAGCTCTTTTTGAAAAATATTACAATATTAATTATATAAATATAAGAAATAATAAAATAATAAAAGAAAAAGAAGAAAAACTTTTTTCAAAAAGTTTTCAT
> probe_cstm_P_relictum_0717_11487
CAGAAAACACGAGAAGTAATTGAAATTGGTCAGAAAATACGTACATCAACAATGGAAGAACATAACAAAAGTGATGAGAAAAATAATATAAAATTAGAGAAGGAAGTTAATGAGCAAGTG
> probe_cstm_P_relictum_0717_11488
AAAGATATGAGTACAATAAATACTAAAAAAGAAAATGAAGAAAAAAGTAGAAACATTGTAAAAACTGAGAAAAATAATGTATCAGAAAAAAGTGTGATAAAAAAAAAAATAGATAAAAAG
> probe_cstm_P_relictum_0717_11489
GGAATAAAAAAAAAAAAGTCAGAAATATCAACAAATAGTACATCATATCCACCGATTCCTAGTAGTCTTGAAAAAAGATGGGATGATTTTAAAAAAATAAAAGATTATGCAAAAAAAACA
> probe_cstm_P_relictum_0717_1149
ATGAATGATAAAATTGAATATGATGAGCATTTTATTTTTAGTAATGAATGGGATGAGCTTACATACAAAAACCATGATAAGGGAATTTTAAATAAAAATAATGAAGTAGTCAAAAATATA
> probe_cstm_P_relictum_0717_11490
AATGTATATTTAGGAGCTCATATATCAGCTTCTGGTGGAGTACAAAATGCACCTGTTAATTCTTTTAATATTTCGGGTTTATCATTTGCTTTATTTTTAAAAAATCAAAGAAAATGGGAA
> probe_cstm_P_relictum_0717_11491
AGTGCATCTTTAACTTCTGATAATATTAAGAAATTTGAAGAAAATTGCAAGAAATATGAATACGACAAAAATTTGATCTTACCTCATGGATCATATCTAATAAATTTAGCTAACCCAGAT
> probe_cstm_P_relictum_0717_11492
AAAGAAAAAAGAGAAAAATCGTATTTATCCTTTTTAGATGATATTAAAAGATGTGAACAATTAAAAATAAAAATGTATAATTTCCATCCTGGTTCTACTGTTGGTTTATGTTCCGTTGAA
> probe_cstm_P_relictum_0717_11493
GAAGGAATAAAAAATATATCTGATTGTATAAATAGAGCTCTTAAAGAAACATCTGGTGTTACAATAGTTTTAGAAAATTCAGCAGGGCAAAAAAATTCCATAGGATCAAAATTTGAGCAT
> probe_cstm_P_relictum_0717_11494
TTAAGAGATATTATAAATCAAGTTAATGATAAAAGCCGTATAGGAGTATGTTTAGATACATGCCACACCTTAGCAGCTGGTTATAATATAAAATCGTATGAAAGTTTCGACAAAGTAATG
> probe_cstm_P_relictum_0717_11495
AAGCAATTTGATGAAATAGTAAATGCAAAATATCTCAAAGCTGTTCATCTAAATGATTCTAAATCTGATATAGGAAGTGGATTAGATAGACATGAAAACATTGGAAAAGGAAAATTAACT
> probe_cstm_P_relictum_0717_11496
ATAGATACATTTAAATATATTATGAATTCCAATTATTTTAAAAATATTCCAATAATCCTAGAAACACCAGATGTAACAAATGATGAATCAGTTTATAAATACGAAATTGAATATTTATAT
> probe_cstm_P_relictum_0717_11497
ATGCCTCATGTTGATAAAACAGAAGAGTTTTTTAAAATTGTTGAGAAGTTTAGCAGTGATAATTTTAATTTAAGAAAAAATAGAAGCATTTCTCAAGATACTCAAGTGAGTGAACTTGCT
> probe_cstm_P_relictum_0717_11498
GTAAAACAAAAAGGAATTTTTAATGATAAAACATCTGAAATAGAAGAATTAACATACGAAGTAAAACAAACAATTACAGAAGTAACGAATAATTTAGATTCATTAGTACATTATACTTGT
> probe_cstm_P_relictum_0717_11499
AGTTTAAATATTAGTAATCCACAAAGTAGAACTCATATAGACAATATTATTTCTTCATTAAAAAATCAACTTTATGAATTTACTAAGAAATTCAAAGACACTCTACAAATAAGGAGTGAA
> probe_cstm_P_relictum_0717_115
AGTTTTCAGAATAGAAGGTATAGTAATTTTGAGTCTAGATCTGTGCAAGACTTTAATGTGCTAGGTTTATTGAGTCTTAAAAGTCCTTATTACAATTCTGATTTAAGTAGATATGTAGAA
> probe_cstm_P_relictum_0717_1150
AATGATATGGACTTTTTTTTTGATAATTTCGAAGATAATAATGAGAAACCAAATAACGAAAAACTTCAAAATGGAAAAATAAATGGAGAATCAACTGTAAATGCATTTAATGATTCTTTA
> probe_cstm_P_relictum_0717_11500
GGCCAACAACAAACTCTGAAAGTACCAGAAAAAACATATCTACATTCAAGAGCAGATGCTATGGAAAATATTCAAAAAGTAATAGGGGATTTAGCACAGATGTTCCAAAAAGTTGCAACT
> probe_cstm_P_relictum_0717_11501
ATGGTTACACAACAAGATGAAATGATTAAACGTATTGACGAAGATATAGATATTTCTTTATCAAATACTAGAGAAGGACAAAATTATCTTTTATCATATTTTAATAGAGTTACATCCACA
> probe_cstm_P_relictum_0717_11502
GGTTTCGGATCATGTTTAAATAGATTACCAGCTGCTTCATTGGGAGATATGGTATTGGCAACTGTAAAAAAAGGAAAGCCTGATTTGAGAAAAAAAGTTTTAAATGCTATCATTGCTCGT
> probe_cstm_P_relictum_0717_11503
CAATCAAAGGCATGGAGAAGACACGAAGGTTATTTTATATATTTTGAAGATAATGCAGGTGTTATTGTTAACCCTAAAGGAGAAATGAAAGGATCGGCAATAACAGGACCAGTTGCCAGG
> probe_cstm_P_relictum_0717_11504
ATGAAAAGAGGAAGAGCAGGAACATTAAAAAATAAAATGAGAATCACCTTATCCTTACCAGTAGGTGCTCTCATTAATTGTTGTGATAATAGTGGAGGAAAAAATTTATATATTATTGCT
> probe_cstm_P_relictum_0717_11505
ATGGAACATATAGAAAAGATATACATAAAAAATAAAGTTGAATTGTCTGAAAATTTTCACTATTTCTATAATTGGTTCAAATTTCATTTTGGCATATCTTTGATAATAAGTGAAAATAGT
> probe_cstm_P_relictum_0717_11506
AGTTTAAAAAATAGTATAATATTAGAATTAGAAAATAACAAAAAACTTTTATTAAATGAGATAAATTGTTGTGAAGCAATATTTAGATTAAGTAGTAATAATGATGATGTAGACTACACT
> probe_cstm_P_relictum_0717_11507
AATTTGTTAGAGAAAGAGGAATTAAAATATTATTTAAAAGATTATATATTAGGAGATAAAAGAGTAAATGAAAATTTTTATGAAAAAATAGAAGAAGAAATGATAAATAAAAAGTTTTTT
> probe_cstm_P_relictum_0717_11508
TTCAGTGAAAAGTTGTGTTTTGTTGATTTCTTATTATTATGTATATTTAAAAAATACAAAATAGTTAAAATAGAAGAAAAATATAGAAATATAAATAAATGGTTTTCAAAAAATAATTTA
> probe_cstm_P_relictum_0717_11509
AATATTAAAGAAGGGAGTATTAGCTCTATTACAAATACAAATTTTATACAGCAAATAATTGAAGACGATTTAAAAAAAAAAAAACATGCACAAGTTATAACAAGGTTTCCACCAGAACCT
> probe_cstm_P_relictum_0717_1151
TGGCTTGAATCAGATATCAGTAACATCTCCATAAACAAAACGCATGAAGAACATAACATTATTATGAGAAACTCTGATAACTCTTATAAAATAAATGAAAATATAAATAACAGCCATGAC
> probe_cstm_P_relictum_0717_11510
AATGGCTATCTCCATTTAGGTCATGCAAAAAGCATATGCTTAAATTTTGGACTATCAGAAAAGTATGGTGGTAGAACACATTTACGATTTGATGACACCAATCCAGTAACAGAAGAAATA
> probe_cstm_P_relictum_0717_11511
AGATATATTGAATCAATAAAGGAAGACGTTAAATGGTTAGGATATGACTGGAAAGAACATTTATATTTTGCTTCTGACTATTTTGATCAATTATATGAATGGGCAGTTCAACTAATAAAA
> probe_cstm_P_relictum_0717_11512
CAAGGAGATGCTTATGTTGATGATCAATCAATTGAAGAAATACGGAAAACAAGAGGAACATTAAAAGTACCAGGAATAAATTCTCCATATAGAAATAGATCAGTAGAAGAAAATTTGGAA
> probe_cstm_P_relictum_0717_11513
CTTTTTGAAAAAATGAAAAAAGGAGAATATAAAGAAGGAGAAAGAGTTTTAAGAGCAAAAATTGATATGACTGCAGGAAACATAAATATGCGTGATCCCATATTATATAGGATTATGCAT
> probe_cstm_P_relictum_0717_11514
AAAGTTCATCCTAAAACTAAAGATAAATGGGTTATATATCCAATGTATGATTTTGCTCATGGTCAATCTGATTCTATTGAAAAAATTACTCATTCTATCTGTACTTTAGAATTTGAAGCA
> probe_cstm_P_relictum_0717_11515
CATAGACCTTTATATGAATGGTTTCAAGAAAAATTAAATATTTTTAGAACAAGACAAATTGAATTTGCTCGCCTAAATTTAACTTATATGGTTATGAGTAAAAGAAAATTACTAACCCTA
> probe_cstm_P_relictum_0717_11516
GTTAATGAAAAATGGGTAAAAGACTGGGATGATCCACGTATGCCAACTATTTCTGGTATGAGAAGAAGAGGATATAGCCCTGAAGCAATAAAAGATTTTTGCAGCAAAGTAGGAGTAGCT
> probe_cstm_P_relictum_0717_11517
AAAAGAGAAAATATGATATCATTCGACTTATTAGAATTGTGTGCAAGAGAAGATATGAACAAAAAAGCTATACGATTATTTGGTGTATTAAAACCATTAAAAGTTGTTATAACAAATTTT
> probe_cstm_P_relictum_0717_11518
GATGAAAATTTATATAACACTACTGACTTTTATGTATTAACTGCTTTAAATCATCCTAAAAATGAAAATATGGGAAGTAGATCAATATCATTTGAAAAAGAAATATTTATTGATGAGGAG
> probe_cstm_P_relictum_0717_11519
GATTTTCAAGAATTTCCTTCAGAAGACTTTTATCGTTTAGCACCACATAGAACAGTTCGATTAAGATATGCATTTTGTATCACTTGCAATGAAGTTATTAAAAATAAAGATAATAAAATT
> probe_cstm_P_relictum_0717_1152
TTAGAATTACATATTGATGAAAAAGTTGATATAGATCCTAAATTGGATTTATGGGAAAATAATAAAAATTTCTCATCTAATAATAATTCAACAAAAGGTAAAAAAACCAACTTTTATAAT
> probe_cstm_P_relictum_0717_11520
ATAGAAATAAGATGTACTTATGATCATAATAGTAAAAGTGGTACTTCAGAAAATTTAAAAAAAGTAAAATCTACAATCCATTGGGTATCAAAAAAAAATTCAGTCCTATCAGAATTTAGA
> probe_cstm_P_relictum_0717_11521
ATGTATGATAAATTATTTACAAAAGCTAATCCTGAATCTAATGATGATGATAATGATATCGAAAAATATATGAATAATTTTACTATCGAACTAGAAGACAAAAATACTATGAATAATAAT
> probe_cstm_P_relictum_0717_11522
TCAGTTGATTATTATTACGATTTTCAAAAAGATAATGAGAATTTTAAAGAAGAAATTGCTAATGATGAAAATAATATAGGATGGAGAAAATATATCAATAAAAATTCGTTAATAATACAC
> probe_cstm_P_relictum_0717_11523
AAGGGATTAGTTGAAAAATATTCTATAAACTGTAAAGTAGGAGATCCCATACAATTTGAAAGAGTTGGATATTTTACAAAAGATAGTGATTCTACTGAAGATTTGCCAGTTTTCAATTTA
> probe_cstm_P_relictum_0717_11524
ACAGTAGCTCTAATTGATAATTTTTCATTAAAAAAGAAAAAAAGTGAATTGATTAAAAAAGAAATGGATAGGATTAAAAGAGAAAAAATAGCTAACGAAAGAAAGATGAAAAAGGAGCAA
> probe_cstm_P_relictum_0717_11525
TGTGAATCACCAGTAGTTGTAGTATTGAGTGGAAGTATGGAACCTGGATATTATAGAGGAGATACATTGACATTGTATTATCCACCTAAAATACATGCTGGTGATGTTGTAGTTTATCAA
> probe_cstm_P_relictum_0717_11526
GTAAATGGAAGAGATATACCGATTGTTCACAGAATATTAAATATGCATGTATCAAAAGATGATAAATTTCATATATTATCAAAAGGAGACAATAATAATATTGATGATAGAGGTTTGTAT
> probe_cstm_P_relictum_0717_11527
GAGCCTAATCAATATTGGCTTGAAAATGAACACGTACTCGGTCTTTCAGTTGGTTATGCACCTTATATTGGTATTTTAACTATATGGATAAATGAATATCCTTCTATGAAGTGGTTTATT
> probe_cstm_P_relictum_0717_11528
ATGGATTTCTTAAAGGAGCAATATAACACCTTACTGTTAGATCTTAAAAAGACATTTAGAAATACAAGAGATGGGATTTCACACGTATTAAATGTCGCATGTTTGTTACTAAATGCATTG
> probe_cstm_P_relictum_0717_11529
ATGAGCAAATGGAATTTTTTAAGAAGCAAAATAATATGGCCTCAAGAATTTTGTTATGTGATTGAAAATGAAGGTTATGAAAATAAATTTGGTTATAGTTATATTGTAAAATATAATGGA
> probe_cstm_P_relictum_0717_1153
TACAAATGTAATAAGGAAACCATTGATTCTAATATACTTACAAATAATGAAGATAATATTATAACACTAAATAAAAACAGTCTTAAATTGGAATATCCCGAGTATACTTTTAATGAATAT
> probe_cstm_P_relictum_0717_11530
AACATAGTTCATAAAAATTTAAAAAGGAATTTAAATAATATAGAAAAATTATTAAATATTACTAATGATATATGCATGGATATAGAAGAGGAAAACAATCGCCATGATTCAGATGATTTA
> probe_cstm_P_relictum_0717_11531
GAATATGATATAGACGCTGCTTTCAGTGAAATGAATAAAGGCAATCAAATAATGCTAAGATTAAATGATAAAAAAGAATTTCTTCAAGATAAAATTTCAAAAGTAAATACGATTAATGAA
> probe_cstm_P_relictum_0717_11532
AGATTTGATATAATAATAAAAAACGAACCAACTTTTATATTTCGCTTAGATTGGCCATTTCTTGATGTTGAAAGTAATTATTTAACTGAACACTTAAAAAGAGAGTTCTTTAAAGAAAAT
> probe_cstm_P_relictum_0717_11533
ATGATGAAAAAAAAAAAAAAAAAAAGTAAAAATAATAAAACAAGTGAAGAAATAAAGTACAAAACTTATCTATACAATATAAAAATAATGGAAAGTGAAGAAAGTATAATTGAAAATAGA
> probe_cstm_P_relictum_0717_11534
GAGTTTTTCCATTGTGAATCAAATATTGAAAATTTAAAAATATATACAATTATTAATGAAGGAAAGAACATTAAAAACATATTATATGAATATAAAGAATATTGTAAAAATACATATGTT
> probe_cstm_P_relictum_0717_11535
TATGAAGAAGACGAAAGTGCAAATGAAAAAGAAAATGAAAATGAAAAAAAAAAAGAGAAGGAAATTTGTTATGAAAAATTAAGTATTCTACCTTATAGTGATATTATTTTATTAAAAAAA
> probe_cstm_P_relictum_0717_11536
AGATATTTTGATAAAGAAATTAATATAGCTGGATTTTTAACTCCTTTTATTCTAAGTGGTAATATAAAGAATATGATTCAAAACATCGATCAGTATTTAAAATATGAATTTGATAGCAAA
> probe_cstm_P_relictum_0717_11537
ATGATTTATAAAAATTTGTGCAATATCATAAAACTAATGGATTACTTAGAAAATCACAATATAATACATGGTAACATAAAACCAACTAATCTGTTCATTAGTAATGATGGCTACAATTTA
> probe_cstm_P_relictum_0717_11538
TTAATAGGAAACTTTATTCCTAAAATAAAGCTAGTAAATTTTTATTTTCATGTCATACATAAAAAAAAAAAAACTCCAAAATATATTTCTCCTGAACTCCTTTTTTATTTAAATAAAAAA
> probe_cstm_P_relictum_0717_11539
ATTGAGATTGTAAAAACAAAAAAAAAAAAAATCAAACATATAGAAAAATATTTTATCAAAAATGATATTTTCTGCCTAGGGTTATGCTTTTATTATATTTTAACTATGAAAGAGGATATA
> probe_cstm_P_relictum_0717_1154
GATATGGAAAGTAATAATTTATCTAATGAAAATAATGCTCTTAATGATAGTAATTTTGATGTTAATGTATATCAAAATGTAGATGTAAACAATTTAAATAATGAAAATAAAAATGATAAA
> probe_cstm_P_relictum_0717_11540
ATAAATTATATTGATTCCGAACAAATCTTTCAATTTAAAGTAGAAAATCTTCAAAAATATATAACAAAACCTAAATTATTTTTTCTTTTAAAAGATATGTTAACTTATAATCATAAGCAC
> probe_cstm_P_relictum_0717_11541
AACTATGATAATAAAAATGATAGCAAATCAACGGTATCTACTGCAGTTGATTCCGAAGTAAAATTTCAGGTTTCAAATAATTTATTAAGCAAAAAAAAAGGTAAGAAAAATATAAGTAAT
> probe_cstm_P_relictum_0717_11542
TTAAATCAAAAGAATTTAAAAGCAAATGAAATTGAAAAAAAAAACGAAGACAAGAAACTAAAACAAAATAAAAAAAAAGCAAAGATAGAAAAAAAAGATGTATCAGATTCATCAGATTCA
> probe_cstm_P_relictum_0717_11543
AGTGATAGTGATAGTGATCAAGAAGAAAAAAAAATAAATGAAAAAGAGAAAAATAAACAAGATTCAAGTTCAGGTTCAAGCTCAAGTTCAGATTCAGATTCAGATTCAACTGTTGAAAGC
> probe_cstm_P_relictum_0717_11544
AAGAATGTATTAAATAAAAAAAATAAAGGTTCTTCTAAAGTTAAAAAAGAAGAAAAAGAGTTGGAGAAAGAAAAATTAGAATCAGATTCAGAATCAGAATCAGATTCAGATTCAGATTCA
> probe_cstm_P_relictum_0717_11545
GATTCAGATTCAGATTCAGATTCAGATTCAGACGAAGAAAAGGATAAAGATAAGAAAAAAAAAAAAGAAAAAAAAAAAAAAGTAGAAAGGGAAGAAGTAGAACCTGAATTAGATTCAGAA
> probe_cstm_P_relictum_0717_11546
GAATCAGAGAAAGAAAAAGAGAAAAAAAAAAAAAATGAAAAAGAAAAAAAAAAGAAGATAGAAAAGAAAGAAGGAAAAGAAGAAAAGGTAGAAAAAGAATCTAGTTCAGATTCAGATTCA
> probe_cstm_P_relictum_0717_11547
GATTCAGATTCAGATGAATCAGAAGAGGAAAAAGAAGCAAAAGAAAAAGAGAATATGCAAGAAAAAGAAAAGTCAGAGTCGGATTCAGATTCAGATGATTCAGATGATTCAGATGATTCA
> probe_cstm_P_relictum_0717_11548
GATGACTCAGATGAAGAAAAAGAAAAAAAAGTGGGAAAAGAAAAAGTAGATGGAAAACAGGAATCAGATTCAGATTCAGATTCAGATGAATCAGATGAAGAGAAAGAGAAGAAAGGGAAA
> probe_cstm_P_relictum_0717_11549
AAAGAAGAAAAGGTGGAAAAAAAAGAAAAAATAGAAAAATTAGAAAAAGAAAAATCCAGTTCAGATTCAGATTCAGATTCAGATTCAGATTCAGAAGAATCAAATGAAGATGAAAAAGTA
> probe_cstm_P_relictum_0717_1155
GATACTAGTACAAATGAACAAAATAAAATTCATAATAATAATTCTAGAGAAAATAATAATGAAACTAGTAAAAATGTGGATCCAAAAGATTGTAATAAAAAAGTGAATACTCATGAATCT
> probe_cstm_P_relictum_0717_11550
GATGAAGAAAAAGAAGTAAAAAAAGTTGAAAAAAAAAATTCGGATTCGGATTCAGATTCAGATTCAGATTCAGATGAAGAATCAGATGAAGAAAAAGAAAAAAACATTTCCGATAAAGTT
> probe_cstm_P_relictum_0717_11551
AACAAAGAAATTGAAGAAGAGAAAAAAGAATTAAATGGAATAGAAGGAAAAAATAAAAGAAAAAATGCTAGTGAAAATGTAAATAAAGAAAATAAAAAGCAAAAAATGAATAATGCAGAT
> probe_cstm_P_relictum_0717_11552
TATGAACAGAATTTCAATGATGAACAAATGAAAGAAGAATTTATAGTAACCTTACTTAATATAAGTAGAAATACTAAAGAAGCTGATTTAAGAAACTTTTTAAAAGATCTATTAAATGAG
> probe_cstm_P_relictum_0717_11553
GATTTCGATGAAAAAAAAATATTTATACATATTAATGCTTATAATAATAGTGCTTATATATATTGCTCAGACAGAAAAATAAAGGATAAGCTTTTATCAAAAAATAATGAATATTTTAAG
> probe_cstm_P_relictum_0717_11554
GGAGTACCTGTGAAATTTCTTGAAAATCCTAATGTTTCAAGCAAGATCATTCTTTATCATACTAGTAAAAATACAACTCAAGACGATGCTAGGAGAATGTTTGAAAAATTTGGTAATATA
> probe_cstm_P_relictum_0717_11555
GTTGAAGTTTATTTCACTAATAATAAACCAAAAATTTTTGTTGTATTTGATAATCTTGAAAGTTGCATTAAATCATTAGAACAGGATGGTTGTCTTTTGAATGAAAATTTTATTCATGTT
> probe_cstm_P_relictum_0717_11556
TCACTAACATTAAATAATGGTCCATCAGATAATACTAATAATAGTAATAAGAAATTTAATAATAACAATGGAGGAAATAAGAAAAGATCAGGAAAAGGTTTTTCAGGTAACAATTTCGGT
> probe_cstm_P_relictum_0717_11557
AATTATAATAAATTTAACAATAAATTTAGTAATGGAAATAATAATAATGGCAATAATAATAATAATAATAATAACAAATTTAACTCTAAACCATTTAATAATTTTAAAAATAAAAAAAAT
> probe_cstm_P_relictum_0717_11558
ATGTTAAGAACAAAATATAACATTCTAAATGTATTTCCGAAGAACAATGAAAAAATAAAATTTGGTTTTAATAAATTAAGCCATGTATTAGAAGCAAATAAATTAAATAACAATACTAAC
> probe_cstm_P_relictum_0717_11559
AAATATAAGGAAATAAAAAAAATAAAGAATTATAATTTTAGCAAAACAATTAATAACGATAGTAATAATAGCAATAATGATAATTTAAAAGATTTCAATAAATTAATAAATGATAACTTT
> probe_cstm_P_relictum_0717_1156
ATTTTAAAAAAAAAGATGAATAATGTTTTTGTTAATGATAATAGTAATTTTGATTTTGATACCACAAGTGGAACAACTGATAAAACATACAATGCTAGTAGTATGAATAATAATAGTACT
> probe_cstm_P_relictum_0717_11560
ATTGAAAAGAAAAATGAGAATTTATTTAAAATATTTAAAAAAAATTTTGCGATAGGAGTATTTGAAAGAAAAAAGCCACATATGAATATAGGAACTATTGGTCATGTTGATCATGGTAAG
> probe_cstm_P_relictum_0717_11561
ACTACATTAACAGCAGCAATAACAAAAGTTTGTTCAAATTTGAATAGAGGAACCTTTAAATCATATGAAGAAATAGATAAAACTCCAGAAGAACAAAAAAGAGGAATAACAATTAATGCT
> probe_cstm_P_relictum_0717_11562
ACACATGTAGAATATGAAACTGAAAAAAGACATTACAGTCATATTGATTGCCCTGGACATTTAGATTATATTAAAAACATGATTACAGGAACATCTCAAATGGATGGAAGTATTTTAGTT
> probe_cstm_P_relictum_0717_11563
GTTTCTGCTTATGATGGGTTAATGCCCCAAACGAAAGAACATGTTTTGTTATCTAGACAAATAGGTATTGAAAAGATGATAGTCTATTTAAATAAAATAGATATGTGTGAAGATCAGGAA
> probe_cstm_P_relictum_0717_11564
TTAGTTGATTTAGTTGAGTTAGAAATACGAGAATTATTATCCTTTCATAAATATGATGGAGATAACGTTCCATTTATAAAAGGATCTGCATTAAAAGCATTAAACGATGATAAATCGGAA
> probe_cstm_P_relictum_0717_11565
TACGGAGTTCCTTCTATTTTAAAACTGCTAGATGCATGCGATAATTACATTGATGAACCTAAACGTAAAATTGATTTACCTTTTTTAATGAGCATAGATGATGTTTTGCAAATATCAGGT
> probe_cstm_P_relictum_0717_11566
AAAGGTACAGTTGCAACGGGAAGGGTAGAACAAGGTATGTTGAAGTTGAATGATCAAGTTGAAATTTTAGGAATAAAGGATAAATCAATTAAAACTGTTATTACAGGAATAGAAATGTTT
> probe_cstm_P_relictum_0717_11567
AGAAAAACATTAGATACTGCACAAGCAGGAGATCAAATTGGGGTTATGCTCAAAAATGTGAAGAAAAACGATATATCAAGAGGAATGGTTATAACAAAAATAGCTAACATGAAAACATAT
> probe_cstm_P_relictum_0717_11568
AAAAAATTTGAAAGTGACATGTATGTTTTAAAAAATGAAGAAGGAGGAAGAAAAAATCCTTTTTCTTCTTATTATAGACCACAGGCATATATAAGAACAGCTGATGTTAATTGTGCGGTT
> probe_cstm_P_relictum_0717_11569
ATACTAAATGAAGATACTCAAATAGCTAATCCTGGTGATAATATAAAATGTACAATTGAATTAATGTATCCCTTAGCTTTAGATAATGGATTACGATTTTCTTTAAGAGAAGGAGGAAAA
> probe_cstm_P_relictum_0717_1157
TATACTAACAAGAATAATGATTGCCATTCTTTTGATGGAAATATTATTCATAAATATACAAATAGCAATGGTGAGGATATCAATAAATCCAATAATAGCGAAAATGTTAAGTACAATCAA
> probe_cstm_P_relictum_0717_11570
ATGGATATAAAGAATGAAAAAAACAAAAGTTTTGATTTAAAAGATTCTTATGAATCAAAAACCCCAATAGAAAAAGAAACAAATGAAAATACAAATGTGGACCTATTAAATGAAAGATAT
> probe_cstm_P_relictum_0717_11571
ATAATATGGAGAAAAAATACTCCATTTTTATACAGCTCCCTTTTAAAAAATAAATTAAATTGGCCGTCATTGACTGTTGAATTTCTAGGAAGCGATAATTCTTTTAAATCAAAAACTAGC
> probe_cstm_P_relictum_0717_11572
TATTTTACTAATAAAATTCTTTTAGGAACTCATACTTCTAATCAAGATTTTGAGTATGTTTATATTGGCGAAATAAAATTTCCATTATATTCTATCAAAGAAGATGTATTACAATACGAA
> probe_cstm_P_relictum_0717_11573
AATTATACTGGTTTTATAAGTAGTAGAAAAAAAAAAAAAGCTTACTCATTGCCATCCTTTGAAATTAAAGCAAAATTATTGCATCCAGGAGAAGTTATAAGGGCTACACATTTACCAAGT
> probe_cstm_P_relictum_0717_11574
AATCCTTTTTTTATTGTTACTCAAACAAATAATGGAAATATTTTATTATTTGATTATACAAAGCATCCTTCTTTTCCATCGGATGTATCAACATGCTATCCCCAAATGATATTAAAAGGA
> probe_cstm_P_relictum_0717_11575
CATAAAAGTGAAGGAAGTGGCTTATGCTGGAACATTAATAAAGTATATGACAATTATAGAAATCCAAATACCTATATTGAAGAAAATGAAAATGATATAAAAAAAAATAATAATGAATTG
> probe_cstm_P_relictum_0717_11576
GGAGAAGTTAATCCTAGCGACTTACTATTAGCATCTTGCTCTGTTGACGGTAGTATATGCTTATGGGATATTAGCAAAGGCACAAAATGTAATGATGTTCCAAGAACATATGGCTTAAAT
> probe_cstm_P_relictum_0717_11577
AAAACTGGAAAGCCAGCAGACTTTAATATAAAAACATATGAAAATACCACAACTTTAAATCCTATATGTACATGGACAAACAAAAATAAAGAAACTTCATTAAATGATATTTTTTTTCAT
> probe_cstm_P_relictum_0717_11578
CCCAAATTTAATAATGCTCTTGGCGTGTGTGATGATGATGGTTGCATGAGTTTATATGATATAAGAAAAAAAAACTTCTTTTCAAAACCAGAAATAAATTTTAAAGATCATAACGAAGCA
> probe_cstm_P_relictum_0717_11579
ATGAATACTTTTTCTTTTGATAATTTTTCAGAATATATTTTCTCATGTGGATATAGTGATGGACTAATTTCGATTTGGGATATGAGATATAATAAGGAATCTTTACTTAAATTAAATTAT
> probe_cstm_P_relictum_0717_1158
AATGAAAAAAAAAATGAATCTCTTAATTTATTATCTAGTAAGGATAAAATAGATACAAAAAAAGCAAAAAGTGTTGCAAAAAAAAGTATGAATAGCAACAGTTCTATAGAAAGCTCCGTA
> probe_cstm_P_relictum_0717_11580
CACACACAAAGTATTAACAGAATTAAATTTTGCATGATGTCTTCAGGTATTTTTGGATCTTGTTCAGACGATGGTACTACTTGCATTTGGGACATATCCAGAAATTCAACTACCTATGAA
> probe_cstm_P_relictum_0717_11581
CAAATTAAAAAATCAGAAGATGATATTTATAATAGTTCCAAGAAAATACCTAAACAATTATTATTTGTTCATGGAGGACATATTGGGAGTGTTTATGATTTGGCTTGGGCAAATAGTAAC
> probe_cstm_P_relictum_0717_11582
ATATTTGACTCAAGTGGGCTATCAGCACCGTCTGATTTAACTCAATTGACTCATTTACATGAAGCATCGATTTTACATAGCTTAAATCTCAGATTTGATATCGACGAAATTTATACTTTT
> probe_cstm_P_relictum_0717_11583
ACTGGTCCAATATTGATTGCTGTAAATCCTTTTAAAACAATAAAAAATTTATATTGTGATAACATTCTAGCTAAACATGTGCAACCAATAAAATCAAAAAGCCCTCATATTTTTGCTACC
> probe_cstm_P_relictum_0717_11584
TCTAATAGCGCTTATTTAGGAATGTGCAATAATAATAAATCACAAACAATTTTAATAAGTGGAGAATCTGGTGCTGGGAAAACAGAGTCTACTAAATATGTAATGAAATTTTTAGCCTGC
> probe_cstm_P_relictum_0717_11585
GCAGGTTCAGATATTAAAAAAAGATCATTAATTGAAAGCCAGGTTTTAGAAAGTAATCCTTTATTAGAAGCTTTTGGTAACGCTAGAACATTAAGGAACGATAATTCTAGTCGCTTTGGT
> probe_cstm_P_relictum_0717_11586
AAGTATATAGAATTACAATTTTCATTAGATAATAGAAATTATATAAAAGGAAAATTATGTGGAGCAAAAATTCTAACTTATTTGTTGGAAAAAGTTCGAGTATGTGATCAACAAGAAGGA
> probe_cstm_P_relictum_0717_11587
GAAAGAAATTACCACATTTTTTATCAAATGTGCAAAGCAGCACAGTTTGCTAAAGAAAATAAAGAAAAAGAAAATTTTTATTTTTTTCCTTCAACAACTAAATTTAAAAATATGAATAAT
> probe_cstm_P_relictum_0717_11588
GTAAAACCAATGGAATTGAATCTCACTAACTTTAAAAGTCATATCCACTTTCGTTATTTAACAAAATCTAGTGTTTATGAACTAAATGAAATTGATGAATTGGAACAGTTTGAGTCTACT
> probe_cstm_P_relictum_0717_11589
ATTTATGCTATGCAGACAATTGGGATAAGTGAAGAAGAACAATATCAAATATTTAAAGTGTTAGAAGGAATTCTATATATAGGAAATATTTTATTTAATAATGATGAAAATAAAGAAGAA
> probe_cstm_P_relictum_0717_1159
AATATTGTAAACTACTCAATATCTGATGACAAAAATATGAAATTAAAGAAAAAAAAAAAAAAAAATAGTATCAGTGATATTTTAACACATTCATTAACATTATCAGATAATTTAGAAGAC
> probe_cstm_P_relictum_0717_11590
GCCAAAATCTTAGAAGTTTCAGATGATGATTTAAAAAAAGCTGCTTTTTTTCTTGACGTAAACGAAGAAAAATTAAGAGATTCGTTATGTTATAAAACCATTATCGCAAATGATGAGCAT
> probe_cstm_P_relictum_0717_11591
TATAAAAAGCCAATTAACTCAAATATAGCCAATGATATTCGAGATGCATTGGCTAGAGCTATATATGGATGCTTGTTTTTAAAAGTAGTAGAAAGAACTAATGAATCGATAGGATTCATA
> probe_cstm_P_relictum_0717_11592
AAAGATATTAATTTATTTTGTGGAGTTCTTGATATATTTGGTTTTGAATCTTTTCCTGTAAATTCTTTTGAACAGTTATGTATCAATTATACTAATGAATGCTTACAGCAATTTTTTAAT
> probe_cstm_P_relictum_0717_11593
AATTTTATTTTCAAATGTGAAGAAAAATTATATATAGAAGAAGGAATTAAATGGAATCCTTTAGATTTCCCTGATAACAAAGATTGCGTAGATATTTTAGAATCGAAGCCTTTTGGTATA
> probe_cstm_P_relictum_0717_11594
TTTTCTATGTTAGATGAAGAATGTCACATACCTTCAGGTAAAGACAAAACATTTTGCAGCAAAATAACTACTAAGCACACTAATAATAAAAGATTTAAAGTAGTAAAAACAGATTCTTCT
> probe_cstm_P_relictum_0717_11595
AGCTTCATTATAATACATTTTGCTGGTGAGGTCATGTATAATTCTGCAGGATTTCTTGAAAAAAACAAAGATCAGTTATCTACTGATGCTCAAAATATTTTATTGCAGAGTAAAAACCAT
> probe_cstm_P_relictum_0717_11596
TATGTAGCCACTCTTTTTGAAAAATACTTAAGAAGAAATGTAGATAGAAGAAAATTTATTACTGTATCAAGCGAATTTAGGGAACAATTAAATTCATTAATGAAAAGAATTAGGGAAACA
> probe_cstm_P_relictum_0717_11597
GAGCCTCATTTCATTAGATGTATTAAGCCAAATTCTCAAAACTTGCCTGATGTATTTGATCGAATATCAGTCAATGAGCAATTAAAATATGGAGGAGTTCTGCAAGCGATCAAAGTTAGT
> probe_cstm_P_relictum_0717_11598
AGAGCAGGATATCCTGTCCGTTTATCTCATGCAGATTGTGTAAATGATTATAAAATTCTTTTAAATAAAGAAGATAAAAAAGAATTTGAAAAGTATAATGATAAATCATGGCCTCAAAAA
> probe_cstm_P_relictum_0717_11599
GCTAGTTTTGTCTTAAATAAATTGTATCACAGCCAAGTTATGCAAGAATATGTTAACAATTTAAAAACATTAAAGGAAAAAAAAGATGAAGAAAATAGTTTTTATGGAAAATATACTAAA
> probe_cstm_P_relictum_0717_116
GGAGTTTTTCATACTTTTAAAACGTCTAGAAGACTTGGATTAAAAAGACGTAGTCAACAATATGATTTAACTATCTACGGAACAAATTCACGACCATTTGGTTATTGTAGGAAAAATAAT
> probe_cstm_P_relictum_0717_1160
AGTAAAAGTGTTTCCCAAGGAAATAAAAATATCAAATCTAAAGACATAAGCAAATTATCAGTTAATAGTAATACAGAAGAGAAAAAAATAAGAAAAAAAAAAAAAAAAAATTCCACTTCA
> probe_cstm_P_relictum_0717_11600
AAAAATAATTCAAAAATAGAACAAACTAATGAAAAAAACAAAGATCAAATAAGCAAAGAAATAAATCATATTGATATTGATAATAGTAATATTAGAAATAATGACATATATAAAAAACAA
> probe_cstm_P_relictum_0717_11601
AATAATGAAACAGAATTAATTTGGTCAGTAGGTAAAAATTTATGTTTTTTTAAAAGTGATGCTTTTAATATTTTATCAACATTAAGAAGTGATTTTCGATGTGCACAAGCCATTATTATT
> probe_cstm_P_relictum_0717_11602
CAAAAAAATTATAAATGTTTTGCACAAAAAAAATTATATAATCTAATGAAAGTCAAAATTGTCATATTACAAAAATGGTTCAGGTATTTATTAGTTCGCGTAAGGAATGAAAAAATGAAA
> probe_cstm_P_relictum_0717_11603
ATGGAAAAAGCTAAGGAACTTATATGTTTCTCAATATATGGCTATATTGTTAGAAAAAAATATTTGCATACAAGAAAATGTGCTGTTCTAATACAATCACATATAAGGAGATATCTCACT
> probe_cstm_P_relictum_0717_11604
TTAAAATTTTATAAAGAATACAAAGAAAATTATTATGCTAGCAAAATACAAGCATCATGGAAATCCTATAAAGAAAGATTATTTTATCAAAATTTAAAAGTAGCTACTAGAAAAATTCAG
> probe_cstm_P_relictum_0717_11605
TTAAAATGGAAAAGTGCATTAGCAAGAAGACAATTAAGAAGACTCAAAGAAGAAGCAAAGGAAGTAGGGTCCCTATTATCAAAAAATCAAGTTTTAATGAAAGAATTAAAAAAAGAAAGA
> probe_cstm_P_relictum_0717_11606
AATGATAAAATAGAAATAGAAAACAAATTACTAAAAGCTTCCGCTAAAATTGATAAATTAACGAAAAAAATACAAAATCTAGAAAAAATAAACAAAAGTAACGAAAAAATAATTAAAGAT
> probe_cstm_P_relictum_0717_11607
TTATTAGATAAAATATCCATTTTATCAAATAAAGAACTTAATGATTCATCAAAAACAGTATCAAAAAATGAATATGAAAGAAGTAAGACTTCAGAAAAAGGAATCATAGCAAGAGAAGAA
> probe_cstm_P_relictum_0717_11608
CATTACAATTCTATAGAAACTATATCGGCTAATAATAGTTCGATAAGCAAAGAAGAAAAATTAAAGTTATTAAACAAAATAAAAAAGCTAGAATTAGAAAATAAAGAATATATAAAACAA
> probe_cstm_P_relictum_0717_11609
AATACCTCTTTAAATGATCGTTACAATAAGTTACTAAATTTACTTTCCCATTTTAAAGATAAAAATAATACTATGTCAGGTAGATTTTATTATAATTCATATATAAATAAGTTTAATAAA
> probe_cstm_P_relictum_0717_1161
TCTGATGAAAATATACTTGATACTATAAAAGTTAGTGATGAAAAGAAATTCTTCAATGAAATTAAGGAATATTTAAACAACAAAAATACAAAAGAAATAAATGTAAAAAAAATTGATGAG
> probe_cstm_P_relictum_0717_11610
ACATATACTTCCCTATATAATAATACATTTTCAGATTCTAAAATAGATAACAATCATTCAGAAAATAAAAATGTATATAGAAGGAATGATAGTTTAGTAGATATACTTATATGTGGTCCT
> probe_cstm_P_relictum_0717_11611
AAAAAAGTAGGAAAAACAAGTTTGTTAGAAGATTTATTTGTTAGATTAGGAGATGAAATCAACTTAAATTTATTACGAAAAAATAAAAAAAATCAATCCGAGGAATCAAATTCTATGAAC
> probe_cstm_P_relictum_0717_11612
TATAATACTTATTTAATAAATCATAAATCTATTAAAATAAAAATTGTTGATTGTGGTTATTCATCTAATAGAAATGTAGAAGAATCTCTTTTTAATTATATAAAGAATTCCATATGTATA
> probe_cstm_P_relictum_0717_11613
ATTATTGTTTTTGATTCAACTAATAAAGATTCTATAAATCCTGCTTTGCACTTGCTACAAGAAGCATCCTTAATTAATGTTAAAAAAACAACAAAATTATATTTATTGGAAAATATATTT
> probe_cstm_P_relictum_0717_11614
AACGAAAAAATTAATTTAAACGTAAATACAAATGACGTTTCCTATGCTTTAAGAATAGCAAAAACATGTAATGCATATTATGTGAAAACACTAGACATATATGATATTGTAAATGACTAT
> probe_cstm_P_relictum_0717_11615
GCAAATGAAATAACATTGCATTCAAACTATTTTTTAGATAACTTCAATAAAGAGAAAAATTTGAAGGAAGATACTTATAATAGCATGAATAAAAGTAATTCCTTAGTTGATGATTCCGTT
> probe_cstm_P_relictum_0717_11616
AGATTAAGTGATGCATTTTCCTCGATTGATAAGCATAATGATATAAAAAATAAAAAGGATGATTTAACTCTGCATAAAAATAGTATGTACTCAGTTGTAAATACATTAAAAGCATTTTGT
> probe_cstm_P_relictum_0717_11617
GGAATTCAAAATAAGAAAAATCAGAATGTGCAATTATTAAGAGAATCATTGCCTTTAAATAATTATGTATATAATAATAAAAAATATAATACAGAATTAGGTAAGGGACTGCAACCCGTT
> probe_cstm_P_relictum_0717_11618
TATGAAATAACTTTAAAAGGTAATGTTCCTATTACTTATTTAGTTATCGGCCAAGATTCAATAAATAAAAATTATACATTATTAGCAGTTGGTTGCAAAGATGGAATCATTTATATTTAT
> probe_cstm_P_relictum_0717_11619
AAATGCTTTCGAACCAAATTAGAAATGAACAACGATTATTTTTATCAAAATGATGATAATTATAATTTTCCAAAAAATGATAATATGAGTGATCAATTAAACAATGATTCAGCTAATGAC
> probe_cstm_P_relictum_0717_1162
AATAATTTTAGTTATGATATTGACATAAAAAATAATTTAAAGGAAAAAATAAAAACTTCTAAGAAACAATTAAGTTCTTCAAAAGAGTCATCTCCAAAGGATAAAATAAAAAAAAAAGAA
> probe_cstm_P_relictum_0717_11620
GATAATTCCTTATCTTCTAAATTATTATCAAAATTATCTGGTCATAAAAAAGCTATAACATGCATAGTTTTTTCTTTTTCAGAGGATAAAATTATATCCTCTTCTATTGATAGAACTATA
> probe_cstm_P_relictum_0717_11621
AAAATATGGGAAGTATCTACAGGATTTCTATTAAAAGTATTTTCTGACTCATCAGCAACACTATCAGTTTTATTATTTCCAACAAACTTAGATATATTTTTATGTTCCAATTGTACTTCT
> probe_cstm_P_relictum_0717_11622
TTATTAAGAATTGTAAATTTAAATAGCGGCCAGGTATATCAGAAAATCAAAGTGGAAAGTGAAATTAGGGCTTTAGAAATGGATGATACATGCTTAAATATATTTGCTGGATCAAAAAAC
> probe_cstm_P_relictum_0717_11623
GGAACTATATATGTATTAGAAGTGATTTATAATGAACGAGTAGAAATTAAATTTCGTTTTCTTTTTTCATTATCACCTATAACATGTATAAAATTTGTTCCAAGGCGTTCTGTTAAAGCT
> probe_cstm_P_relictum_0717_11624
TCTCCTTGTATAATTGTCAATTCATGTGATAATCACATCGGAATAATAGAATGTATATATGGAAATAAAGGAATATTAACAACTTTATCAGTTAAACATAGAATAAGAATAAACCATGCA
> probe_cstm_P_relictum_0717_11625
TTACTTCCTATTAGAAATTGTTATTCGAAATATGGAGGTGGTTGGTTAATGTCTGGTTCTGAGGATGGAAATATATATATTTGTTCATTGTTACCTCAATCAAATTATAAGCTAATTTTT
> probe_cstm_P_relictum_0717_11626
ATGAAACTAGAATATATAAACGTCCTAAAAGAAGAAAATGGAGGATATAATTTTGAAAACTTAAATAGAAATGAAATTTTAAAGGAAAAAGGAATAGCATTTCCTCGATTTAGAAAAACA
> probe_cstm_P_relictum_0717_11627
GGAACAACCATATGTGGATTAGTTTGCCAAAATGCAGTTATTTTGGGAGCTGATACAAGAGCAACAGAAGGACCAATCGTTGCCGATAAAAATTGCAGTAAATTACATTATATAAGTAAA
> probe_cstm_P_relictum_0717_11628
AATATATATTGTGCTGGAGCAGGAGTAGCAGGAGATTTAGAACATACTACTTTATGGTTGCAGCATAATGTGGAACTACATCGATTAAATACCAATTCTCAACCAAGGGTAGCTATGTGT
> probe_cstm_P_relictum_0717_11629
GTATCAAGATTAACTCAAGAGTTATTTAAATATCAGGGATATAAAGTGTGTGCAATAGTGTTAGGAGGGGTAGATGTTACTGGGCCTCAGTTGTATGGTATACATCCTCATGGTTCTTCT
> probe_cstm_P_relictum_0717_1163
AAAAAAGTTCTTTTAAAACAGAACAATAGCATTAATCAAAAAACAATTGAAAAGCAGAAAATGAACGAAAAAAAATGTAAAAAAGCAAATACTAATAATACTCTTGCCACTACTTTAACA
> probe_cstm_P_relictum_0717_11630
TGCTTATTACCTTTTACTGCTTTGGGATCAGGATCTTTAAATGCTATGGCCGTGTTAGAAGCAAAATATAGGGACAATATGACAATAGAGGAAGGAAAAGAACTTGTCTGTGAAGCTATA
> probe_cstm_P_relictum_0717_11631
TGTGCAGGTATTTTTAATGATTTAGGTTCCGGTGGGAATGTGGATATTTGTGTTATAACAAAAGATGGTTCTCATCATATAAGACCTTATAAACAACCAAATGTCCGATTGTATCATTTG
> probe_cstm_P_relictum_0717_11632
ATGAAAAATAGATCTGATTTAAATATTGGAAACCCAAATGTTTCAGAAGATTTCAGATATATTCATAAAACAAATTCAACTACAAAAAATATTCAAGAACAAAAATCTAATAGTAGTGAG
> probe_cstm_P_relictum_0717_11633
ATAATTAACGAAATATTGGCAATAGAACAAAATGAAAAAAACAAATTTGAAAATAAAAATAATTATAAAAATATAAAATTATCTGATGAACATTTAGAATCATTCAACATTATAGATAAA
> probe_cstm_P_relictum_0717_11634
GAAATATTAGATAATAATAATATATGTTGTAAAAAAGAAGGTAATAAAATGAAAAATTATGAAGTGTCTAATGGCAATAAACAGCTAGAAATAGAAAAAAACAAAAAAAGGAAAAATAAT
> probe_cstm_P_relictum_0717_11635
ATATATGATAATTATGTGTCTAAAGAAAAATGCCAAGAAAACATAGAAAAAATAAATGATAAAATAAATGAATTGCTGAAAAGAGTTTTTAAAGTATACAGAGAATCTAATAAGAAGCAA
> probe_cstm_P_relictum_0717_11636
TATTTTTCAAGATTATTTCAAATGAGAGATATAAATTGTATATTTAGCTGCATGTTTTTTTCATTTCTAATTATATTTTTTATTATGAATGAACACATTGGAGTCTTATTATCATTGTTA
> probe_cstm_P_relictum_0717_11637
TTATTGGTGATATCAATGCAATTAAAATTCAGTCGATCATATATGACATTGCTAAATTCTATTGTAGGTGTGATTATTATTTCTATCTTCACAATTTTTTCGACTGTTAATACTAAAGAT
> probe_cstm_P_relictum_0717_11638
GAAAATACAAGTGCTAATGTGCCAAAAAATGGCTTAAATACAAACTCGAATAAAAAATTATTGGCCTTAGAGGCAATTATATGCTATATTTATGCATTTACTCTATTTATATATATGTTT
> probe_cstm_P_relictum_0717_11639
ACGATAAAATCAAATAAAAAATATAAAATGCAACACTTATGGATATACCATAACATAGTTAATTTTTTTAATTTGTTTGATGTATGCTTGATTTTTTGCTTTGGTTTATTGGCATTTTTT
> probe_cstm_P_relictum_0717_1164
GAAGAAAAAAATACTCCTGATACAAAAAATAAATGCAAAAATATAGAAGACATTGAAATAAATATAACTAATTATTTTGAAAATAGAGATAATGAAAAAGGCATTATAGAAAAAAATAGC
> probe_cstm_P_relictum_0717_11640
TTTATATTTAGTTGTTTTGGGGAAATATTATTCATTATAATGTCTTTTATTTTATTTTCGAGTAGCCTTTTTATATATTGTATTCGTAAATACAGTAATATAATAATAGTTATTCTTCAA
> probe_cstm_P_relictum_0717_11641
ACAATTTTATTAGTTACTAATTCTGTTATAGCCTCTGCTTCTTTATCCAAAGATATTTCGTCAAAATCACCAGCTAATGATAAATCAAAAGAATTATATAAAATTTATTTATTTTACATG
> probe_cstm_P_relictum_0717_11642
GTATTCCTCATATTTTTTTTTGTTTTTCATGTGTTATATATATATTATATATTTTTTTCAAATGAAAATACCCTTTCAAAATGGTTTTCTGAAAGAAAAGTATATTATTCAAATATCCAT
> probe_cstm_P_relictum_0717_11643
CCTTATATGAAGAAAGATGAAAATAAGAATGTTTATTTTAAATATGATAAATATGTTTTAAGCTTAGACGATCATAGCAAAATATTAAATGTTCAAAAAAAAGACAGTAGAGAGATAAAT
> probe_cstm_P_relictum_0717_11644
ATAGATTTTAAAAAATATATATACAGTGATTTACATTTATATAAACATATTTTACTGAAAACAGCAATTGATATAAAGTATTCATCAAATGCATATGATGATAATGAATTATTAAAAAAT
> probe_cstm_P_relictum_0717_11645
AGAAAAAATTATGAAAAAAATAGGTATTTAAGTGAAGAAAAAAAAAAATTAAAGAATGTAGAAAGATGTAACAGTATATCAAAAAAAAATACCCATCATTCAAATGATTTCATAATAGAT
> probe_cstm_P_relictum_0717_11646
ATTAGTGAATCATTATCAGATATTTCAGAAATACATGATCATACTAGTAATAAGGAAAATAAAAGAAACTGTGAACAAAGAAATATAAATAAGGGTTTGGATTTTTTATTTAAAAAGACA
> probe_cstm_P_relictum_0717_11647
TCCACTATTCATGATAAAATAAGTAAAAATAAAACTAAAGTAGATTATCTTAAAAATAATGTTTTTTATTTTACGAATTGTAAAAACACAAATTATTGTACTTCTTCAATATTTTGTAGT
> probe_cstm_P_relictum_0717_11648
AAATATACATACATAATAGGAGTTTTATTAGATAACTATGATGAATTAATATTTTATTTAAAAAAAAAAAAATTCTTTAGTAGTTTAATAGAATCAACAAATTTAGAACATGAAAACTTG
> probe_cstm_P_relictum_0717_11649
AACAAGCAAATTATACCTTATGATCATCAAAAAGAACAACAAATACATAAAGATTTATGTTTGATAAATAAAATTTCAACGTTTAGCATAGAAATGGGTCCTTCAGAAGATGTCAATCAA
> probe_cstm_P_relictum_0717_1165
ACAGAGATGATTATTAATTCTTCGAATACAGAAAATGTTAAATTAAATTCATTCAGTTATTTAAATAAATTTAATAAACACAAAAATGAACTTCCCAATGATTGTGGCATGCCATTCAGA
> probe_cstm_P_relictum_0717_11650
AATTTTTCATTGAAGGAAGAAAATTCGCAATCAAATATGATAAAAGATATTGTTATTTCATTAGAACAAAACTATTCAAATAATATAGAGGAGAGTTGTAAATCTGAATTCGATAAATTA
> probe_cstm_P_relictum_0717_11651
TATATTGTAAATACGAATCCTGATGAATTAAACGAAAGCAATGAATCCTCACATTTTAGTAATTATAAACATGATATAATGAATAATCATTGGAAAAATACAAATATTTCAAGTACTTTA
> probe_cstm_P_relictum_0717_11652
AGGAAATCAAACGATTGTTGCTCCTTTTATTTATTAAACTCAAATTTAAACAATTGCAATTCTTTAATTAGTAATTATGATAATGATTATATTAAAATACCTATATATTCTTCCTCAAAA
> probe_cstm_P_relictum_0717_11653
TTATCTTTTGACGAAAATAAGAATAAAGAAGAAAATTGTTTTTGGTATTATTATCCTGGAATAATTGCAAGAGTATACAAGGAATGGTTAAAGTGCAAAAATTTAGATTATAAGAAATTT
> probe_cstm_P_relictum_0717_11654
AATAATGATTTTTATTACTTATTTTCAAATTCTAATAACTTAAATGAATTTTTGAAAAGTAATATTAGTAATATAGAAAAAGAGGATGAAATAAAATTATTTGATATTAGTCAAGTTTTA
> probe_cstm_P_relictum_0717_11655
AGTAGTAATCGAAATATAATAAATAAAATTAAAACTTCATATTCCAGAAGATGTCCTAGTTTTTTAAGTGAAGATTTATGTAGTAATTCTTTAAATGGAGTTATAAGTAATTTTTTAACA
> probe_cstm_P_relictum_0717_11656
GATAGAAATACAAATTTTGATAGTTTATGTTTTCTGAGCTCTAAAACTTTGCAATCTTTTTTTGAAGATAGTAATATAAAACAATTTTTATCATCTTTATACAATGATAAAAAAGAATTG
> probe_cstm_P_relictum_0717_11657
ATTAATGAAGAAAAATCATCTAAAAGAATCAAAAATTTAATTTTAGAATTAGATAAAAAAATATTACAAAATAAATTTGATTATGATACTAAATCAATAAATATTATAAATATGCAAGAT
> probe_cstm_P_relictum_0717_11658
TCGAGTGCTTCTAATTGTGAAAATTCAGATAAAATTAGACAAAAAAATAATAAAGAAAAAAATTATGAATCATTAAATAATAAAAGTAACTCAGAAAAGGAAAAAGAAGAAAAGGAACAT
> probe_cstm_P_relictum_0717_11659
TCTAATATTGAAAGAAAAATGGAATGTAATAATATAAAAAATGACAAAAAATGTAAATTCACTGAAGACGTCAATTTAAATGATTTATTAAATTATGCAGAAACTTTAATTTTGCAAAAC
> probe_cstm_P_relictum_0717_1166
AATATTGATTACTCTGATGAAATAGACCAAAATAATTATTCGAAAAAGAAAATAAAAAACGAAAAATCGGTTAACCAAATACAAGAAAATAATTATATAAACGCTTCAAATGAAAGTTGT
> probe_cstm_P_relictum_0717_11660
AAAAAAAATGATGCAAATCACAAAAATTTAATAAATAATTCTTTATGTAATTTATCAAATTTTGTTGAATTAGATATTAAAGACATAAATAGTTGTGACGAAATTTTAAGTAATTTTATA
> probe_cstm_P_relictum_0717_11661
AAAAATTTACAAAAAGAGAGAAGTAACGTAGACTCCGAAAGAAATGAAAATGATAATAAAGAAAAAGTAAATTCTTTAAAAACTAAGGACGAGAGCTATTCAGATAAAAAAAAATTATAT
> probe_cstm_P_relictum_0717_11662
GAAGAAAAACAATTAAATCATTTAATTAATAAAGAAGATAAATTAAATAATCAAATTATATTATCAAATACTATGAAAATAGTGGATACTGATAATAATAAATTAAAAGAAAATCATCAA
> probe_cstm_P_relictum_0717_11663
GATTCAAATTATAAGTTAGAAAGAACAAATAAAGAAGAATTAGTAGATAAATATTCTAATGTAGATAATGAAAAGAAAAGAGAAGATAAAAAAAATGACTTAAGTGAATCATATGGGCAG
> probe_cstm_P_relictum_0717_11664
AAAGTAAATAAAGAATTTAATACTGAAATTAATTTGATAAACAATAAAACTGAAAATAGTAGTGAATATTCAGGAAAAAAAAAATGTAAAAATTTAAATGAATTATCATATGATTCTCTT
> probe_cstm_P_relictum_0717_11665
AATAAATATATCAATAGTGACTTAAAAAATGAAAAAAATAGAATAAAAAGAGATACATTAATTGAAATTAATTCATCTTGCTCACTTAATACTGATGAAGATAACAAAATAAATCTACTA
> probe_cstm_P_relictum_0717_11666
GATAGTAGTAGGAAACACTATAAAAATAATGATAAATCAATTAAAAAAAATCAATTAGAATTTTCAAATAATGAGAAAATCAATAATTTAACTAAAAGGAAAGTTCTGAATAATAATTTC
> probe_cstm_P_relictum_0717_11667
GAAAACTTTAGTAGTTATTTCATTACTGAGAAAAATTCTTCAAATTTCAATGAAGAGTTAATTATGTCAAATGAAAATGATATCATAAATAATAAAAATACAAAAGATAAATATTGTTAT
> probe_cstm_P_relictum_0717_11668
AACAAAAAAATTGAAGATTATAATTTTAAAAAGCAAAAATATGAAAAGCAATTTAATTTAAATAATTTATCAAGTATTAATTTAGATGACAATGAAGAGGATAGTAACAATAATTATTTT
> probe_cstm_P_relictum_0717_11669
GATACAGATAACAAATTGAAAAAAGATGAAAAAATAAATACTCAGGATCTTAAAAGTAAATTATATAATGATGAAATTAAAGAAAACATATTTATAAGTCATCAAAACGAAATAAATTAT
> probe_cstm_P_relictum_0717_1167
ATAGAAAAAATAGATAAAATAAATCTATGTAAAAGTAAATCTTATTCTGAAGATATTTATTCTCAAGAAGAATTTTATCAAAATCACCACACTTCTTCAAAGAAAGAAATTGAAACAAAG
> probe_cstm_P_relictum_0717_11670
AATTTAATAAACAACTCAACAGTATTATCCAATAAAAGCATATCTAATACAAAGAAATTTATAGACAAAGAAGAGGAATCTAATATAACAAGAGAGTTGAATTTAGAAATGATTGATAAT
> probe_cstm_P_relictum_0717_11671
CTTAAAAAGAGATTACATGAAAATAACATGAACAGAATTAATAGTAAGGAAGATATACAATTATTTGAAAAAAAAATAAAAAGTAAAAAAGATGATGACACTGAAGACAAGTTAAAACAA
> probe_cstm_P_relictum_0717_11672
GAATTTCAACATAATGATAAGGAATATAAAGAAATAAACTGCGAATTGAAAAGTCCAAGTGTTTTAGGCATAAAAAATATTTCAAGAAGTAAAACTTCTGTTGAAAAATATTGTATACAT
> probe_cstm_P_relictum_0717_11673
AGTAATGAAATTAATTACAGTTCCAATAATGAATTATCACATTTTAATGATGAAAATAATAAAATTGATAATTATAATGATGATGATTATGAAAATGATTTTGGTTATAATTCTGAATAC
> probe_cstm_P_relictum_0717_11674
ATAAAACTAATTGAAGAAAAAAATTATTCTAATAATTTTTCAAATGATCCTATAAATAATAGCTTTGATCCTGAAAGTTATGAGCTTCTTGAAAATTTGAAAAAATATATATCATTAGGA
> probe_cstm_P_relictum_0717_11675
TCAAGTAAAAAAGTATTTAATAATGACAATTTTAGTAATATTTCACTACTGGAATCTATCAATAAGTACTTAGAAAATAATAAACAATTTAACATAAATATATTTAATGAGTTAATATTT
> probe_cstm_P_relictum_0717_11676
GATGAAAATAAAAAAAAAGATGAAGATCTAAGAAAACTACCCTTAAATATTTGTAAAACAAAACAAAATGAAGAAGTAAACAATGAAAAACTAAATAACAAAAATTACATTGACACAATA
> probe_cstm_P_relictum_0717_11677
AAAGAAAAAGGTACAGAATATTATGATATTTCTGATGAAAATAAGCAATTAAATTATCATGATAAAAACTTAAATATTCATTTATCTTCTAATTCTTATGATGAACCAATAATAAATTTC
> probe_cstm_P_relictum_0717_11678
CTTAATACATATATATTTGAAAACAATAATAAATTAATGAAAAATGCTATTTTAAAAATAAAAAATTTTGATAATTTAAAACCTAAAAATGTTAACAGTAACTCAAATGGAGAATTAAAT
> probe_cstm_P_relictum_0717_11679
ATATCATCGGAGATTTCACATAACAGAAATGAAAATAATAATAATAACAATAACAATGAAGAAAAAAATCATGAGCAAGAAAACAATATCATAAAAGGAACTCATTTAAAAAAAAAAAAT
> probe_cstm_P_relictum_0717_1168
TCTTTTGAAAAAGAAAAAGAGATGGAAACAAAGAATAATGAAAATAAAATAGAGATAAAATATGCTGAAAAGGACTGGACAAAAAATGGATTTATAAAAAGAATAAAAAAAGAGAAAGAA
> probe_cstm_P_relictum_0717_11680
GATATAAGAAATTCTTCTAGAAAAATAAACGATAAGCAGTATCCCTACGATAATTCTAATAATAGTTGTTATAGTAAGTTAAGCAATGATAAAAAGGGAGAAAATCACTATGGTTACGAT
> probe_cstm_P_relictum_0717_11681
GAATATGAAAATGAAATAGGAAAAAATAAATATTATTGTGAGAATATCAAAGATTTATCTAAAATAGAATTAGAAACTTCTTTGAATAAAAAAATGCATAATTTTGATAGATTAAATAAT
> probe_cstm_P_relictum_0717_11682
TATGAAGATTATAAAGATAACATTAATGACGAAGTTGTTGAATGTAAAAAGGATAATAAAAAGAGCAATGATGAAAGAACTTGTGATAAGTACCATTGTATAAATGATTTTGAAAATTTA
> probe_cstm_P_relictum_0717_11683
AATAAAAGTGAGACATTTTTAAAATACTTTTCTGAATTAAGAAATAAATTCAAAGGTAATGAAGGTTATCCAGAGGAAAAATGTATTAGAAAAGCTGATATAAAATTAACTATTAACAAT
> probe_cstm_P_relictum_0717_11684
AATGATAGTTCATGCGAAAATCTTAGAGAAAATGAAAATTATATAAATTATAGGGAAAGCAAGCACATAAATGATGCATATTCATTAAATAATGAGAAACAAAAAAATATTTATCATTCT
> probe_cstm_P_relictum_0717_11685
AATAAAAATATATTTAATAAAACATTTGGATTTCAAAATGGAGTATCAGAAACAAGCTCCTCTTCTGATAACAATTTAACAGGACTATTAATAGGTAGCGATATTTTTTATGAATCCTTT
> probe_cstm_P_relictum_0717_11686
GTTTACAAAAGCTTAGGAGATATAGAAAATTTAAAAAGAAGAATAGATGAATATAAAAAAAAGGGAGTAAAAAATAAGGAAAACGAGGAATTAAATGAAAAAGAGTCTTTTATAATCAAA
> probe_cstm_P_relictum_0717_11687
GATATAGTTGATAATTTGGAAAGTAGAAAAAATACCAATGAAGAAGATTTAAAATACAACGAAAATATGATACATAATGATTTTAAGGATAATAATGATAAACTAACTGATAAGTATAAT
> probe_cstm_P_relictum_0717_11688
GATATTAGTAATAAAATAAATAGCATTAGTAACGTTTGTAATGGCAACATAAATAATAATAATAATAATAATTATGACAATATAAAAGATATGAAGCATAAAAAAGAAAAATATAAAGAA
> probe_cstm_P_relictum_0717_11689
CTTAATTCAAGAACAGAAAACGAAAAATCAATAGAAGAGTCACATTCTAACTATTCTATTACTTCATCAAAGAACATCAAAGATAAAATAGAAAAAAAATCTGATCCATTTTCCCCTAAA
> probe_cstm_P_relictum_0717_1169
AATGAAAAAAGTAAATATATAGAAAAAGAGGAAATTAAAAATAATAGAAGCATTTTGCAAAATGAAGAAACAGATCAAAGTATATATACTAAACAAGATATGAATAATACTGAAGAAAAT
> probe_cstm_P_relictum_0717_11690
AATGTGATAAACACATGTAAAATAAAAAATATAAATACTAAAGAAAACAATGAACAATTAAAAAATGAAAATGATATTTATATAGAAAAAAATCATATCAAATATAATAATTTAAATAAT
> probe_cstm_P_relictum_0717_11691
GAGATAAATGTTAAAAGTAGTGAAACGGCTGGGGAAAATAATTTAAAAAATAATTTCAGTAATAATGAAGTTTATAAAAATTCTAACATTCATAAATATTGCAACAAAGAAAATAATATT
> probe_cstm_P_relictum_0717_11692
AATAATGATAATTGTAGCATAAAAAGTAATTTACAAAATAAAATGGAAAAGAAGGAAAATTTTAAAATATCAGTAAATGGAAAAATTTTAAATAATGTATCAAATAAAATGAGTTTTTGT
> probe_cstm_P_relictum_0717_11693
AGTAGTAATAACAATGATAATAATAATAATAATAATAATAGTATTAATAATAGAAGTATTATTAGTGATTTAAAAAAAAATGTATTTAATGATGATTTTAAGAAAGAAGAAAAGGATAAT
> probe_cstm_P_relictum_0717_11694
AATGTTTTTAATAACACTAAAATATCTGAGGAAAATGAGAACTTTAAAACAAAAATATTAACATATTATCAAACAGAAGAAAATGTTGTAAAATGTAAGGAATATAATAAAGATAAAAAA
> probe_cstm_P_relictum_0717_11695
TGTAATAATTCAGAGAAAGAAATGATTTATGATACGCCTATTCCTTCTTCCAATGCTAATGAATATTTAATTCATAAAAATGTTTATAATGAAAAATCGAGTAACGATATTAGAATCATC
> probe_cstm_P_relictum_0717_11696
TCAAGTAATTCTTTCTTTGTTGATAATGATTCATCTTTGATCAGTAAAAATTCTATTGATTCAGGAAAAAGTTTTTCAGACATCTTTGTGAAAGGCAGTAACTTATCCAAACTATCTGAC
> probe_cstm_P_relictum_0717_11697
AATCTGAAAACAGAAGAATTAAAAAATGCTTATAAAGATGCTTACAACAATTTATATGAACAGTATCAACAAAAAACAGAAAGTAATATAAATTCAGATGAATGTAATATGAAGTATAAT
> probe_cstm_P_relictum_0717_11698
AGAAATAAATCAAAAAAAAAAAAAATAGTTCTTCAGAAAGAAAAAAAAATAAAAAATGAAATGAAAAAAATAAATAAATCGATGAGTAATACAAGAATAACACTTACAACCACAACAATA
> probe_cstm_P_relictum_0717_11699
GATAATCTAGAAGATTCAGATTATATAGGAAACAATTTTAATATAAAAAATTTTAAAACATCTGCAAAATTTTTAAAACAAAATCGTTATAACCAATTAAACGAGAAAAAAGAAAAAGAA
> probe_cstm_P_relictum_0717_117
CATTATTATCATGGATCTATAGATGATTTATCATATTTTTTTTTCTCAGCTATGAAAGCAAAGATGATTAGAGGTCATATAAAATTTTTATCTGATTATAAGATGGCTATAAAAAACAAA
> probe_cstm_P_relictum_0717_1170
GAAAAAGAAGAAAATATAAAAAACTTATATGATGAAAGTACAATAAAAAATAGAACAAATGTTCAACAAAAAAGTCGAAAATTTAAAGATATCTTTATATCATTTATAAAAAGAGATGAT
> probe_cstm_P_relictum_0717_11700
GAAGAAAAAAAAAAAAAAAATAGATATTACGATAAAAATAATCAATCTTTTTATAATTCAGATTATATTCAACATTTTAATACAATTCTTAATACCTATTCCTGGTCTCCTGATAATTTA
> probe_cstm_P_relictum_0717_11701
AATATAAAAAAGAATAATTATCTTTTTAAAAAAAGTAATACTTATTTAGATGTAGCAAGCACTGAAGACAGTGATCCATCTGGTATAAGTAATTTTGTAAAAGATGCTTTATATGATAAT
> probe_cstm_P_relictum_0717_11702
TCTAGTTCCAATAAATCATCTAATAATTATGAGAATTTAAAAAGAAACAAAAAAAAATGGAAATCAGAAAGAAACTTATATCATTTTTTAAAAAGACAAAAAAGAAAAAAATATATACAA
> probe_cstm_P_relictum_0717_11703
AAGTTCAGGAGTGCTGATATTTTAAAAAATATAGAGAAAGAATCAAAAGAATCTTTTATTGAATTAATTCAAGAAGGCAATATTTTTCCAAGCATCAGAATAAAAAATAAGAGAACTTTT
> probe_cstm_P_relictum_0717_11704
AATTTCCTTGAGGATACGAAAAGTTCATTCGTGGAAAACGAAAATTCTGTAAAACAATGTAGAAAAAAATTAGAAATAAATGATTATGAAAATTATTCAAATATGTACGAAAATATCTTG
> probe_cstm_P_relictum_0717_11705
AATAGCAGTTTAAATACATGTTTACGTAAAGAAAATAACAGTGAAAATTTATCTTCGAATATACTAAATAGCAACGTAAATGTAAATAATGCAAACATTTTAAGCAGCAATATATTTGAT
> probe_cstm_P_relictum_0717_11706
GAATACAGTCAAGAATATATAAAAGAAAAACATTGTATGGTTAATGAAGAAATAAAGAATGAAAATAATGGAGAATATTCTATGAATAATAAAAATAGCAATCTCAAAGTATCTAAAAGA
> probe_cstm_P_relictum_0717_11707
TACAGTAATTACCATCTAAATAAAGATAATAATAGAGATAAAAATATAAAATTAAGTGATTGTATTTATAGTAATAATCTTTTCAGAAACAACACGAAGAAAGAAAAAAATAATAATAAT
> probe_cstm_P_relictum_0717_11708
TTTTTGCCTTTTTCAAACAGTAACCAATTCATAAAGTCTAATGATGAAGGTATCGTTAATTCATGTATAACAAATTATACTAAGAATTCTAAAAAAATGAATATATTGAATACAAATGAA
> probe_cstm_P_relictum_0717_11709
GAAAATAATGTACCCATTAAGAAAAAAATTAGTAAAATTAATCATAAAGTTATTGGTAATATTGATAATATAATGAATGATTCTAATTATGAATTAAAAAATTACTTAACGAACGATCAT
> probe_cstm_P_relictum_0717_1171
TCAAAAAAAAATGAAGATGTACCAGAAAAAAATGTGGAGAATAGAAAAATGTTAAAAAAGGAAAATGCAAAATCTGATGAATTAAAATTAAATAAAAAAAATGAAAATGAAAAAATTAAA
> probe_cstm_P_relictum_0717_11710
TATCAAAATAATAGTTCTTCTATCATTTCTTTTAATGAACAACCTTTAAACAAAGCTAAATCAAATAATAGTTTTCCTAAATCTGATTCTATTTATATAAATTCTAATTTTTCATTTGAG
> probe_cstm_P_relictum_0717_11711
TCAAAATATAACGAAAACATATTGAAGAAACATAAAACAAGTGAAAAAGTAGAGATAGAAACTGAAAATAATATGAAAGAAATAGTAGGAAGTTCAATTCATAATAAAGAATGTAATGAA
> probe_cstm_P_relictum_0717_11712
AAAAAAAACATGACAAATGATAAAGAAAATGCAACTCCTAAAAAAAATGTGCACAATAATGTAAGAGTCAGAATAGATGATGATAAAAAAAAAAAAATTGTAGAAGAATTAAAAAAAAAA
> probe_cstm_P_relictum_0717_11713
TTCCATACACAAAATATATTAAGTGTAATTGAAGCAAAAAACTCTACAAAAGAAAAAAAAAGTGAAGAAAAACCAAGTGAACTAGATAACAAAAAAAAAAGTTCTAGAAAAAGGATACAC
> probe_cstm_P_relictum_0717_11714
ATTGATCAAAAGAAACTTGAAGATGCTATTAAAAATTTTAAAAATTATAAAAAAATGAATGAAAGAAATAGCAAAACAAGTAAATTAAAAAAAAAAAAAAAATATATAGAAAGACCAAAT
> probe_cstm_P_relictum_0717_11715
AAAGTTAAAAGACACTACTTAAACATAAAAAATAGAAACAAAATTAAACAAAAAAGAATAAAATATGAAAAAATAATTGAATTGAAAATTAAAAACAAAGAAATAGAAAAACTTGATGAA
> probe_cstm_P_relictum_0717_11716
ACAGAAAATAAAAATTTTGATAACTTAGAAAAAGAATTTAATAAAAATGATAATGAAAATTTTGATAACTTAGAAAAAGACTTTAATAAAAATGATAATGAAAAATACGATAAAATAAAA
> probe_cstm_P_relictum_0717_11717
AATGAAATTCTTGATAACTTAGAAAAAGAATTTAATAAAAATGATAATGAAAAATACGATAAAATAAAAAATGAAAATCTTCATAATTTAGAGAGAGCATATGATGAAATAGAAAATGAA
> probe_cstm_P_relictum_0717_11718
AAAGAAAAATTTAATGAAAAAAGTGAAAAATATCTAAATAAAGATTTTTATTTTAAACAAAGTGCTGTAAATGTAGAGGGGGAAATAAAAATAATTGAAAAAAGAAAAAGTGATGAATAT
> probe_cstm_P_relictum_0717_11719
ATTGAACAATTTAAAAAAAGTTCTAATAATGAAGATAGTAAAAAAAATGAAATTTTCAATGAAGCACTAAAATTGTTTAATCATTCTAAAGAAAATGATTTAATACAAACTGAAAATAAT
> probe_cstm_P_relictum_0717_1172
ACTAATTTTTATAATTTGAAAAAAAAGTCTTACGATGAAGATGATGAAAAATCTAAGAAAAAATTTTTTACAAAAAAAAAATTATTCAGCGATGCATCAAATGATTTCTTACAAAACGAA
> probe_cstm_P_relictum_0717_11720
GACATTCTTAAAAACGATTCTGATATAGAATTAAGAGAAAAAAAATTCATGGAATGTTTACAAAATTGTGAATATATTAAAAATAACTATAAAATGATTAGATTATTAAGAGATAATTCT
> probe_cstm_P_relictum_0717_11721
CCTAATTTTGTTTATAAATGTTTTGATATAAATAAAAAAATTAATGTAGCTATTAAGAGTGTATGTAAAAAAAAACAATTGTCTATTATGAGTTATAGTACTTATATAAACATATATAAA
> probe_cstm_P_relictum_0717_11722
ACTATTCAAAAAATGAATAATAGCAATGTTATAAAAATATATGATTTAATAGAAAATCAGTCTCATTTTTTTATTATAATGGAATTATGCGAAGGAAGTGATTTAGTAGAATATGTATCA
> probe_cstm_P_relictum_0717_11723
AAAGAAAATTTTTCATTTGATAAAGCTAAAAATATTATTTATCAGTTACTAAATGGAATTAATGCATTGCATTTAAATTCAATAATTCATAGAGATATAAAATTAGATAACTTGATGTTT
> probe_cstm_P_relictum_0717_11724
AAAGATAAAAATAAGGAACAACTTGTTATAATTGATTTTGATATGAGTATATATATTTATAGTGAGAATGAAACTCAAAAATGGCAAACAAATAATTTCTATGAAAGTGAAACAAAAGAT
> probe_cstm_P_relictum_0717_11725
GTATTTTGTGAAAATGAATTTGATGTAAATGATTCTGATAGAAATGAATGCGATGAAAGTAATTTTGATTTAAATCAATTTGAAAAAATTGATGATGATGAAAATGAGTTAAATAGAACT
> probe_cstm_P_relictum_0717_11726
CATTTTCATACTAATATGTTTGATTCTGATAATCTCTATACAAATGATAATGAAAATAATGAAGAAAAAAATAACTTAATGAAATATATTCCACATATAAATAATTCTATAAATATAAAA
> probe_cstm_P_relictum_0717_11727
AAAAATAATGAAACATCCTTAAATTGCGAATATATGAATTTAATAGAAAATAAATTATCTATTTACACAGATAATACTAAGAAAACATATATAAATGAAGAAGAAAAAATTATATATAAT
> probe_cstm_P_relictum_0717_11728
GATTTAATTATTGGAACAAAAGAATATATGTCTCCTTACTGTTTAAAAGGAATTTATAGTGAAAAAACAGACATATATAGCATAGGAGTTACTATTTTTTTAATACTTTTTAAAAATTTT
> probe_cstm_P_relictum_0717_11729
CCTTACTGTTTTGATGATAATACAATAAATAAATGGGAAAATGATATAATTAAAAAAAATGAAAATGTTGTTATACCATTCTCTTTCTTGTTTCATAATTTAAACTCCTCTTATTTTATT
> probe_cstm_P_relictum_0717_1173
TATATTGAAAAGGAGAATATATTAAAAAAAAATATAATCATTAACAATGAATCAGATGAAAAATCTGCAAGTTCTCCACCGAAAGAAAATATAAATAGTGATAATACTTTAGAAGCTAAC
> probe_cstm_P_relictum_0717_11730
AAACTAATGGATATACATTTAATAAATAATAATATTTATTTTTGCAAAAATAGTTACTTGTTAGATAATGAATTAAAAGAAATAGAAAAAATGGAAAATATAAAAATTGATTTTACTCAA
> probe_cstm_P_relictum_0717_11731
GTAAAAATAAATGTTAAAAATATACACTTAATTGAAATATTAAAAAAGACATTAACACTTGATATAGAACAACAATATAGTAATGTATCCGAAATTTTAGAAAGTGATTTATTTAGATGA
> probe_cstm_P_relictum_0717_11732
ATGCATAAATGCTTTTTTTGCAATTACATACTGAAGTTGATGCTACGTAAAAAGAAACAAAAAAAAGTTATAGAAAAAAAGGATAAAGTAAATTATAAAGAAAATAAAGAAAACGTAATG
> probe_cstm_P_relictum_0717_11733
AATTTTGAAAATTTTCATTTTACTAATAGTAGTGAAATAAAACATAAGAAAGATAACAAAATTAGTAAGGACATGAATAACTGTAGTCAAAATGATAATATCAAAAATACTGATTATGAT
> probe_cstm_P_relictum_0717_11734
TATATAAACAATAAGAATATCATATCCCATTTAATGAATAATTTAAATAAAAAGAATGATGTGTATTATTACAGTTGTAATTATAAAGGAAAAAATAATAAAATGACATACACTGATAAA
> probe_cstm_P_relictum_0717_11735
CATTATCCTTCTAAATTAATGCAAAAATATAAAATAAATAAATCATCAAAAAGAATGCGTAAAGAATTGTTTAAAAGAATAAAAAGTAACACCAATTATTCATTGGATAGACAATATTAT
> probe_cstm_P_relictum_0717_11736
AAGCTTATAATGTATTATAGAATAAAAAAAAAGATAAAGAAATGTATTAAAGAACTGATGTTTTTAATTCATATATATTTATCAACAAAAAAAAATAAAAGAATTGTTAATTTATTATTT
> probe_cstm_P_relictum_0717_11737
CATCATTATAATAATTACAAAGGACAAAATATAAAAAAAAAACCAAGAAAACATAAAAAAATAAATGAGTATTTCTTTTTGTGCAAATTGTCTAAACTTATATTAATAAGTAATAAATTA
> probe_cstm_P_relictum_0717_11738
AAAAATTTTGATTTCTCAAATATTAATAAAAGAAATAAAATAGAATATTTTTATAATAATTCTATCATCAAAATTCATAAAAATATCTCAGAAAATTTAAATATTGATTTCATAAAGAAG
> probe_cstm_P_relictum_0717_11739
TATATAAAAAATATGAAAGTGTTGGCGAAAAGAAGAATTAGAAATCGTGTAATGAGAAAAACAAATGTTTCGTATATACATAACAGTAAAATTGCTACGATTATGAAAAGTATAATTATA
> probe_cstm_P_relictum_0717_1174
TCAGTAATTAAAAAACGACCGAACACTTTATACAATAACTTTTTAGAAAGCCTAAAACATCCTTCTTGTAAAGATGTAGTTGAAAAAGTAAAAAATTTTATTTTAAAATTTCCTCAAAAT
> probe_cstm_P_relictum_0717_11740
AAAAATAAATACAAAAACTATATTAGTTGCATAAATAACAAATATCTAATGAGAAGAAGAAACATATTGTTGTATAATATGGAAAAAATAAGAAGATATAATAGTTGTATTAATAGTAAC
> probe_cstm_P_relictum_0717_11741
ATATGTTACAAAGAGAATAATAATCATTATAATAAAAACAACCATGCTGAAATGAAAAATACTATTAAAGATAATATTAACAATAATTGTAGTAAAAATAAAAAGAATGTTAATATCAAT
> probe_cstm_P_relictum_0717_11742
TACAATAATATAAGAAATAACAAAATTTACAAAAGGTATCATAAAGTATGTTATTTTTATGATAAAATTCATTTATATATTAATGAACATAGTAAAAGAATGTGGCTGTATAATAAATAT
> probe_cstm_P_relictum_0717_11743
GATTTAAATTGTTTTTCTTATATAAAAAATAAAAGTGAAATAAATATAAATTTCTTTAATTCAAATAATAAGGAAATAAGTACAAAATTTTCGTTAAATATAAAAAAAAATATGCATGAG
> probe_cstm_P_relictum_0717_11744
ATGAATGAAAAAATTAAAAAAAGAGACATAGAAAAAGAAAAAAATAAATATAAAAACGCTAAAAATGAAAATTACTTAAAAAAAAAAAAAAGAAAAAAAAACGTTAGGTATTTTAAGAAA
> probe_cstm_P_relictum_0717_11745
CCTTTAATGAAAGTAGTTAAAAAAGAAGATAATAATGACCTTCCTAGTGTTATGACCTGTACAAATTATTTAAAAATTCCTGATTATAAAGATAAAGAAAAATTAAGAGACAGATTGCTT
> probe_cstm_P_relictum_0717_11746
TACACAAATGATTCTATTACATTTATTACATTAATTGAAATACTTTCTGAATTTAATAATGAAGAGAGAAGAATGTTTGTCAAATTTTGTACTGGTACATCATCTTTACCTAATAACGGA
> probe_cstm_P_relictum_0717_11747
ATATGGGCATTCCGATTTGGATTTAGTACAATTGCACCACTTATATGTACAAATATTTTTGATGAAGAAGAAATTTGTGAATACTTATTTGGAAGCAATATAGAAAATGATGCTTATTGG
> probe_cstm_P_relictum_0717_11748
AGTGATCCACCAGTCGAATTGATACCAAATGGATCAAATATATCAGTGAATAATGAAAATTTAAATTTGTTCATTAATAAAACTATTGAGCATTCTTTATATGAAGGGATTAAATTTCAA
> probe_cstm_P_relictum_0717_11749
AACAATAATGATAAAGAAAGAAAAAAAAATTCTGAAACGCTTAGTAGTAAAGATGAAGAAAAAGATGAAAAAAGTAGTAATAAAAGAGAAGTTATAATAGAATCAGATGAAAAAAGTAGT
> probe_cstm_P_relictum_0717_1175
TTAAATAGAGAAAAAGCAGCAAATAAAATTCACAATTTTATAAGTGAAACACAACCCATCTTACTAAATTCAGAAATTTATAAAAATTTAAATAAATATCAAATAAATATGATAATAGAA
> probe_cstm_P_relictum_0717_11750
GAATTGGATACTTATTCTGATTCATCTAGTAATTCTAGTGTTACAAGTGAATGTAGTTTAGAATCAGATAATGAAAAATTATTTCTTAACGATGCAAATCCTATAGATGTAAAATATATT
> probe_cstm_P_relictum_0717_11751
AATATTATTTATACTGCAACATGTTGTATATATACTATATTGGATATATATCCTAATTCAATAAAATACCTAATTAATAATAAAGAAGGAGTTTATATATTAAACAAAAAATTAAATGAT
> probe_cstm_P_relictum_0717_11752
ATTGAATATATAGATGTAGCTGAAGTTATCTTAAAAATTTTTGAAAAATTAGTAGAAAAAGATCCTATGTTTATATTAAAAAAAAAAAGTATTAAGTATATGTTAATGCATATAGATTTT
> probe_cstm_P_relictum_0717_11753
TATAATGTAAATATTCAAAAAAAAATATTCTTTTGTATTATTCAAATGATTAATAATATAACAAAATATAAACATATTACAAAGTATATCACTCCATACTGTAGCATATTTATTAACTTT
> probe_cstm_P_relictum_0717_11754
TTTCATTTTCATTACATTCACATATTAAATATTATATGTACCTTATGGAGATCATTACTTGATAAAATGATAACCTTGCGATTAGAAGATGAAAATAAATTAAGAAAAAAAGAAAAAAAT
> probe_cstm_P_relictum_0717_11755
GAAAAATCAATTTCAAATTTAGAAGAAAAACATTTTTCAAAAAAAAATTCAAAAGAAGTTTCTTATTTAAGTAAAGTAGTTGAAAAAAAAGAAAAAAAAAAGAAAATAGAAAGTAGTAAT
> probe_cstm_P_relictum_0717_11756
TTAATTGATGTAGATAAAAAGAAAATGGGTTCCTCATATAAAATTGAGGATAAAAAAAATATAAAAGATCAAAAGAATAAAAAAATCGAAGTAAGTGAAGAAGTAGAGGAAGTTATAGAA
> probe_cstm_P_relictum_0717_11757
ATATCAGATGAAGAATATGCTAACGATTTAATTAATAAAAAAGATATTCATATAATAGATGATGATAAAGATGATAAAAAAATAAATAAGGAACAAAGAAAAAAAAAAGAAAATTCAAAT
> probe_cstm_P_relictum_0717_11758
AAGAAAAATAAAAAAAAAACAAAAAATTACATAAAAGATGAAGAAGAAAAAAAAGGAAAAAGTGATGAAGAATTAATAAAAATAAGAAAAGATAACAGTAAATGTGATTATGATAAAATA
> probe_cstm_P_relictum_0717_11759
AATAGCAGCAATAATATAAAAAAGAATTATTTAAATGAAAATAATAAAAAAATTTATAAAAAAGAACAAAGCGATATAGAAGACTTATATATATGTGATAAAGAGTACTCAAATATAAAA
> probe_cstm_P_relictum_0717_1176
GGTTATGAAAAATTTATTATGCAGAAATTATACTTTCACCTGTATCAAATGGATATTAAAGATAAAGATGAAGATGAAAAAATATACACAAAAATAAACTGTTTACAATGGGTAGAACTG
> probe_cstm_P_relictum_0717_11760
TGTAAAAGTAATAATTCGAATGAAAATATCAATATACTTACTTCTTTATTAAAAAATACCGTTGATAATCTAAAAGATGATTATATTGATAATAATTTAGTATGTAATGGAAAAGAGTCA
> probe_cstm_P_relictum_0717_11761
AATTCTTATGTTTTAGAAAATAAGAAAGTTAATAAAAATAAAAATAATAATAGTAATTTTATAAATTCGAAAGAAAATAATATCTGGAATATTAGTAATTGTGATGAAACTTACTCAAAG
> probe_cstm_P_relictum_0717_11762
GAAAATAAAATGAAGGATAATTGTAGTAGTAGCACTGATTATGCTAATAAATTATTAAAAAATATAATTAATTTAAACAATAATGATAATACATATTTTAAGTTAAGCTCAGAAATAGAA
> probe_cstm_P_relictum_0717_11763
AGTGTTTATAATATTAATATAAGAGATAATATTATAAAGTTATTAATTGAATGTCAAATAGAAGATAATTTATATGCTTTTATGGAAACCTTTTATATAATATCTATTTTTGTGCATTAT
> probe_cstm_P_relictum_0717_11764
AGTAATAATATACTTGAGAATTTTTGCAATAGTGATTTTTTAAATAAGTTTAATGAATTTTTTCAAAATAAAAAGTTTCAAAATAACAGTTTTTTAATAATTTATATTTTATTTACATTA
> probe_cstm_P_relictum_0717_11765
TATTCTTTTCTTCCTATATGCACATATGATGGATCAATAATTTACGAATATGAAAAGAAAAAAAACATAAATGATAATATATTTGTAGAAAATATAGAATATTGTAAAGGTAAAAATATT
> probe_cstm_P_relictum_0717_11766
GATATAGATAAAGAAAAAGAAAAAAATACAGATAATGATGATGATAAAAAAAAAAGTTTAGATAATTTTTTTAGTTATGAAAAATATGGTTATATAATTTATAAATTTCCCATTGATGTT
> probe_cstm_P_relictum_0717_11767
AAAAAACATAAGTTAGAATTTTATAAAAATAATTTTAATTATTTAATGACTCTGATAAAAATAATTATACCAAATATATATAATATATATGAAAGTGCCTTGTATTTTGATATTAAATAT
> probe_cstm_P_relictum_0717_11768
TTGTGTATAGTTATTTCATTATCTCTTTTTATTTCATTATATAAAATATCTTTTTTTTATTACAATAATTCGGACTTTGTTGATTGCTTAGATTATATTTTTTCTTTTTATAAAGAAATG
> probe_cstm_P_relictum_0717_11769
TATTCCTTTATAAAAAGTATAGTTTCTAATAATTTATCAGAATCTTCCGTTATAAGTGGAATTATTATGTGTAAAATTATTGAACATTTTAGTATATTAATATCAAAAGAAGTCAGTTTT
> probe_cstm_P_relictum_0717_1177
AAACATTTAGAAATTATTGAAGAAATAAATTTAGATCGTTTACAAATTGCACAAAGAGAGCTTTTAAGAATACAAAAAATGAAAGCACCTAATGATAAATTAATTATGATTTTAAATTGT
> probe_cstm_P_relictum_0717_11770
TCATCTTTAAATGAAAAAATAAATAAAAATAATAATGATATTTTTAATAAATACTTATGTAACAAAATAGGAAATTCTCTCAATGAAATAAACTCATTATATAATTCAAAAAAGCCTTAT
> probe_cstm_P_relictum_0717_11771
TTATTTGTGTTAACTAATATTATAAATAAGATTTTATTAAAAAAAAAGGAGGAAATAGATGAAAGTGAAAAGGATAATTGCATATGTTCTAATAAAAAAGTATATAATATTATATTTCTC
> probe_cstm_P_relictum_0717_11772
TATTTTTATGATATGTTTAATGCTAAGAGTATATATAATTATGAAAACAGCTTTTTATTTTTCCATCATGAAAGAGAAATGAAAAATGTTGCTATTGAGTTTACGTCATTATTTTTAAAT
> probe_cstm_P_relictum_0717_11773
TATAAAAATTACAATGATTGCAAAAAAAATTCCTCATCTTCTATCTCAATACATAATATAATTGTAAACGAAGTTACATGTTTTAATAATATAGTTTTATGTTACTATTATTTAATTAAT
> probe_cstm_P_relictum_0717_11774
TTATTTTTTAATTTATCTTTAATGCATGAAAACTCATCCATATACTTTTATCAATACAACATAGCAAAGCGTTTATATTTTTTTTTATTTCAAAAACTATTCCATTGTGATTCAGAAAAA
> probe_cstm_P_relictum_0717_11775
AAAGAAAAAAAAAATACAGAACAGGATAATTTTGTTTTTGATTTAACTAAAGAAAAAAATAAAAGAAACATTTTTAATTTATTAAAAAATATTGATAGAAATATTCGTTTATACATTTTT
> probe_cstm_P_relictum_0717_11776
TTATATGCATTATTATTTACTAATAATAAGAAGATGGAAGAAATAGTGATCAATATATTTTTAAATAGTGTAAGAACGTTATACAACATATTTTATGATATATTTAAAAAGAATATTGAA
> probe_cstm_P_relictum_0717_11777
GAAATTGATGACAATGAATTTAAAAAAATAGAATCTTTAGTAACTGAAATTTTTGATTCATATCATTACTATTTAATTATGAATAATCTTTCATTTAATAATTGTTCATTACTTATAAAG
> probe_cstm_P_relictum_0717_11778
TTAACCAAAGAATGTTTAAATATATATGATAATTTACCTATATATTTTTTTAAAGAAAATAACAATATTGAACAATGTCAGGAAAGAGAAGACAGTGATACAAGATGGATAAAAAGTTAT
> probe_cstm_P_relictum_0717_11779
GATGATTTTCCTTCATTAAAAAATGATAACTCATTCTTTAATTTGAAAAGTAAAAAAAACAATGATACAACTACAAAAAGTGTAAAACAAAATAAGAAAAAAAAAGGGAAAGAAGATTCT
> probe_cstm_P_relictum_0717_1178
TGTCGTATTGTTACTTCAGTTCTCTTCGAAGCTAAAAAAAATCATAAAAAAAATAAAAAAAAAATGCTAAATAGCAACAAAGAATATAATATAAATAAACTTGATGATAATGTAAGTGAA
> probe_cstm_P_relictum_0717_11780
AATAGTAAGGAATGTTTTATAGAAAATATAGTAGAAAAAAAAATAAATAGCAATGAAAATAATGAAAAAAATGAATCAAAAAAAAATAAAAGTTTAAGAAAAGGACATGAAGCAGATAAA
> probe_cstm_P_relictum_0717_11781
GAGAAAATTAAAAACAAGACAGAGGAATCCAAAATAAAAGAAAAAGAAGTAGGAATATTAAAAGGAAAAGGAAAAGAAGATAAAGATATTGAACAAGGAAAGGTAAAAGAAAAAGAAGTA
> probe_cstm_P_relictum_0717_11782
GAAATAATAGAGAAAATAGAAGAAAATAAAGAAAAGGAAAAAGAAAAGGAGAAAGAGATAGTAAAAGACAATTCCATATCAAACTCTAAATTAAATAAAGAAAAAAAAAAAGTTTTAAAA
> probe_cstm_P_relictum_0717_11783
ATTAATAATAAAAAGGAATATAGTTTTTATGACTATTTTAATTCAAGTAACTATAAAAATGATTTTGATTATATGCAAAAAGATTCTTTTTATGATAACCTATTTAATGATAGTAATAAC
> probe_cstm_P_relictum_0717_11784
AAGAATAACAAAAAAAAAAGTAAGAGTATATATAATAATTATAATTGTCATTTTCCAATGCATTTAAGAAGAAATGGTCTATATATAGATAATATTTCTGTTTTTAATTCATTAAATAAA
> probe_cstm_P_relictum_0717_11785
GGAATACCAATTTCTTTACATGTAGAACAAATGAAAAGTGATAAAAATGAAGAAAAATTAGAAAAAGAAACAGATTATTTACACGATGGAACAAATAGTAATTACAAAGAAGGACTATAT
> probe_cstm_P_relictum_0717_11786
ATTCCTTCTAAAATTAATAAAACAAATTATAAAAAATCATTAACTGATAATACTAATGTATTAAATAAAATTTCTAAAAATTTAACATATAGAAATACCTTCTCAAGGGAAAATATTTAC
> probe_cstm_P_relictum_0717_11787
ACAAATAATTATTTTGTCAGAAGTTTTATTGACAGAAAAAGAAATTTACAAGGATCATTTAATATATTTGAATCATTTAATAAAGTAGAAAATTTTATAAGAAAAAATATAAATAAGAAT
> probe_cstm_P_relictum_0717_11788
AATAAAAGTTTTTATTCAAAGTATGATCATAAAAACGAAGATTTAATTGTTTTATCTATTAATGGAATAGATGTTCATAGTGATTCTTGCCTATCAGAATATTTAATTAAATTAGATGAT
> probe_cstm_P_relictum_0717_11789
GTGTATTACATAAACAAAAATTCTTTATGCTTAACAGAAGAAAATATATTTTATAACACAGAAAATTTTTATGTCTATAATGATGTTGTTGAAAATTTTGAAACAGATTATTATAACTTA
> probe_cstm_P_relictum_0717_1179
AAAAATAAGCAAGACGTAATAAATAAATATATAAAAAACATTGTAGAAAACAATCAAATTAATAATTCTAAAAAAAATATTGAAGGAAACAACGGAGATAATAATAAAGAAAATACAACG
> probe_cstm_P_relictum_0717_11790
AAAAATAAAATAAAATATTTATGGGACAGTAATAATAATGCTCATAATATCAATTATAAAATTATAAAAAAAAGAAAAAATGATGAAAGATGCTCAGACCCCTTAGAAGATGAAATAAAT
> probe_cstm_P_relictum_0717_11791
AAAAAAAGCAATTTTTTTGTTACTTTAAAAAAAAAAAAAACCACTGATTACAATGAAGAGAAAAAATATTGTCAAATAAATGAAAATGAAGAAGATATTTATACCTATGTTGATTTGAGC
> probe_cstm_P_relictum_0717_11792
ACTTATAAAAAAATGAAGAGTAGTATAGATACCCCATTGTACTGTAAAGTTATTAATGAAAAATACAATTTTTATAATATATCTTTTGATTTAGTAAAATATTTATATAATTCCAATTCA
> probe_cstm_P_relictum_0717_11793
CAAAATGACATAAATAGTCAATATGATGAAAAAGAGGATATAAGCTTTTTTAATTCTTTGAAAAAAGATATAAATAATGATGTAAAGAAAAAAGGAGAAATGAATTATAGTGAAATGGAA
> probe_cstm_P_relictum_0717_11794
AATCTTCTTTATAAATACGATTCAAGAAGAGAGGATGAAGAAGAAGTGGTATTCTATAAATCAGAAGAGGAAAAATCCTCACACTTATTAGACTACTTAAAAAATAGATATAAAAATAAA
> probe_cstm_P_relictum_0717_11795
AAAATTGAATTTTTGTTTTCACAAAGTAATTTTGTAGAAAACGATTCTATGTATTTATCGAATTATATGAAAAAAGAAATGAAAAAAGCAACAGAGCTTATATTTTTTGATGATCATTAT
> probe_cstm_P_relictum_0717_11796
ATTAATAAAGATATCATGCTAAGTACACATTTACATAACATTAACTTTTTAATGAATAATGAAAAAAATTCAAATAATTCAAAAAGGAAGAATCGTATTGACCAAATTGAAGTAATGAGA
> probe_cstm_P_relictum_0717_11797
GAAAAAGAAAGATGCTTGTTTGAAAAATATAAAAAGGAAAATTTCTTTAAAGCTTTAAACACTAAAGAAGAGAGAAATAGTTACGAATGTGAATCATTATTGTTGAAAGAAAATTTTACA
> probe_cstm_P_relictum_0717_11798
TTAAAAGAAAAAGAAGAATTTTATTTATTATATAATTACATGCCTGCATACAGTGAAATAATTAAAAAAAAGATTTTAGATAAGGAAGAAAAAGAAGGAGAAAATATAAGTTCTCAGAAA
> probe_cstm_P_relictum_0717_11799
AGAGATAAACATGAAATTGAAAAAAATAAAGAAAAATATATTTTTATAGACAATGTGTACAATTTTTTACTCTTTAAATTTTTATTTTTATTATGTAAGTATTTCAAAAGATGCGATACT
> probe_cstm_P_relictum_0717_118
ACATACAAAATGTCTGGTCTAAAAGGATTTAGACTTATAAAACAGCTTTTTAGTATAAAAAACTTTAATAATTTTATAAAATTGTATATTGGCCATGTTTCAACAGAACTATCTTTCTTA
> probe_cstm_P_relictum_0717_1180
TATGAAAATTTAGACGACTTTGAATATCAAGAAGAAATTAAAAATAAAAGTAACTATCAATATTTAGAGGAAAATGAACCAAAAGATACTCATAATAATAATTTTAATAATTCTAATGAC
> probe_cstm_P_relictum_0717_11800
TCGTCTCTTCTCAATTTTTATATAAACAACAATCAAGATAATAAAATTAATAAAGTAAATAGTGAAGTTAATGTTGTGCTTACAGAAGATACGAAAGAAGAAATAAATAAAATGAAATAC
> probe_cstm_P_relictum_0717_11801
ATTTTTGAAAATATGAACGAAAAAGAAAATAACTTAACAGTAGATGATATAAAAAAGAAAAATTTTATATTAAATAGTATAAATAATAAAATTATATATTATTTGAATAATCCATTATTT
> probe_cstm_P_relictum_0717_11802
ATATTTAGTGAAAAATTGCCATCCTGGATTTATAAAATATTTTATTTATTTAATTTTGTTGTAGATATTGATATTAGGTTACTATTTTTTGAAATTACTTATTTTGGAAATTATAGAGGT
> probe_cstm_P_relictum_0717_11803
TTTTATAATTATAAGCAAAAAATAAAAGAGTTAGTAGAAAAATTTAATGAAAAAGTGAACTTTGGAAATAGAATATTAACAGAAGAGCATTTATTATCAGTATGCTCTAATTATACATAC
> probe_cstm_P_relictum_0717_11804
AATTACGATAAAAAAAAATTATTTAATTTTCTATCAGATAATACTACATTAACTCTACCAAGAACAAAAATTAAATTGCATAGAAATAAAATGATTGACTCTTCTTTTCGTATTTTTAAT
> probe_cstm_P_relictum_0717_11805
CATTTACATTTTATTAATTCTAATTATATCACTCCTTCATTTTTAGATATAGAATTTTTTAATGAAGAAGGTACAGGTATCGGTCCTTCTTTAGAATTTTATAACGAAGTTATAGAAGAA
> probe_cstm_P_relictum_0717_11806
TTAAAAAAAGAGAAATTAAAATTATTTAAAATAGAAGATGGTTATCTTTTTCCTATATCTTATAAAATTGACTTAAATAATTTTGATTTTGATTTATTAAAGAAACCAAAGAACTCAGAT
> probe_cstm_P_relictum_0717_11807
TTAATGGGGATAAATAAGTCTTATAATTCTCATAATTCTCTTAATTTTAATTCTTATCAATCTTCATCAGTAAATAAAAGAATCAACGTTATTAGTGAAGGTTCAAATGCAAATAATTAT
> probe_cstm_P_relictum_0717_11808
AATTCTGTTAATAATCTTATTAATCATTTTCTTTTTTCGATGAATTCAAATGTTTTTCAAAAAAACACAAAAAATTTAAATAAATATGATGATATATCAGAAGTAGAATTGTTAGATGCC
> probe_cstm_P_relictum_0717_11809
AAAATGAGAAATAAAAAAAATAAGAAATATTTTAAAAATATTTCAGATAATAGTAAAAAAAATTCCAAAAAATATAAAAATGTAAGGAGTCATAAAAAAAAATATTTATCTAATATAGAA
> probe_cstm_P_relictum_0717_1181
AATTTAAATGAAAATTTAAAAATTTCTAAAAAGTATTTAAATATTGACACAATAATAGAAAGTGATGATGAGCTACTACCATGTGCCGATGAAGTATTACCTGTTTTAATTTTTGTTATA
> probe_cstm_P_relictum_0717_11810
AGTAGTCAAGATAGTAATGATAATAAAAAAAAAAAAGAGGAAAAAGTACAAGAAAATGAAGAAAAAAAGAAAAGTGTATTAGCAAATGTACGATCAAAAGAAACAAAACAAAAAAAAAAA
> probe_cstm_P_relictum_0717_11811
GATAATAATATACAGAAGAAAGAATCATCCAATATAACTCTTAATACAGCATTAGAAAAAAGTAATATTTTTGATATAAAAGAAGAACAAACCGAATTAGATGAAGAATACATTAATTCA
> probe_cstm_P_relictum_0717_11812
GACAAAAATAAAAAAAAAAGAATTAGACGTTATGTAGAGGTAGATACAAAAGAGAAAAAAAATGAAGAAGAAAATAAAAAAAAAAGTATAAGCTCTGAAAAATGTGGCATTAAAGAAAAA
> probe_cstm_P_relictum_0717_11813
GAAGAAATAGTTTATTCTAATGAAGAAAATGACAAATTGGAAGAAATAATAGATGAATTAGAAGAAGAAGGAAAAGAAAATGAAGAGGAAGAGGAAGAGGAAGAGGAAGAGGAAGAGGAA
> probe_cstm_P_relictum_0717_11814
GAGGAAGAGGAAGAGGAAGAGGAAGGGGAAGAGGAAGAGGAAGAGGAAGGGGAAGAGGAAGAAGAAGAAGAAGAAGAAGAAGAAGGAGAGGAAGATGAAGATGAAGATGAAGAAGATGAG
> probe_cstm_P_relictum_0717_11815
GAAGAAGAAAGAGAAATTGATGATTATAATGATTATGAGGAAGATGAAGATGAAGAAGATGATGATGATGAAATAGATGATCATTTGGAAGATGAAATATATGATGAAATAGATTTTGAA
> probe_cstm_P_relictum_0717_11816
AATGAAGATGAACAAATTGAAGAAGAAAATAAAGAAGATGAATATGAAGTAGAAGGAGGAGAAGGAGAAGAAGAAAAAGAAAATGAAAAAAAATGTATAAAAAGAAAAAATAAAAATGAT
> probe_cstm_P_relictum_0717_11817
AAAAGTAACATATATAAATTAAGTGAAATTAAAGAATCTTTAATCAGCTCTTCAAATAATCATCCACCTTTAGAAAAAGTTGAAGATATATCGGATATATCTGACAAACCAAAACGTAAA
> probe_cstm_P_relictum_0717_11818
AGTAGTATAAATTTAAAAGAAAAAAATAGAAAAAATTGTTGTAAGTTATTAGATAAAAATATGAATTCAAAAAGAACAAGTGAAGACATATCTAAAAAAAAAAAAATAGAGAAAAAAGAA
> probe_cstm_P_relictum_0717_11819
AAAGAAGAAAAAATAAAAAATAAAGAGAACAAAGATACTGTAAACCAAAAGATAACGGAAGAAATAGAAATGAAAAGAAAGGAGGAAATAGAAGATAACGAAAAGAAAGAAATAGAAGGA
> probe_cstm_P_relictum_0717_1182
ATTAAGACAAATCCACCTGAATTAATTTCTAACATTGCATATATTCAAAATTTTAGACATCCTAGCCATTTTGTATCTGAAGAAGCTTATTCTTTTACCCAATTTTGCAGTGGTATTGAA
> probe_cstm_P_relictum_0717_11820
AAAGAAAATAAAAAAGTGCAGATAAAAAAGTATAAACTATTTACGAAAGATTTTGAAGAAAATTTTTTGAAAGAAGAAAATAATTTAAATTTAAAAAAAAAGAATGAAGCAAAAAAAAAG
> probe_cstm_P_relictum_0717_11821
ATTAATTTAAATAACCAAATTAAGTTAACACAATCTGTAACACATAATATAATTAATTCTCTTTTTAGTGAAATAGAGAATAAAAATCCTGTAAAAGAGGAAAATAAATATGTTGATAAA
> probe_cstm_P_relictum_0717_11822
AAGGACAGTGAAAATGCTAACAAAAAAATAAATGAAAATAATGATAAAAAAACAAATGAAAATATAACTAAAAAATCAAATGAAAAAGATAAAAAGAAGTATGTAAATATAAATCAAGAC
> probe_cstm_P_relictum_0717_11823
ACTTTAGAAAATAGATTATTTAAATATTTCAAATTATTAGGTCAATTATGTGCTAAAATATTAACAGATAATAGAAATGTTAATATTAATTTACATCCTTTATTTTGGTATCTTGTAATG
> probe_cstm_P_relictum_0717_11824
CTAGCTGGTTTGAATGACTTTTATGAACAATTAAATTTATCAGCTGATGGAGGTTTAAGCAATTCTAACTTGGAAGAATATATTAATGTTCTGATTCATGTTATAAAAAATCCCCATATA
> probe_cstm_P_relictum_0717_11825
AGTTATAACAGTGTATATGGAAAAAATGATAATAATAATAATAATAATAAAAAGATATCAAAAAGTTCATTAAATGATAAGAAGGTATCATCTGATAAAATAAATGAAGTAGTAGGCAGT
> probe_cstm_P_relictum_0717_11826
GGTATTAATAGCTTTTTCAAAATAATTCAAGAACACATAGGTGTATATGCTTCAGATTTTGATGATAATTATAGTGATTTAGATTATAGTGATAATGAAAAAAAAAAAAAAAAAAAAAAA
> probe_cstm_P_relictum_0717_11827
ATGCATTCTTTGTTAAATAAATGTTTTAAACTAAATGGTACCGATAATTCTGTAGACGAAGAAGAGAGTATCTTCGAATCCTGTAAAATAATAAAAACCTTGAATAAAGGGATAGATGGA
> probe_cstm_P_relictum_0717_11828
ATGAATTATGTTAAGAAAAACAAAATAGGAAATGATTATTTTTGCGGTTATGATAAAAATAATTCTCTTGAAGAAATGAAAACAATTGATTTTAATGAAATAAAAACAGAAGATAGTAAT
> probe_cstm_P_relictum_0717_11829
TTGAACGCTTATTATGAAAATAATTTTAATAAAGTATTTAATATAGAGTATATAAATTTTCCTAATTATTTTTATAAAACAATATTTTTGAATTTTTTCAGCTCTTTTATAGAATTAGAA
> probe_cstm_P_relictum_0717_1183
TTTATTAAAGAACTTGGAAAAACTACTTTTTTAAATATATCAGAAGAGGAATATAAAAAAAAAGTTTCAGAAGCTGAGAAATTATACTTAAATGAAGTTAAAGAAAGTAACAAAAAGTTA
> probe_cstm_P_relictum_0717_11830
GACAAAGAAAGCATTTCTTCTGAATATATAGAGGAAATGAACAAAATATGCAATGCAATGAAAAATCAAAAATATATTTTGTTGCATAAAGCAAATTCAATTCCTCATCAGAAAAAAAGT
> probe_cstm_P_relictum_0717_11831
AGCAATATAAATTATAAAAATGGCGATGCTTTAATATGTAGTGATAATATTATTGCAGTAGCAGATGGTGTTTCTTCTATTAATAACAGTGGTATTAATGTTAGTAATTTTTCAAATGAA
> probe_cstm_P_relictum_0717_11832
ATTTTAAAAAAATGTTTGAATTTACATATATATAGATGCATTAATAATGAAATATTTGAGAATCAAAATAAAATGATATTTAAACAATATAATTTAAAATATAAAAATGATGAAATATTA
> probe_cstm_P_relictum_0717_11833
AAACCAATAGTGTGTAGAAGTGCATGCTCGGCTAATTTTCTGGGTGCATCTACTCTTCTTTTTTCTGCTTTAGAAAAAGAAAAGTTGCATATATGCAGTATTGGAGATTGCCAAATGTTA
> probe_cstm_P_relictum_0717_11834
ATTGTAAGATTGAAAGGAAATTATTTAAAGGATAAAGGAATAGAAAAGATTCATATAAAAGTGAATACACCAGAAGAAATATTGTATTTTGTAAAGGATGAGAAAAGTCTTGTGACAAAG
> probe_cstm_P_relictum_0717_11835
AATAACAATTGCGATATAAAAAATGTTCATGAAAACAATAATAATAATGTAATGAATAATGAAAAAGTAAACATCATAGATTATAAAAGGGAAGAAAATACAACAAATGATATAGTAAAT
> probe_cstm_P_relictum_0717_11836
TGTGAGGTATCATATGATAATTTTCCAAATAAGAAGTCGTATAATAGTATAGAGAATGATAGTACTTTTAAAAATAATAAAGACATATTAAATGATTTATATTCAAAAAGAAAAGAATTA
> probe_cstm_P_relictum_0717_11837
TACTATAATGATTTTTTGAGTGATTTAAATATAAAGGAATCAATTAAAGAAGATTCAGAAATAATATTATATATTGAAGATCAACTAAGTGAAGATATATCAGAAAATTTTGAGAAGTAC
> probe_cstm_P_relictum_0717_11838
CTATCCAAAAGGAGTTATAAAATTGGAAATTTATCATTTAAAATAGAAGAGGATGATTTTTATGATAACTCAAATATAAGATCAGATACTTTGATTTCTCACAATTGTTCTTCCACTAGA
> probe_cstm_P_relictum_0717_11839
GATGACTTTTCAGAAAATGAAAAAAAAAATTTCTCAGTTAAAAGTACTCTAGATAATATTGGTTACAGAAATTTGTTAAACTTGTTTAACTTAGATAGAACACACATCATAAAAAACAAA
> probe_cstm_P_relictum_0717_1184
CAAGAAGCAGCTGGTAAATTAAATGAGTTAATCAAGCTTTCTAACGAAAAAAACTTATACAGTAATATTGCCAATAAAATTGAATCCTTAAACTTAAATTTTGAAAAAACAGAAAATTTA
> probe_cstm_P_relictum_0717_11840
AATAATTGCTCAGAAAAGGAAACAGAAGAAGAGAAGGTAATAGAAAAAGAAAAAGAAAATCATGTAGAAAGTGGGAAACAAAAACAAGAAAATAAAGATGATAGTAAAGAAGATGACAGA
> probe_cstm_P_relictum_0717_11841
GAGAAAGAGAAAAATGATCAACTGGAAGAATTGGGAAAAGAAAAAAATCAATCAGAGAAGGAAGAAAAGCAAAAAGATGAATTAGAACAAGAAAAAGAAGAAAAAAAAAAAAAAAAAAAA
> probe_cstm_P_relictum_0717_11842
GATACAAATATCAATAATTTTAATGATTATAGATTCCGATTTTATAATGATGAAATAAGTAAATTTGATATTATTTTTAAATCAAAAATTCAACAACATTATTTCAATTGTCCATATCAA
> probe_cstm_P_relictum_0717_11843
ATAACATTTATGCCTATAAACTTAAATGATAACTTAAGAAATACAAAATCAAATAATTCTTTTAAAGGAAATATAAAAATGAGTAGATATAATGATATTATAACAAAATGTTTAAGATAT
> probe_cstm_P_relictum_0717_11844
TGTGAATATTCTAGTGTTAATATTGAAAATAATGACATAATTATAAGTGGTAGTGATGGTCTTTTTGATAATTTATATGATGATGATATAATGGAAATAATATTTAATAATTTTTATGTC
> probe_cstm_P_relictum_0717_11845
TTAAAATACAATAAATTTGTAAGCATGAAACAATTTATAAATTTTTATAAAGAATACAAAAAAGCTATAAAGGACTTCAACAAAACATTAAGTAATAATTTTAGCAAAAGAAATCACTCT
> probe_cstm_P_relictum_0717_11846
AAAAAAAATTTTTCAAGTAATTTAAGTGATTCTTTTGATAGAAACATAAATAATAATTCTAGAGAAAAAGTTAAAATAAAAATGGAGAGTGATATTAAACATGGCATATCAAATGTGAGT
> probe_cstm_P_relictum_0717_11847
TGCACTTCGTCTGATAATTTTTCAAAAAACTATATAAACGAAGAAAACAATAATAATAATAATAATAAAAACAACAATAATAATAATAATTATAATTATGATAATAAAGGAGTTAATTTA
> probe_cstm_P_relictum_0717_11848
TCAAATAAAGAAAATAAAAATAATTATTTTTTTAATAATATTTACAAGCGTAATTTGAATTACGCTAAAAATAAACTAAAGTTTCCTTCTAAAATAAAAGGAAAGTTTTTTATTAGAATA
> probe_cstm_P_relictum_0717_11849
AAAAATAAAGTTCAAAATATAACAAAATCAAATAGTAAACAAAACAATAAAGTAGAAAAAAAAAATAAATATTCCATTTCTCAGGATTCTAAAAACAGTAATACAAAAAAGGATGATGAT
> probe_cstm_P_relictum_0717_1185
GATTCTCTAAGTATATCAAATTTACCATCATTTTTTGAAGAATACAAAATCCTTGTTAAATTAAAAAATGACATTTTAAAAGAAGTGCAAGACCATTTTAGTGAAAATTTGAATCAAAAA
> probe_cstm_P_relictum_0717_11850
ACTATCTTTCAAAAAGAATATAGTAATAATATTAATAGTAGCATTAATAATTTATCTAAAAATTTTATGAAAAGTAGTACTGTTGATATTAATAGGAGAAATTATTCTATTCATTCTGGT
> probe_cstm_P_relictum_0717_11851
GGAATGGAAAATAGTAAATACGAAAACTTATATGAAAATTTAGAGAATGATAATAATTCACAAAGTGATTTAAGTGATTCAAACAATTATGATTTAAATTTTAACAATTCAAATAAATTA
> probe_cstm_P_relictum_0717_11852
TTAGAAAATGAAAAAAGACAAACAACTATAGAACAGTTAATTGATGATGATGTAGTATCATTAAGAAAAAAAAAAAAAAATTCAGGAAAATGGTTAGATGAAGAAAATACTTTTTCGGAG
> probe_cstm_P_relictum_0717_11853
TTTCTAGATGAAAATATAATGAATAATAATGTGTATACTAACCGAGAAGATAATAGTTATTATATGAATGAAATAAGAAGAATAAAAAAAAAAAAAAAAGTAATTGTAGAAAAAAAAATA
> probe_cstm_P_relictum_0717_11854
GATTGTAGCAAATTTTTATATGAACTATCGGATTTTATTTTAATTGATAAAGATAACAAAATTTATTTAAATACTAAGAAGGCATGCGATGAGATTTTAGAATTATCAACTATTTTAGCT
> probe_cstm_P_relictum_0717_11855
AATCAACAATTAAACTATACTTTGTTAAAAAAAAGGAGAATAAAATATAATGGTAAAATGAAAAATAATAGTAATAATAATAATATTTACTCAAAAAAAGTAAATATAGAGATGGATAAA
> probe_cstm_P_relictum_0717_11856
AAAGATAATGAAAAAAACTTCAACGAAGACTCTTTTTCTTTTTCAAATGTTCAAGACAAGGAAATTCATTTATTTGATAAAGTTAATTATGAAGATATACAATCAAATAAATCAAATGAT
> probe_cstm_P_relictum_0717_11857
AAAATTATTTTAACACCTATATCCGAATTTATTTTTGATAAATATAAAAAATATTTTAACATGGGAAAACCAGATGATACAACTGTCATAGTTTCAGTTGTTAAAGAAAATAGATATAAT
> probe_cstm_P_relictum_0717_11858
ATGATTAAAAGCATTGAGGTAAATTCACCTAAGAAAGTGATAAGGACTGAAATGGAGAAAAAAGATGAGGAAGAAAAAGAAGAATATTTAATTACTAATTTAACAGAATATGATAAAAGT
> probe_cstm_P_relictum_0717_11859
ATGCCTAGTGTATTAATAAGAATACCTAATAATTTAAATAAATTATTAAGTAAGGAAAATAAAAAGATAGACTTTAATGAAAATATAAAATCATCAAATAAAAATAAAAATCAGAAATTA
> probe_cstm_P_relictum_0717_1186
CTCCAAAAGAATCCTATTTCAAAAAACGTAGGTAATGATATAAATAGTAAAAACAGTAAAGTAAAACAAGAAATGAAATCTTATGAATCCAAAAATAAAGTGCTAGAATCAAAAACAAAA
> probe_cstm_P_relictum_0717_11860
AAATCCTTTAAAATGGATAATCTAGCAACAAACATAAATGAAAAAATAGATTTAAGTTATGATATTAAATTTGATACAACTTATAAATCTGATTCTTCTGATAGTTATATAAGTAAATCC
> probe_cstm_P_relictum_0717_11861
GATTTTGATGGAGATGAAGAAATGAATGAAAGTATCATAAGAACATTTAAAAGTAATTATATAGAAAAATACGAATCAAATATAAGTAGTGATCATATAAACTTCTTAAGAGAGCACACA
> probe_cstm_P_relictum_0717_11862
AAACATGAATTAGAGCACTTTTTACAAAGAAAGAAGCATAATTTTTCTAATGAAATGAAAATAAATGATATAATTAATATTGACTATGATAAATTGAATGAAAAAAATATCATACCGTAT
> probe_cstm_P_relictum_0717_11863
TTTTTAACGAACATGTTTGACATGGAACAAAAAAAAAAAAGAGAAAAAATGAAACAGGAATTAGAAAGAAAAAGAAAATTAGTGATAGAAAAACAAAAAAAAAAAAATACCATTGAAAAA
> probe_cstm_P_relictum_0717_11864
GGAAGAAAATATAAGAATGAAACTAGAACATGTAACTTAAAAGCAAAGGATAAAAGAAAATCATTAAGTAGAGAAAAATTAAATCATAATAGTTCAAAAAAAGAAAAAAAAGAATATGAT
> probe_cstm_P_relictum_0717_11865
GAAGAGAAACAGGAAGAAGACGAAGATGAAGACGAAGACAAAGGAGAGGGAGGAGAAGAGGAAGAGGAAGAGGAAGAGGAAGAGGAAGAGGAAGAGGAAGAGGAAGAAGAGCTAGACGAA
> probe_cstm_P_relictum_0717_11866
GAAAATAGTAAAATAAATAAAAAAAAAAGTATAACAATAGATAAAAAAAAAGTGAATAAAATAAAAAGAAAAAAAGAAAGAAAAATAGAAGAAGATAACGATGATTATGATATATATATA
> probe_cstm_P_relictum_0717_11867
GATGAATTTGATAGAGAAGAAGAAGAAATAAATATTTATAATAATCCAACATTATATGGAATAGAAGGAAGTAGTGATTATTCAGAAGGATTTAAAAGTGGTCTAGAGAATACTCAAGAA
> probe_cstm_P_relictum_0717_11868
GAAGAAATAACAAAGGAAAGTACAACTAATGATTTAAAAAAAAAAAAAAAAAAAAATAATGATGAACACTCAATAAATGATGAAAAGATAGATGATATAGTAGATTCATCTACAGAGAAA
> probe_cstm_P_relictum_0717_11869
TTAATATCATATGATTATTATTCTAGCCTAAACATTAAAGAATTTATAAAGCCCAATTTTAAAATAAAGTCTTTATCTTCTTTCATTCCTGTTGAAGAAAATTTAGATAAATTTGATGAT
> probe_cstm_P_relictum_0717_1187
ACATTTGAACAAAAAATTAAACCACCTGAACTAAAAATAAAACCACATGAACCAAAAATAAAACCACCTGAACCAAAAATAAAATCATCCGAACCTAAAATAAAACCACCCGAGCTAAAA
> probe_cstm_P_relictum_0717_11870
ATACAAAAATTACAGTATTTAATAAAAAATTTGCCTTATACACATATAAAAGAAAAAAGATCTTTATATCATTATAATATAAAACAATTTATCAAATGGAAAGTTTATTTATTAAATAAT
> probe_cstm_P_relictum_0717_11871
ATAAATATATGCTTATATGGTGTAGGTTCGAAATTTCATATATTAAATCTATTCAGTAATATTTGTTTGAATGATGGTCATAAATGTATAATACTAGGTTTTGAGCAAGAAATTAATTTT
> probe_cstm_P_relictum_0717_11872
GAAGAAATTATAATTCGTATATTAGAGTATCATTATAAATATAAAGCAACGAAAAATTTAAAATCATATGATTTATTATATGAATTAATTCATTCGGTAAATGAATCAAATATACCTCTT
> probe_cstm_P_relictum_0717_11873
TATTTTATTATACATAACTTGGATAATATAAAATTATATCCATATTATGAATATTTTTCATTCTTAAGTCAGTATGATAATATATTTTTTGTTTGTTCTATTGATGATGTTTCCTTTGAA
> probe_cstm_P_relictum_0717_11874
TTGAATATGAATTTTAAAAACATAAGTTCAATTAATTTTTATTACATGAAATGCCACACCTGGTTAGATTATCGATATGAAGTTTTGAGACAATGGAACAAATTTTTACCTGAATGGGTT
> probe_cstm_P_relictum_0717_11875
TATAATAAAAAAAGTGAAGAAATAGATGTAAAAAAAAATATTGAAACTATTTTAAATGCTTTGAGTATAAATCATAAAAGATTATTTAAAATTATTGCTTCTATACAATTAGAAAATTTA
> probe_cstm_P_relictum_0717_11876
GAAAAAGGAATTTACGGAGTTGAAAAAGAATCCTTATTACAAGATAAAAGGTTGTTTACTGTAGGAGCTTCAAGTATAAGGATAAATTCTTTACTAGTTGAGTTTGTTTCTCATAATGTT
> probe_cstm_P_relictum_0717_11877
ATGGACAATAATAAAAAGGAAATAAGAACATATATAGATGATAGCCATACGAAATATTTAGAAGCTGTGAAGAATTATAATTCTCATATAAATGAATTAGTAAATTTTTTTAATACTTTT
> probe_cstm_P_relictum_0717_11878
GAAGACCCATCAATTAATCATATTAATTGGGGTAAGTTAAAATATAAAGGTTTTTTGCAAAAAATATATAATCATGATACGGAGGTATTACCTTTATATTTAGATGATTTAAGAGAACAT
> probe_cstm_P_relictum_0717_11879
TTCTGCAAAGAAAATAAGGACGTTGATCCATCTGTCTATAATGGAATAATGACAAATACTCATAGATACATGGAACTTTTATATTCTGCTGCTGATAAGTGTTTATCCGATGATTGTTTT
> probe_cstm_P_relictum_0717_1188
ATAAAACCACCCGAGCTAAAAATAAAGCCACCCGAACAAAAAATAAAAACACCAGAATCAAAAATTAAATCATTAGAACCAACAGTAAAATCATCTACATCAAAAGAAACCAACTCATTT
> probe_cstm_P_relictum_0717_11880
AAGCTATTTATAAAAGGATATGCAGAGGAAGATGAAAATGAAAAAACTAAGAGGAAAAATTTAAGAAGAATAAATAATGAAGATAGTAGTGGATATACAACAGATGAAAGTGAAAAGGAG
> probe_cstm_P_relictum_0717_11881
GCTTTCAATAATTTATTTCGAGATATGATAAAACCAATTGAAGAAATTAGACAAGAAAGAATGAAGGAGTATAAATTACCAGCATATTTGAGAGTAAATTTTGAAATTATATTAATCCCT
> probe_cstm_P_relictum_0717_11882
AGTTCAAGGGATTTAGTAAGAAAAATGAGAGTAGTAAATGCTGATTGCATTGGCTCTTTAAGTACATTTGAATGTGAAGTTATAAGGGCTACACAATTAAAACCTAGAATTCAAGTAGCC
> probe_cstm_P_relictum_0717_11883
ACCTATGAATGTGATAGGTGTCACATGTTTGCTTATAAAGCAGTAGATGGCCCATTCTTTATGCCTCTTTTTGATTGTCCAGGATGTACGAACGTTCACGGTATTAGAGGATCATTAAAA
> probe_cstm_P_relictum_0717_11884
TTCCAAGCAAAGTTAAGTAAATTTGTAAAATATCAAGAAATCAAAGTTCAAGAATTACCAAGTCAATTACCAGAAGGAGATATTCCTAGAAGTATGAACTGTATTATACATGGAGAAAGT
> probe_cstm_P_relictum_0717_11885
ACCACTTCAGTTCAACCTGGTATGTCTGTTACTTTAACAGGCGTCTTAATGCCTGTTACTAAAAGTGGATTTCAAGCCATGAAAGGAGGTTTAATTGCAGAAAAAGTATTCCACATTTAC
> probe_cstm_P_relictum_0717_11886
TATGTTCAAAATAATAAAGAAAATTTTAATGAACATATTGATAATTATGATAAAATAATGGAAGAAGTTCAAAAGTTAAAAAATAGTCCTAATTTATATGAAAAATTAGCTTATAATATA
> probe_cstm_P_relictum_0717_11887
GGACCAGAAATATATGGGCATGAAGATGTGAAAAAGGCATTATTATTACAACTAATAGGAGGTTGCACAAAAAAAAAAAAGGATGGAGGATTAATAAGAGGTGATATACATATATTATTA
> probe_cstm_P_relictum_0717_11888
ATGGGGGATCCAGGAGTTGCAAAAAGTCAACTGATGAAAAAAGTTTGTTTAATTGCATCAAGATCTATTTATACTACAGGAAAAGGAAGTAGTTCTGTTGGTTTGACTGCAGCTGTTCTG
> probe_cstm_P_relictum_0717_11889
AAAGATCCTAATACTGGTGAAACCACATTGGAAGGAGGTGCTTTAGTTTTAGCGGATAAAGGAATTTGTTGTATTGATGAATTTGATAAGATGGATGAATTTGATAGATCAGCTATTTAT
> probe_cstm_P_relictum_0717_1189
GATTCAGTCAAAAAAGAATGTCCTAAGAATACTTTATCAAAAACTAAATCTTTTGAAAAAAAAAATATTTTTGATAAAGTAAAAAATATTGCACTAATGCCAAAAAATGTTGAAAAAACC
> probe_cstm_P_relictum_0717_11890
GAAGTCATGGAGCAGCAAACTGTTTCAATTGCTAAAGCTGGTCATTGTAGTAATATGCCTGCAAGATCGTCGGTTTTAGCTGCTGCTAACCCTGTTAACGGAAAATATGATTGCAAGAAG
> probe_cstm_P_relictum_0717_11891
TCGGTTATGCTTAATATGAATCTACCAGCAGCATTATTAACTAGATTTGATTTACAATTTCTTCTTCTTGATATAGCAGATAGAGATAAAGATAAAAAATTAGCTGAACATGTTTTAAAT
> probe_cstm_P_relictum_0717_11892
ATCCTAAAATGCACTGATTCTAGTGATGATAAAAAGAACAGATCAGAGTTAAGTGAGGAAGGCTATGAAGAAATTGACAAAACTGTATTAAGAGCTTTTATACAATTAGCAAAAAAAAAA
> probe_cstm_P_relictum_0717_11893
CAACCAACAATTTCTCCAGATTTAATACCAAAAATTACTCAGTGGTATGTATCCACTAGACAATTAGAATCTCAACAAGAAAGGTATAATGATACACGTATAAATTATACAACTCCAAGA
> probe_cstm_P_relictum_0717_11894
GCTCTTCTTGCTATTTTACGTATATCACAAGCATTAGCAAGATTAAGAGACAGTGATGTTATAGAAACTGCTGATTTTGAAGAAGCAATTAGATTAACTGAACAATCCAAAGCAAGTGTA
> probe_cstm_P_relictum_0717_11895
TCATTACAAACTGAAAAGAGAAGAAGAAAAGATCCTTCAACAGAAATTATGAATATAATTAAAAGTATTAAAGATAAAATTATGGAAAAGAAAAAAAAATGGAATGGATGGATTACTATT
> probe_cstm_P_relictum_0717_11896
GAAGAAATCGAAAGGCAATCTATAAGCAAAGGTTTTACAAAGGCACATGTTTTTAACACTATTGATAAATACGTAGAATTGACTGTATTTACTATTAATAAAAATAACACAGCTATTGCT
> probe_cstm_P_relictum_0717_11897
ATGAACAATAGTGAAGAAAATATTAATTCAAATATGGGAAAGAAGAAGTATGGGAAAAAAACAATTAAAAATAATGAAAAAATAGGTAAAGAAAAAATAGAAGAAAATAAAGACATGAAT
> probe_cstm_P_relictum_0717_11898
ATAGATAAATATTACAATAAAAATTCAGCTGATAGTTGTAATGAAAAAAATATACTGAATAAAACAGAAGATGAAGAAAATGAAGTAAAAAAAAGTAAGGAAATACAACATCAAGAATCA
> probe_cstm_P_relictum_0717_11899
GAACAAAAGGAAGAAGTAGAAAAAGAGGAGAAAAAAAAAAAAAATAAAAAAAAAATGAATGAAGAAAATTTAGAAACTGAAAAAAATTTACTTGCTAATAAAAATGAATATATTAAGACA
> probe_cstm_P_relictum_0717_119
ATGTTAAAATTTTTTATTTTTATTTTACTTCTATATTTATACGTTGATTTTATATTATCAAACGAAGAAAATAGAAATACAAACAATGATGATTCGAAAAAGAATGAAAGCCCCACTTTT
> probe_cstm_P_relictum_0717_1190
AATCCATGTGAACTCATAGAAAAAGATAAGTTATATTCAGATACAAAAGAAAAAATAAAAGCTCCAACTTCTCCAGTTATAGAAAAAAGTACATTAATTAAAAAAGATATATCATTACTA
> probe_cstm_P_relictum_0717_11900
AAAGAAGAAAAAGAAAGAAATATGGAAAATAATGAAATGGAAAAATGTGATAAATATTCATCAAATGCTAAAATTTCTGAAAAAAATAGGAAAATGGAAACAGAAAAAAATGATACAATT
> probe_cstm_P_relictum_0717_11901
TTTAGTAATAATAATAGTAATGAATGGAGAAATCATAATAATGAAAATATAAAGAATGGCTTAATATATCATTCAAAAAATAATAATATTAATGATATGGATAATAAAGAAAAATATAAT
> probe_cstm_P_relictum_0717_11902
GAATTTAATTCTTCTAATAAAGATTCAAGCAAAAAAAGGAGTTCTAACAAAAATGAAAATACAAATGTGGAAAACAATTATAATAGCATAAATAATTATTCTAATAAAAATAATTTTAAA
> probe_cstm_P_relictum_0717_11903
TATGATTATAAAAATAATAAAAATTATAATTTAAAATCAAATAAAAATTATAAAATGCCCTTAATTAATAATAACAGTACGATAAGCTATGGTGAATTTAATCCCAATGAAACCTTGATT
> probe_cstm_P_relictum_0717_11904
GAACCTATTAATAACATGTGCATATATAACAATACACCAAATTATAACTATTTAACTAATTATTCCTGCAATTACCCATATAATTATTATGTTGATGAAAATGATAAAAATATTGATGTA
> probe_cstm_P_relictum_0717_11905
CCTAATTACTATACACCTAAAATGTATGGAGAAACATACAATGAAAATAATTATGATATTAGATATAATTACAATATGATTAATGATTTTTATAATTATTTTCCTTTGAACTATTATTAT
> probe_cstm_P_relictum_0717_11906
TACAATTTTAATAATCATTATTTTGGGAACTCTAATTTTAATAATGGGAATAATATATATCATGATAATTTAAAAAATAGAAAAAATAAAAAATTTTTATATGATAAGAATAAAAAGAAA
> probe_cstm_P_relictum_0717_11907
AATTTAAAGAATATAAATTCATCCAATTTATATAATGAACTTAAAAACAGAGTAATAGAAATATTTAAAAGAGAAAATATGATGTCAGATGATTATTTATTATACTACATGTATAATAAT
> probe_cstm_P_relictum_0717_11908
ATAAAATTAAATTTTGATATAATAGCCAAACATCCATATATATCTCCACTAGTTAATAATAATATTAATATATTAGCTAGTGTTTTAAATGATTTAAAATATATTAACCTGAATAAAAAG
> probe_cstm_P_relictum_0717_11909
GAGAGTGAAAATGAAAAAATGAATACAGATAATAATAGCACTTTAAATCCTAATTGTAATATCGATAACGTTTCAAATGATAAAAGTAATGTATCAAGTAATATATCAAAAAAAAATGAC
> probe_cstm_P_relictum_0717_1191
GATAATGAAAAGACACGAAATATATTAAATAACAACAAAGGAGTTCAACAAAAATCGTTAGTTAATAAAAACTCAAACATTGTAGATATTTCAATGCAGAGAAAAGGAAGTAACTTTAGG
> probe_cstm_P_relictum_0717_11910
GTAAATAAAAATGAAATTAATGATGAAGCAAATTCAAAAGAACAGAAAAACATAAGAGAAAATAAAAGCTTCTTAGAAAATAAAAATTGCCTAGAAGAAAAAGAAAATAATAATATTATA
> probe_cstm_P_relictum_0717_11911
ACAAGTGAAACAATAGAAAAAAATGAAAATGACAAAAGAGAAGATTATATTATCAACCATGATAATAATATAAAAGTTCTCAATTCAGAAGAAACTTCACTAACCCCTGAAAAAAAAATA
> probe_cstm_P_relictum_0717_11912
AATAATTCAGAATTAAATGAATTATTAAAAGATTCTAATGAATTAAATAATAAAAATAATAATAATTCAAATAATGAAAATGCTATTAATGATAAGGAATGCATAAAAGAAAACAATGAA
> probe_cstm_P_relictum_0717_11913
AATAATGTAAATATTACAAAAAATGAGGAAAGTTATTTGGAAGAAATAAATAAAGAAAAACACTTAAATAAATCTAAAAACAATGAAATTAAAAATGATAAAAAGGATATCAATAATGAA
> probe_cstm_P_relictum_0717_11914
GGTGATGATGCTGAAATAGAAGATATTAAAAAAGGAGATAATACAAAAGATGGAAATAAAGCACGTGAAGATACTTTTGATGGAAATTGCACAAATAAAGAAAAGAATATTAATAATGAA
> probe_cstm_P_relictum_0717_11915
AATGATTGTGATCAAAAAAAAAAAAAAGAAGAATTTGCAAATAATGAAGATAATTTTACAAATGAAAATAAAAATAAAAATAGCAGTAAAAGCAAAGGTGTGAGTGAATTAATTAATAAT
> probe_cstm_P_relictum_0717_11916
CCCAAATTATCATTTGAAGAAGATAATAAAAACTTTTTATTAAATTTAAATAACAAAAGAAATATTATAATTATTAGAGATATAAATTCTCATCATATTAATATAATAAAAAGTATTGTA
> probe_cstm_P_relictum_0717_11917
TTAAGTTGCCCAAATATTCAATCAAGTGATGTGTTAAATATTAGAAATGATATAAACAATACTATATTTATTACTTTAAAAAATGAAAAGAAAACAGAAGTATTAGCTCAATATTTAAAA
> probe_cstm_P_relictum_0717_11918
ACCAAATCAGTAAATGATAAGAAATTAAATGTTAGAATAAAAACAACTCAAAAGATTCAAAATATAATTGAAAATAATATTTTTAAAGGAGGAAACAATAATACAGCTATTAATAATAAT
> probe_cstm_P_relictum_0717_11919
AATAATAGAAATAATAATAATAGCAGCAGTAGTACTACTACCACTCCTACTACTACTAATAATAATCATCTAAGTATGATAAATAGTACTATACCATTAGGTGCAAAATCACCTTTTAAT
> probe_cstm_P_relictum_0717_1192
GCGTTAACAAATTCACATAATAAAATTGAACAAACGGAAGGATATATTAATAGTGTAACTAAAAATAATATAATGATTGGAATAGAGAATGAAACAAACAAAATTGGTCCTTTATCAACC
> probe_cstm_P_relictum_0717_11920
TTTAATAATTTATACTTTATTCCAAATACTTTAAATAGCTATGATAATATATATGGAAATAGAAATAATAATAGTAGTACTAATTTTGATTCTTATTTAAATTATTATAATTACAATGTT
> probe_cstm_P_relictum_0717_11921
AATAATTCTTCATACAATTTCTTTTCTAATATGAATTCTTGTGATTCATATAATGCATATAATATTTATAATAACTCGTATGGAGCAAATAATGATATAAAAAATAAAAATATTTATAAT
> probe_cstm_P_relictum_0717_11922
AAAGGAATGAAATATTCAAGATTAGATAATATTGTTAGGTATAACGACAACTTTAATAATATGGGATATTACTCTAATGCATATAATAACCACAATCATGCATATAATATATATCAGGAA
> probe_cstm_P_relictum_0717_11923
AATAGTAATAATAAAAATGAGAATTTTATTGAAGAATCAAAAAAATATCAGTTAGATAATATAAATGACAAAAGATCTTATAGTAATCGAATGAATAAAAACCTAAAAGGAGATATAGAT
> probe_cstm_P_relictum_0717_11924
AATAAGATTATAACTAATACTACTGCTACAAGTACTACTAGTAATAGTACACATAAATACAATAATAATAACAGTAATAATAATAATAATAATAATAAAGAAAATGATAATAATAACAAT
> probe_cstm_P_relictum_0717_11925
AATAATAGTGGTAATAATAATAATAATAATAATAAAGACAATGATAATAATAATAATAACAATAATAATAGTAACAATAATAACAATAATAATAATAGTAACAATAATAAAAATAACAGT
> probe_cstm_P_relictum_0717_11926
AATAATAATGACAATAACAATAACAATAGTAATAATAACAATAATAACAGTAATAATAATAATAATAGTAGTAACAATAATAAAAATAACAGTAATAATAATAACAGTAATAACAATAAT
> probe_cstm_P_relictum_0717_11927
AATAGTAGCAATCATAATAATAATAATGATAATAATACAGACAATAATAATAATAAGAAAAATTTAATGAAAATAAATGATTTTAATAAAAATTCAAAACCAAGATATAATAGAAAAGGG
> probe_cstm_P_relictum_0717_11928
TCCCTAACAAAATATGATACATTCTCTCTTAAAATTGATTCAAAATCTTTTGATAAAAAGAATGGTAAAACATATTTCAATAAGAAAAATAATAAAAGTGTAGATAAAAAATCAGATTAT
> probe_cstm_P_relictum_0717_11929
ATAGCTGAAGGAGATAAAGAAAAAAAGAAAAAAAATGAAGGAAAAAAGAAAGAAGATTTATCGTCAGAAGAGTTTAGTGATATAAATAAATTAAAAGAAGAGGAAAACAAAAAAATAAAT
> probe_cstm_P_relictum_0717_1193
TTTAAAGAAAGTAAATTGATTCGAAATACTCACTATATAAATGCATTTTCACGATTTAATGGAAATTATCTAGGTAAAGTTACAGGACCACCTACACCAATTTCTAATTTAGACAAAATT
> probe_cstm_P_relictum_0717_11930
TCAAATGTAAAAAGTGAAGAGAAAAATAGTGAAATAGATCAACAAAAGAATAAAGAGAATGAAAATAATAATGAAAATCAAGAAAATGAAAAGAAAAAAACATATAAAATAGAGAAAAAA
> probe_cstm_P_relictum_0717_11931
AGTAAAAAAGAAGCATACAATCGAAACGATTATTTTTTTAATAACGATTCAAAAGAATATTCAAAAAATAATAATCGAAATATACCTAGAAAAAGTTATAATAATAAATATTATTTAAAT
> probe_cstm_P_relictum_0717_11932
AAAGAAAAAAATTCAGCGAACTATGAAGAAAAAAGATCATTTAAAAATAAAAATAAGATAGATGACAACAATAACATTAGTAGTAACACAAATGTAAATGCTCAAAATTTAAAGAAGTAT
> probe_cstm_P_relictum_0717_11933
TCTTATATTGATATAATGGATTCCTGTAAAAAATTAACGAACGTAGAAGCTCCTGAATGTATAGAAAAGTTAATAAAAGATAATGTCTCCCTTTTTAGAAAACATGATGATCAATTTTTC
> probe_cstm_P_relictum_0717_11934
ATGAGCGAAAACATTTTACCTAACACATCTATATTAGATTGTAATACTGTGATAAGCTTTAATTTAGAAATAAAAAGTAACATAAGATATGTTGGAATATGCATTTATAATTTAGATACT
> probe_cstm_P_relictum_0717_11935
AATGAGTTTTCTTTATGTGAATATATAGAAAATGAGCACTTTACTACTTTAGAATCCATTTTAATTCAGTGTAGACCTTCCTGTTTTTTATTTTTATCTAGTAATGATTCAATAGATGAT
> probe_cstm_P_relictum_0717_11936
AAAAGAATAAAAATGATATTAAATTTATGTGAAATAAAGTTAGAAGAGTTATCAAAGAATGATTTTCAATCGGAATCTATTGAAAATGACTTAAATAAATTATTAAAAGAAAATAATATT
> probe_cstm_P_relictum_0717_11937
AAGAATTATATATCATTTTTAAATTTATCAATTGCATGCAAGTCATTGTGTAGTATAATAAAATATTTAAGTTTACTTAATGATGATAGTGCAATTAGTAAGTGTACTTTAAAAAATTAT
> probe_cstm_P_relictum_0717_11938
AACATTAATGAATATGTAAAGTTAGATAAAGCGGCAATTATCTCCTTGAACTTATTTCAAGATAAATCTGAAGAAAAAAAAAAAAATGCTAATTCAATAACATTATATAGCTTTCTTAAT
> probe_cstm_P_relictum_0717_11939
AAATGTAAAACAAAAATAGGAGAAAGGAAACTACTACAATGGATTACTCATCCAATAAGAGATTTAAAAAAAATAAATGAAAGATTAGATATGGTAGAAATATTAAAAGAAGATAGTGTA
> probe_cstm_P_relictum_0717_1194
CCTCAGAATCATAACGAAAAAAAAGATGTTCAAAATGAATTTCAAATAAATAACTTTTCTAATAATTTTTCACCTTTTTCTGATTATTCTTGCATGATGAATTTTCCTCTTTATAATATT
> probe_cstm_P_relictum_0717_11940
ACAAGATCTATTATACAGTCAGACTATTTAAGAAAAGTGTGTGATTTACAACATATAATTAAGAAATTTAAATTAGTCACAAATACAATTAATGATAAGAAAAAAATTAGTAGAAATAAA
> probe_cstm_P_relictum_0717_11941
AATTGGTGTACTATTGAAGATTTAGTTAAATTATATGATTGTATAATTGTATCAAAAAAAATTTATTATTGTTTAAGTGATTATCAAGGAAGATACAGAAAAACATTGGAAAATAATTTT
> probe_cstm_P_relictum_0717_11942
TTAAATCCTTTAAAAAATATTATTATTAGTTTTGACTCATTTTTAAAGCTAGTAGAATTAACTGTTGATTTTGAAGAAATAGAAAACAATAATTACATAATATCACGTAAATTTGATGAA
> probe_cstm_P_relictum_0717_11943
CATCTAGAAAAATTAGCAAATGAAAAAGATCATGTATATAATTTAATAAAAGAACATAAAATAGAAGTAGAAGAAGATATCAATTTTTTAAAAGGAACAAAAAAAATAGGAACTAAAGAA
> probe_cstm_P_relictum_0717_11944
GATATTAAATTAGTAGAATGTAATACTAATGTATTTTTATTTAGGGCAGTAAAAAAAGATATAAATTACATACAACAAAGAAAAAAAGTTTATTTTCAAGTTAGAATGAACAAAAGTGAG
> probe_cstm_P_relictum_0717_11945
ATTTTATTTCATACAAATAAATTAAAAGATTTATGTAAAAAATACGAAAATATATTGTATGATTATAATATAGCTCAACAAGAACTAGCTGATAAAGCTATACAAGTAGCATGTTCTTAT
> probe_cstm_P_relictum_0717_11946
TGGGAACAAGTTATAAAATTGTCAGAAATTATTTCAGAAATTGATGTATTATGTTCTTTTGCTTTAGCTAGTACATCAAGTATATCTTCATATGTAAGACCAATATTAGAAGAAAATGGG
> probe_cstm_P_relictum_0717_11947
CGCATTTTACAAATGAAGGATTCTCGTCATCCTTTACTTGAATCAAATTTTTTATTAATGAATAATTTTATACCTAACGATGTTTATATGAATAAAGATGATAAAAGATTAAATATAATT
> probe_cstm_P_relictum_0717_11948
ACTGGTCCTAATATGGGAGGAAAAAGTACATATATCAGGCAAATAGCTTTGATATGCCTAATGGCTCAATTAGGTTCTTTTGTTCCTTGTTCTTATGCAAAGCTACCAATTTTCTCTCAA
> probe_cstm_P_relictum_0717_11949
ATTATGTGTAGAGTTGGCTCTTCGGATATACAACTTAAAGGAATATCTACTTTTTTTTCAGAAATGATTGAAATTTCTGCTATTATAAAAAATGCTGATGAAAAAACCCTAGTAATTATT
> probe_cstm_P_relictum_0717_1195
GATAATAACTTAAGAAATAGTAACATAGTAAATCCACCCTTTTGCTTTTACCCTGGTGTGTGTGTCCCTTTATACCCATATGATCCTATGTATTATCAAAATTTTTATATGAATAGTTTA
> probe_cstm_P_relictum_0717_11950
GACGAATTAGGAAGAGGGACTTCTACTTATGAAGGATTTGGTATTAGTTGGTCTATTGCTAATTATATTTTAAACAAAATAAAATGCTTCTGCTTATTTGCTACTCATTTTCATGAAATG
> probe_cstm_P_relictum_0717_11951
TCAAATTTAGAGGAAGAATGCCCAAGTGTTATCAATAATCATGTTGCAGCTAAAATTGATAAAGAAAGAAAAAAAATTTCCTTCTTATATGAAATTAAAAAAGGATATGCTGATAAAAGT
> probe_cstm_P_relictum_0717_11952
TATGGAGTTCATGTTGCACAAATAGCCAAATTACCAAAAAATGTTATTGATAAAGCTTTTGAAAAATCTAAAGAATTAGAATCAGTAGAAAATAGGCATTATTTCAAAACCAAATTAAAA
> probe_cstm_P_relictum_0717_11953
TTAAAAAACCTGGAAAATGATCAGATAAATACTTGTAATCAATACCAAATGCATTTAAAAAATATTTTCAATGTAAATGAAGAAAAAGAATTTATTTCTAATGTAAAGGAAAGTTATTCT
> probe_cstm_P_relictum_0717_11954
ATGGCTTATCATTTTTTTAAAAAGTTACAAAAAACAAGTAGTAAAGAGAATAAGTTAAATTATGAAAATAAAAATGAAAATATTGAAAGGTGGTTAAAATGCATTCTTGATATAAATAAT
> probe_cstm_P_relictum_0717_11955
AAAAATGTTGTTGATAACATCTTAGATGAAAGTAACAAAGATAATATTATAATAGTGGATGAATATAAAACATATGTTAATAATATCTTGAAATATACCGAAAAAATAAAAAATATAAAA
> probe_cstm_P_relictum_0717_11956
AATGATTTTGATAATGAAAATACTAATATATCATATATTAAACAATTTTGTAAAATCTTAAATATAATTAGTGTGTACGAAAAATTAAAAAATAACAAAAAAGAATATGAAATTCTTACA
> probe_cstm_P_relictum_0717_11957
AAAAATAATATATTCAATTTATTTGAAGAAATAATCCTAAACTGTTTAGAAATTTTGAATAAATTAACATGTTTAAATAAAGATATGTTTCATAAAAATAATGTAAAAATTGATTGTAAT
> probe_cstm_P_relictum_0717_11958
AAATTAAAAATATATATAAACAACTTAAATGTTCTATTTAAGGAAACTAATAACTGTGATTTATTATTTTCTATTTTCTATTTTGAAAATGATAATTCTATATACATTCTATATGATCTT
> probe_cstm_P_relictum_0717_11959
ATATTGCTATTACAAAAAATATATATCTATGATAACATAAATTTTTATTTTTATTTATATGATAATATATTTTATTCAAATAATATTAATTCCTATTACTTTAATTTATATTCCTTAAAA
> probe_cstm_P_relictum_0717_1196
AATGAAGAAGAAAAGAAAAAGGAAAAAGAAGAAACTAATAATGACAAAAAAGATACGAAAAAAAAAAAAAAAAAGATTGATGATAATACAATGATAGCTGCAGGGCACCTTAAACCACTG
> probe_cstm_P_relictum_0717_11960
TGTTTTCAAATATTATATAATGACTACTATTACGAAAGTAAACTAAACCTGAAAGAGCAAAATAACTTTGTTAAAAAAATGTATGACCATTACTTACTAATTATAAATAATTTAAGAAAA
> probe_cstm_P_relictum_0717_11961
AAAAAATTTCTTTATATTAATTATCTTAATTTTCCTTTTAACTATTCAGAAGAAAGTTTAATTTATAAAAATAAAAATGAAAATTACTATATAAATGAAAATGAGGAATTTTTCTCTATT
> probe_cstm_P_relictum_0717_11962
ACAACTAATAAGAAATTTAGGTCATATATATTTTGCGAGGATAAAATAATTCAAAAAAATTTAAAAAAATTAGAATATTCAAAAAAATTAGACATGTTAAAAGCAGCTTATGATTCTCAA
> probe_cstm_P_relictum_0717_11963
AACTCCTTTTTTTCAGATCATTATACAGATAGTGGGAGTATCTCAGAATATAAAAAAAAATTACAAGAAGATAAAATAGATAATGATAAATTAGATATATCTAGTTTTAGTAATTCATCG
> probe_cstm_P_relictum_0717_11964
AATTATAATGAAGAGAAAAGTGAATTAAATCATGTTAAAGAGGATATGTTAAAAGATAAGAAATTAAAAAATTTGGAGATTCAGGATGATTCTACAAGTAGTAGTGATGATGATAAAAAT
> probe_cstm_P_relictum_0717_11965
GAAAGTCGTTATTATTTAAGTTCTGATTTATCAAGTAATTTTATTTCTTTTGATGAAGAGTTTGATGAAGAAAAAAAAAAGAAAAAAATAGAATTCTGTGAAGAAAATTTGTTTTTAATT
> probe_cstm_P_relictum_0717_11966
ATGTTTAGAAATAATAAAATAAAAAATATAAGAAATAATATTGATAGATTAATACTTCATAAAAACAACTTTATATGCAAATTATTATCAATATTAGATTCTAATAAAGATGCTTATCTT
> probe_cstm_P_relictum_0717_11967
ATAAATGAAATAATTTTATTATTTTTATTAATATCTGATAATAACATAGAAATTAAAAATATAATTACTTATGAAGGAGTAATCGAGACTATTATGAAAATAATTAAAGAGGAACACTAT
> probe_cstm_P_relictum_0717_11968
TACTTATTTAAAGAAATTTCTGATTTACAATTTTTATTTCAGGATACCAATTTAGAGATACATGATAGAACAAAAATTTTTAATTTTTCAAACAAGTTAAAAAAAAAAAAAAAAATAGAA
> probe_cstm_P_relictum_0717_11969
GAATACATTTGTAATGAAAAAAGAGAAATACAGAATTATGAATTATCTCCATGTGACACCAGATACAATAAAAATGTTTTATCAGATAACTTAAAAAAAAAAATCAAATATCAAATTATA
> probe_cstm_P_relictum_0717_1197
CAATTTAAAAGTGGAGCAGAATGGAGTAGCGAAGATGAAAGATATTTAAATGCTGATATATATTTTGAAGATGAAAAAAAAATTAATAAAAGAAATAAAAATAAAACTAAGAGTAAATAT
> probe_cstm_P_relictum_0717_11970
AAAGAAAAGGATTATTGTATCAATAAGGAAAGTAAAAGCAACTCAAATATATATCAACATGGTGAAATTAGGGAAGAAAGAGAAAATAATGAAGAAAAAGAATCTGAAAAAAAGGACGAA
> probe_cstm_P_relictum_0717_11971
GAAAAAAAAAGAAATATTAGTTCTTCGAATGAAACAATTTTAAATAATGATTATATTTTGAATTTTACGAAAAAAGAAAATTTAAATAACGCAATTATAAATAAATTAGAGATTTATCTT
> probe_cstm_P_relictum_0717_11972
GATAACATTTCCCTAAATGTAGACATAAAGAGTAGTTTATTACTTTTAAAGTGTTTAATAATAGATAGCGAATTTGGTTTAAAATATATTTATGAATTAAATATATTTCATGAATTTATT
> probe_cstm_P_relictum_0717_11973
AAATTAATTATTAATTTATATAATATAATTATATATATTTATAAAGAATCTTTGCATAAATATTATAATAATACTATATTCTTTATTAATATATTTTTAGATATTATTTTTAGTGTATGC
> probe_cstm_P_relictum_0717_11974
CGATTTAATAATAAAAATAATTATTATATAAGTTTAAAAAAGTTTAGTTCCATATTTCTTAGGAGTCAGTTTGTTCAATGCTCTTTTTTTTTTTTTTTTAAATTTACATTTATTTATTTA
> probe_cstm_P_relictum_0717_11975
TATAAAATGGCGTTAAATAATAAGAGAAATTCCAAAAAAATTAACAATAATGAAAATATACAAAATAATAATTCACATAAAAATTATGATATTGCATCTAATATTTCTCGTGTAATGGAA
> probe_cstm_P_relictum_0717_11976
ACAGAAAATAATAATTATAATAAAAATAATAGTTGTAACAATAATTTGTTCATAGAATATGAAAACATAATAGAAGTTTTCAAAAATACTAATTTTATAAATATTTTTAAATTATGCTGT
> probe_cstm_P_relictum_0717_11977
AAATTAATATTTAATGATGAAAACTTTGATATTAATTTTTTGTTTAATAATTTTAATAATGATAATAACAAAAATGAAGGAAATGTATTAAATAAAAATGATGAGCATTTAGATATACAT
> probe_cstm_P_relictum_0717_11978
ATTGAGGAGAATAAATTTATATTAGCAAGCTTTAAAAAAAAAAATTATTTTTATTTTGAAAATATTGTTAAATTCTATTTAAAGAAATTAAAAGAAGTTAAATATATAGATTTGCTACTA
> probe_cstm_P_relictum_0717_11979
ATTTTATTTTTTTATGATAAAAAAAATGATGTAATTCAAAAAAATATTTATGAGCTCTTCATGTGTTTATGTGAAAAGTATTCCATTATCTCTGATTATATTACTAAACTTTTTTTTTTT
> probe_cstm_P_relictum_0717_1198
ATTGGAAACTCTCAGTGGTATGAAATTGAACATAAATTAAACAATTCAAGAGGGGTTATTGAAGATGAGGATGAAGATGAAGATGAAGATGAAGATGAGGATGAAGATGAAGATGAGGAT
> probe_cstm_P_relictum_0717_11980
AAGAAAACTTGTTTCCATTATTATACCTTGCATAATATAAATAAATTTAAAAAAAAATTTTTAATAATTAAAAAATATTACTTAAAAAAAAAAATATATAATGATGATACTTTAAGTAAA
> probe_cstm_P_relictum_0717_11981
TACTACAAAATAATAAGAAAAAAAAGTTTTTTTTTTGAATACATTGCACAATTAGAATTTCTTCACAAAATATTCAGTTTAACTAGTGTTAATACAGAAAATGATGAAAATAATTCTCCT
> probe_cstm_P_relictum_0717_11982
AAAAAAATTCTTAAAAACTGTGAAATTGATTTTGAAGAAATCATTTATTATAATAGCTTATATGTAAGTAGTTACAAAAAAAGGAGTAAATGTTACTTAAAGAAATTAAATAATAATATA
> probe_cstm_P_relictum_0717_11983
AATAAACACATTTTAACTTTTAAAATAAATTTAATATTATACAGAAATAAAATAAATGAAAAAATATATAGTTTAAAATTTTTATTTCGCATGTTAAACTTCAGATGCATTAGTAAGAAG
> probe_cstm_P_relictum_0717_11984
ATCAAATGCCTAATTTGCGTTTACATAAGCATTTATTTATTTAAAAAAAAAGAAGACAAATTTAAAAAAAAATTACTAAATATAATTTTGGTAAAAGACATTTTTAATGTTATATATAGT
> probe_cstm_P_relictum_0717_11985
TATCTTAACGATTTTTGCAAATATGTTTTTAATAAAAAATATTTTCATTTTTTATTTACAAATTATAAAAATCTTAATGAAAATATTAAAAACATATTAGACATTAAAAAGAAAAAGTAC
> probe_cstm_P_relictum_0717_11986
TTCTTTTACTACTCTAATGAGAAGTCTTTATTTTTTATTCATTATATTTATTCTAATTTTATTCATCATAAGATTTTCACATATTTTTTAAAGCAATCAAAAAATCAATTATATCAAAAA
> probe_cstm_P_relictum_0717_11987
AGTGCCCTTAAGGATGAAATATCTATAAATAAAAAAGGTTTTTCTGTGAATAAAGATAATAAAAAAAGGATTCCATTAAATAAAAAGGAAATAAAAAAAAAAATATGGAGAGTAGAAAAT
> probe_cstm_P_relictum_0717_11988
AATAACAATCTAAATGAAAAGAAGGGAAAAAGGAAAAAGAAAGAAGATGAATTAGATGAAAAAAGTGATGATGAAGAAAACAAAGATAAACAAAAATATGAAGAAGAAGAAAGTGAAAAG
> probe_cstm_P_relictum_0717_11989
ATAAACGAAAATGAAGAAGAAAGAGAAGAAGAAAATTCTCAACAAAAGCATGAGAGAACAAAATTTGAGTCAGAAGAGATAAGGGAGGGCAAAATAAAAAAAAAAAAAAAAAAGAAAGAA
> probe_cstm_P_relictum_0717_1199
GAAGATGAGGATGAAGATTATAATCAAGGTGATAATAAAAGACATAAAGAAAAATTGAAAAAAAAAAGTATACCTCTTAATAAATTAAAAAGAAAAAAAAAATATAAAAACATTAAAAAA
> probe_cstm_P_relictum_0717_11990
AAAAAAAAAAATGATTATGGAAATAGAAAAGAAAAAAAAAAATTACTAACAAAAAATATCAATGAAGATATTTCATATCTAAGGCGTAAAATGGACAAAGAAGAGATGAAGAATATTGAA
> probe_cstm_P_relictum_0717_11991
GAAAAAATTTACTTAAATAAAATTATTGAAAAAAAAAATGATATAATAAATAATATTTTATACTCCTATTTGTTACTAAAAGAAAAAGCAGATAAAATAGAAAAGGAAAATACAACCTTG
> probe_cstm_P_relictum_0717_11992
AAAAATATTCTATCTTTGAAAGAAAAAGAATATTGTATTTTGTCCAATAATGATATGAATGATTTAGAAAATAAATATGTTATTTTATTAAAGGATTTTCAAGAAATAAATAACAAAAAA
> probe_cstm_P_relictum_0717_11993
GAAAATTTAGATGATAAATTGGAAAAACTTACTGATCTGTTAATATTTTTATACGATAATGTTAGTGAATGCCGTTTATATATGCAGAACATTGAAAATATTGGTTTTTTCAAAAATAAA
> probe_cstm_P_relictum_0717_11994
AAAGTAAATGATGAAGAAAAATATAGTATAGACGTGCAAGTAAATAATATAACAAATGATAAAATAAGTGAAAAAATGAATGAACATGTAGATGAAAAATTATGTAATAGAGCAAGTAGA
> probe_cstm_P_relictum_0717_11995
CTTATTTATAATAAAGTAGATAATCAAATAATTCATCAAATAGATAATCTATCATATGAAAAAACAACTAAACAAGATAAAAATCAAACAAATATGCAAGCAAATGATCAAATTAATAAT
> probe_cstm_P_relictum_0717_11996
ATGCCACAAAACGATTATATTGAATTACATAGAAAAAGATATGGTTATCGATTTGATTATTTTGAGAAGTTAAGAAAAAAAGAAGCAAGAAAAGTACATAAAGAGTCTTTGAAAGCTAAA
> probe_cstm_P_relictum_0717_11997
AAATTAAGAGGAATAAAAGCTAAAATTTATAATAAAAAGAAATATGCAGAAAAAATTAATCTCAAAAAAACTATTAAATCACATGAACTAAAAGATGCTAAAAATGTTGAAAAAATTCGT
> probe_cstm_P_relictum_0717_11998
GATGAAAATGGTTTACCTTCATATTTATTAGATAGAAATCAAATAAAACATACTCAAATTTTAACTAATTTAATTAAACAAAAAAGAAAAAATAAAGCAGGAAAATGGCAACTGCCTGTA
> probe_cstm_P_relictum_0717_11999
CCAAAAATACAAGCATTAAATGAAGCTGAAATGCTAAGAGTAGTAAAATCAGGAAAAAGAAGAAGAAAAACTTGGAAAAGATTAATTGATAAAATATCATTTGTTGGTAATGATTTTACT
> probe_cstm_P_relictum_0717_12
TTAAAAAACAATTTTTCTAATGATGATAAAGTTATATATTTAGCGTTATTATTATCGTATTTTTTAATTATTCAAGAAAAATTAGTACCTCAATTTTTATCTAAAATTATAACTGAAAGT
> probe_cstm_P_relictum_0717_120
AAGGAGAATGAAGATGCAAAAGTTATCTTTTATATGCCTAATTCTACAAAAGACAACCAACAAAATGACAATGAAACAAGAAGAGCGTATATTAATGCAAATAAAGGAACTCAATCAAGC
> probe_cstm_P_relictum_0717_1200
GATATAGAGGATACCAATGATCTTAACTTTGATATATATAAAAATTATAAAATAGAATATTTAAAAGAAAAACTAAAATGGGCAAACGAATATTTAAAAAAAAAGAAAAAAAATGAAGAA
> probe_cstm_P_relictum_0717_12000
AGAAAAAATCCCAAGTTTGAAAGATATATAAGACCAAGTAGTTTACGATTTAAAAAAGCTAATGTTTATCATAGTGAATTAAAAGCAACATTCTCCCTAGATATAATTAGTGTTAAAGTT
> probe_cstm_P_relictum_0717_12001
AATCCTCAATCAAATTTATACACTAATTTAGGTATTATAACAAAAGGAACAATCATAGAAGTTAATGTAAGTGAATTAGGTTTAGTAACACAATCAGGAAAAGTAATATGGGCAAAGTTT
> probe_cstm_P_relictum_0717_12002
ATGTCAAAAGAAACATTTGCATTCAATGCCGATATAAGGCAATTAATGAGTTTAATCATTAATACTTTTTATAGCAATAAAGAAATTTTTCTAAGAGAACTTATTAGCAATGCTAGTGAT
> probe_cstm_P_relictum_0717_12003
GCTCTTGATAAAATCAGATATGAAGCTATAACTGATCCTCAAAAACTATCAGCAGAACCCGAATTTTTTATTCGAATTATTCCAGATAAAACAAATAATACTTTAACTATTGAAGATTCA
> probe_cstm_P_relictum_0717_12004
GGTATCGGTATGACTAAGAATGATTTAATTAATAATTTAGGTACAATCGCTAGATCAGGAACTAAAGCCTTCATGGAGGCCATTCAAGCTAGTGGAGATATTTCTATGATTGGTCAATTT
> probe_cstm_P_relictum_0717_12005
GGTGTTGGTTTTTACTCAGCTTATTTAGTTGCTGATCATGTTGTAGTTATTTCAAAAAATAACGACGATGAACAGTATGTTTGGGAATCAGCAGCAGGTGGATCTTTTACTGTTACGAAA
> probe_cstm_P_relictum_0717_12006
GATGAAACTAATGAAAAGATCGGAAGAGGAACAAAAATAATATTACATTTAAAAGAGGATCAATTAGAATATTTAGAAGAAAAAAGAATTAAAGATTTAGTTAAAAAGCATTCTGAATTC
> probe_cstm_P_relictum_0717_12007
ATTTCTTTTCCAATTAAATTGTACTGTGAAAGACAAAACGAAAAAGAAATAACTGCATCTGAAGATGAAGAAGATGTAGAAAAGAAAAAAGATGAAAATGAAGAAGATAAAGAAAAAAAA
> probe_cstm_P_relictum_0717_12008
GAAGAAACAGAAGAAGACAAAGAGAAAAAAGAAGATAATGAAGAAGATAAAACTGATCACCCAAAAGTAGAAGATGTTACTGAAGAATTGGAAAAAGCAGAAAAAAAAAAAAAAGAAAAA
> probe_cstm_P_relictum_0717_12009
AAAAAAAAAAAAGTACATACAGTTGAACATGAATGGGAAGAATTAAACAAACAGAAACCATTATGGATGAGAAAACCTGAAGAAGTTACTAATGAAGAATATGCAAGTTTCTATAAATCA
> probe_cstm_P_relictum_0717_1201
TTAAATAATAGTAATTCTGTAACATATAATCCTCTAAGAAAAAAACATATTGAGCGTTTAGATGATGTTGCAAATCTTTTTTTACCAAAAAACAAAAAATACCAAAACTTATTTGATTTG
> probe_cstm_P_relictum_0717_12010
TTAACAAACGATTGGGAAGATCACTTAGCTGTCAAACATTTTTCTGTAGAAGGTCAATTGGAATTTAAAGCATTGTTATTTATTCCAAAAAGAGCACCTTTTGATATGTTTGAAAATAGA
> probe_cstm_P_relictum_0717_12011
AAAAAAAGAAATAACATTAAATTATATGTTAGAAGAGTTTTCATTATGGATGACTGTGAAGAAATTATTCCAGAATGGCTCAACTTTGTTAAAGGTGTTGTCGACTCTGAAGATTTACCA
> probe_cstm_P_relictum_0717_12012
CTTAATATTTCAAGAGAATCATTACAACAAAATAAAATTTTAAAAGTTATTAAAAAAAATCTTATTAAGAAATGTTTAGATATGTTCTCTGAATTAGCAGAAAACAAAGAAAATTATAAA
> probe_cstm_P_relictum_0717_12013
ATAACTGAATTACTCAGATTCCAAACATCAAAATCAGGTGATGAAATGATTGGATTAAAAGAATATGTAGATAGAATGAAAGAAAATCAAAAAGATATCTACTACATAACAGGAGAATCT
> probe_cstm_P_relictum_0717_12014
ATTACTGCAGTAGCCAATTCTCCATTTTTAGAGGCTTTAACTAAAAAAGGTTATGAAGTTATTTATATGGTTGATCCAATTGATGAATATGCTGTACAACAATTAAAAGACTTCGATGGT
> probe_cstm_P_relictum_0717_12015
AAAAAATTGAAATGTTGTACTAAAGAAGGTTTAGATTTTGATGATTCAGATGAAGCAAAGAAAGATTTTGAAACATTGAAAGCAGAATATGAAGGATTATGTAAAGTTATAAAAGACGTA
> probe_cstm_P_relictum_0717_12016
TTACATGAGAAAGTAGAAAAAGTTGTTGTTGGTCAAAGAATAACAGATTCTCCATGTGTTTTAGTCACATCTGAATTTGGATGGTCAGCAAATATGGAAAGAATTATGAAAGCACAAGCA
> probe_cstm_P_relictum_0717_12017
TTAAGAGATAATTCTATGACTAGTTACATGTTATCAAAAAAAATAATGGAAATTAACGCTCGTCACCCAATTATTTCTGCATTAAAACAAAAAGCTGATGCAGATAAATCAGACAAAACT
> probe_cstm_P_relictum_0717_12018
GTAAAAGACTTAATATGGTTATTGTTTGATACTTCATTATTAACATCTGGTTTTGCTCTCGAAGAACCAACAATCTTCTCTAAAAGAATACATAGAATGATTAAATTAGGACTATCAATT
> probe_cstm_P_relictum_0717_12019
ATGCCTTTATACAATAATTCATTAAAAAAGTTTAATTGCAAAGATTATTTGAAGATTTCTCTGAAAATAAATATTAATAGTATACTTAAAAGATATGTTGCTTCGCAACCTTTAGGTATC
> probe_cstm_P_relictum_0717_1202
GCAGTGAATTTTTCTAATATATCAAATGATGATAAAAATGACATAATTAATATACTTTTATCATGTAGAGAATTAGAGAAATTAATAGAAGAACAACATTGTATTCTTGACATGTTGGAA
> probe_cstm_P_relictum_0717_12020
AATATCCCTGAACCTCCACCAAGAGAATTTTTGCCTAATGGAGAACCAAAAAAATATAGATTAAATCAAAGATATTATAACCATAAATATGAATGGGAAAGATGGACATTAAGACCAGCT
> probe_cstm_P_relictum_0717_12021
GGAGTTTTTCATACTTATTTATATGGAGAGTTTGCAAAAGATCATAAACCTTTATTAGCATGGTTATTGCAATATCCTTTGCCATTAGCTTTTATTCCTTATTTTTTACTTGCCTTTGGA
> probe_cstm_P_relictum_0717_12022
TTATCTTTTACATTTCATCACGTTTCCTATATTGGTATAAAACCTAAGAGATTTACGGTAGAATGGGTAGAAGCTAATAAAGAAAGAGAAAGAGCTGAAAATACAAATCCTATTACAAGA
> probe_cstm_P_relictum_0717_12023
TACTTAGATAGAAGAAGAAAGGAAAGAGGACCGCATTGGATTCTCGAAGACTTTTTGCCTAGTCATCCTTGCTATTTGCATATGAGTAAATATCATCATGATACTGAACTTCTTCGAAAA
> probe_cstm_P_relictum_0717_12024
ATGTCAGTACTAGGAATAGATATAGGAAATGAGAATTCAGTTGTTGCAACAATAAATAAGGGTGCAATTAATATAGTGAGAAATGATTTATCAGAAAGATTAACCCCAACATTAGTTGGA
> probe_cstm_P_relictum_0717_12025
TTTACAGAAAAAGAGAGATTGATTGGAGATAGTGCATTGTCCAAATTAAAATCTAATTATAATAACACATGCAGAAATATAAAAAATTTAATTGGTAAAATAGGAAAAAATATTGAAGAA
> probe_cstm_P_relictum_0717_12026
GATGTAGAAATGCACGAAGCTTATGGTAATTTAGTTCCTTGTGAATATAATTATTTAGGTTATGAAGTAGAATATAAGAATGAGAAAGTAGTTTTTAGTGCTGTTAGAGTATTATCTGCA
> probe_cstm_P_relictum_0717_12027
TTATTATCTCATTTGATAAAAATGGCAGAAAAATATATGGGAAAAGAATGTAAAGAAATTGTTTTGTCATATCCTCCCACTTTTACTAATTGCCAAAAAGAATGCTTAGTAGCAGCTACG
> probe_cstm_P_relictum_0717_12028
AAAATTATTAATGTAAATGCATTGCGAATTATTAGTGATAATACTGCAGTTGCATTAGATTATGGAATGTATAGAATGAAAGAATTTAAAGAAGATACAGGATCTTTATTAGCTTTTGTA
> probe_cstm_P_relictum_0717_12029
AATATTGGTTATGCAAATACATGTGTATGCATTGCTCGTTTCTTTTCCAATAAATGTGAAATTTTATGTGATATTGCTGATGCAAACTTAGGAGGAAGAAATTTAGATAATGAATTAATT
> probe_cstm_P_relictum_0717_1203
AATGATTTGGAAGAAGTAAATGCATCATTAAAATTGCCTTCTAATTGGGACAATTTTCAAAACTTTGAATTATTACAAGAAAATATTTTAAATTCAGAAAAAACGGGTTTGCCTTTAAAT
> probe_cstm_P_relictum_0717_12030
AAATACATAACAAATTTATTCGTAAACACTTATAAAATGAATCCACTTTATAAAAATAAAACATCAGAATTGTGTGAAATGGGTACAGGAAGATTAGATAAATATATTATTTCAAATAAT
> probe_cstm_P_relictum_0717_12031
GAAAGAAACGAAATTAATAATAAAGCTCGTATAAAGTTACAAGAAGCAGCAATAAAGACAAAAAAGGTTTTATCAGCAAATAATGAATCCTCTATACACGTAGAATGCTTATATGAAGAT
> probe_cstm_P_relictum_0717_12032
CTCGATTGCCAAGGATCTATTAATAGGGAAACTTTTGAACAATTATGTTACAATTTTTTCTTATCCAAATTACAAACTTTATTAGATAAGGCAATAGCCATTAGTAAAGTGAATATACAA
> probe_cstm_P_relictum_0717_12033
GATATTCAATCAATTGAAATATTAGGTGGATCTACAAGAATTCCATTTATTCAGAATTATTTACAGCAATATTTTCATAAACCATTATCAAAAACTTTGATAGCCGATGAATCCATTGCA
> probe_cstm_P_relictum_0717_12034
AGAGGATGTGTTTTATCGGCAGCAATGATAAGTAAGCATTATAAAGTAAAAGAATATGAAGTCATAGAAAGAATCACTCACCCAATTAATGTAGAATGGCATAACATAAATGATGCTTCT
> probe_cstm_P_relictum_0717_12035
AAATCAAAAGTAGAAAAATTATATACAAGAGATTCTTTAAAAAAAAAAGTAAAAAAAATTGTTATTCCAGAAAAAGGGCAAATAAAATTAACAGCTTATTACGAAAATACTCCTGATTTA
> probe_cstm_P_relictum_0717_12036
CCATCTAATTGTATTAAAGAATTAGGTTCATGTATTGTAAAAATTAATGAAAAAAATGATAAAATATGTGAATCTCATGTAATGACAACCTTTTCTAACTATGACACTTTTACCTTTTTG
> probe_cstm_P_relictum_0717_12037
GGAGCTCAAACAGTTAGCAAAACTGTTGTAAAAGCAAAAGAAGAAAAGAAAAAAACAGAAGAAAAAGCAGAAGAAAGTCAAAAAAATGAAAATGAAAATAAGAATGAAGAAGAAAACGAA
> probe_cstm_P_relictum_0717_12038
AAAAATATTGAAACAAATAAAGAAAAGGAAAAGGATACTAATAAAACAGAATTAAAAAAAGGAGAAGAAGGAAAAATACAAACTTGCTATACCACTATACCTATTGAAACATTACTAGCT
> probe_cstm_P_relictum_0717_12039
CAAGGATCATATAGTTCACAAGATATTTTTAATTTTAGTGAAGCTGAAATAAGTATGCAACATAGTGATATTCTAGAAGGAGAAAGATTAAAACATAGAAATGAATTAGAAACTATTATC
> probe_cstm_P_relictum_0717_1204
AATACTCCTTTATTTATAAAAGGAAAAGTAGCTCTGATACCAAAAAATTTAGACACTTTCTTTGATGAAACAGAATCAACAGACAAAAAAGAATCAACCAATACAATAACTAACATAAAT
> probe_cstm_P_relictum_0717_12040
TATGAAACAAGAAATCGTATTAATGGTATGTATAAAGATTTTGTTACTGAAGAAGAAAGAAATTCTATTTTATTAGCTATAGATGATTTTGAAAATTGGCTTTATGACAACATTGAGGAA
> probe_cstm_P_relictum_0717_12041
AATAAAAATATGTTTATTAAAAAAAAAGAGGAAATTAGGGATATTATCAAAGATACAGTGTATAGATATGATGTATACACATCAAAACAACAAAATTTAGGAAATATAATTAATCATTTA
> probe_cstm_P_relictum_0717_12042
AAAAATATTATTTCTCAATGTGGAGCAAGGCCATCTGAAGAAAGTCAAAATATTATAACAAAAACTACAAAATTTTTAGGTACTATTAATTCTCTTCAAGAACAGGAAAAAAATAAAAAA
> probe_cstm_P_relictum_0717_12043
TTATATGAACCTCCTGTTTATACTTTAAATGATATTGAAGGAGAATTTAATGAAGTAACTCAATTAGCCCAAAAATATTTTTCAAAAATAGAAGCAGAAGAATTAGCCAAACAAAAAGAA
> probe_cstm_P_relictum_0717_12044
AAAGAAAAGAAGGAGAAAGAAAGAGAAAAGGAAAGAGAAAAGGAAAAAAATATGGCAAAAGAACAAGAAAAACAAAAAAATGAAGAAAATAACGTTAATGAAAATCAAGAACAAAACAAT
> probe_cstm_P_relictum_0717_12045
ATTGAATTAAATAATTGCTATGTAAATCATGATTTTGATATAAAAGAAGAAGATTTATATGAATATTTTGAAAAAAAAATTATATATTTTGATCTATCTATAAAAGAAAAAGATAGCGAT
> probe_cstm_P_relictum_0717_12046
ATAAATATTGGAAAAGGGAATCTTCCTATGAAACCTGTTGTAAATGAATTAAAAGATATATTAGAAAAAAAAGATTTTCAAAATTATTATAAATTTAATTATAATGTATCACTTTATTTA
> probe_cstm_P_relictum_0717_12047
AACGTATTTAAAGAAAAATACTTAACATCTGAATTAAGTGTAGAACTTTTTTTTAGTATCAAAGAAAAAAAAATAGAAGAAAATAGAGATAATAACATTTTGTCGATAGAATCAAAATGT
> probe_cstm_P_relictum_0717_12048
CTTAATTATCAAGTACCAAGCAATATATATGAGTTTAAAATATGGAAAGAACAAGAGGAAAACAATATTAAAAAAATATTAAAAAAAAAAGAAGAAAATTTAGTTAGAAAATTTACAAAA
> probe_cstm_P_relictum_0717_12049
AAATATGAACTCATGGAAAGGGAAAGAAAAAACGAACTAGAAATAAAGAAAAATGAACTCAAAGAAATTATTATTAAAATGAAAGAAGAACAAATAAATGTTATAAACTGTAATAATGCG
> probe_cstm_P_relictum_0717_1205
ATGTCATATGGGTGTGGTAGTGTTGGTTTACCAATTATTCGAAGAGCTTTAATTTTTTTTCTAGCAGCAGAAACTGCATATGTTTCTTATGAATTAGTTTTAAAACCTGGGATTCCACAT
> probe_cstm_P_relictum_0717_12050
TTAAAATTAAAGGATAAAGAATTAAATGATGAAATTCATTCATTAGAAAAAAAATTAAAAAAAATTAAATATGCTTATGAAAAATCTTTACAATCGTTTAAAGAAAATCTAAGAAAGAGT
> probe_cstm_P_relictum_0717_12051
AATTTAAATGAAAGTATGATAAAGGAAAATGATGAATTAAAAATTAATTATACAAAATTAATAAAAGAGAACAAAGCATTACAAAAAGAAAATGAAGAAATGAAATCTACCTTAAGAAAA
> probe_cstm_P_relictum_0717_12052
TATAATAATAAAGATAATGCCATTATAAGTAATAACTATTTTGAAAAGCTAAAAGAAGAATTAAAACGATTAAAAGAGTATAAAAATAAAATGAAGGAAACACAAATAGATTCATGTAAC
> probe_cstm_P_relictum_0717_12053
AATAAATTGCAAAATTATATAAAAAGTATTCATAGAAATAGAAAAAAAATATTACAATTGATAAGTAATTTTACCATACAACTAGAAAATATTTATGATTTAACTAATGATGAAATATTA
> probe_cstm_P_relictum_0717_12054
GAAGAAAATTTTCACTCCATCTTAGAAGGCATAAACGCGATAAAGTTCATAGTTAACGAAGAAATGAAAGAAGAAAAAAATTTAAAAGAGTTGGAATCAATAAAATTCAAAGGCAGCAAT
> probe_cstm_P_relictum_0717_12055
ATCGATAATAGTAATAATAACAATAATAATAACAATAATAATAATAATACTAATATTAATAAAAATAATAACAATAATAATAATAATATTAATAAAAATAATAACAATATTAATAAAAAT
> probe_cstm_P_relictum_0717_12056
AATATTAATAAAAATAATAATAGTAATAATATTAACAAAAATAATACATTTTGTTTTAATAAAAATATAAATAATAATATAAAAGAAAAAGACAAAAAACATTTTATTTATCAAAAAAAA
> probe_cstm_P_relictum_0717_12057
TCTGCTATTAAAGAAAAAGAAAAAAACGTTTATACAAATCAGAATTTTATAAAAAATGTGAGCAAAAATGGGAAAAAAAAAAATTTTATTCTTAGCAATCAAATAATAGAAGATAGTAGT
> probe_cstm_P_relictum_0717_12058
AAACAGAAAAACGCGAATACTAAAATTGTTGAAAATTTAAGAAGTGAAATAAAAAGGTTAATAGAGTCGGGAATATACAATGAAGATGATCAAATAATCGTAAATATGAAGAAAAAAATA
> probe_cstm_P_relictum_0717_12059
ATGGATTACGAAGAAATTGTTTGTGTGCATTTGAATTTAAAATTTTTAATTTTTAAAAACATTGAAAAGGAAGATAATTGTTTATGTGATAATTTTATAATAAATTTAGCAAATATAAAT
> probe_cstm_P_relictum_0717_1206
ATGGAAGTGTTACATAATGTGCAACATATAACTGGAAGGATTCCCCAAATTAGTAATTTTAAAAAGCATAATGACGAAAAGTTAAGTGTAGAATCAAATAGGAATATAGAAAATTACATG
> probe_cstm_P_relictum_0717_12060
GATATTGAAGTAGATAATAGTTCAAAGGAATATTTCATAAAAAAAATTCATAGAATTTTAAAAAAAAAAAAAAAAAATGAATATGAATGTATTTTAAGTGGCACATTAACAGAAATAGCG
> probe_cstm_P_relictum_0717_12061
AATTTTCTATTTCAACATATTGAATTATTTATTGAGATAAAAAAAAACAAATATGATTCAGAAGGTAATAGTGATAATAATGAAAAAATAAATGATATAGATCTTTATGAAAAAAAAAAG
> probe_cstm_P_relictum_0717_12062
TTAAAAAAGAATAAAATTCATTTATTGAAAGGCGCTGATAATTATGATAATTTAAACTTTGAAAATGATAGCATTTATTTTAAGTGTCCATTTAATGATTTAATAAATGATTTCGAATTT
> probe_cstm_P_relictum_0717_12063
TTTGAAAATAAAAAATACGAAAATATAAGCAATTTCTACATAAGCAATGAATTAATTTTATCTATTTGTTTGAAATTAGAAGAATACTTAATTGAAAAAAAAGATTTAGAAAAAATAAAA
> probe_cstm_P_relictum_0717_12064
TTGGGTACTTATATTAATTTAGAGAAATATGAGAATAAATATAAGCATATATTAAATATATTTAATTTAGACAACTTATTTTATTTATATATTAACTTTAACGATTATAATAGGCAATTT
> probe_cstm_P_relictum_0717_12065
TTTTTTGATAATAATGTAGAAGTTACAGTAGGAGAAATGATACAAAATTTATCTAACAAGGTTTTAGAAAATGGGGAAAATAATATTCTAAATAATTCAGTAAGTAACTTAATAGAAGGA
> probe_cstm_P_relictum_0717_12066
AAAAAAATTGATGATTTTAATGTAGGTTGTCATTTTTCACTAATTTTAATTGACGATATAAAAGAATTATATGACTATTTTTGTATTAATGATTTATTTATAAACTTAAACAATGTTAAG
> probe_cstm_P_relictum_0717_12067
TTAAATATAGATAAAAGTGTATTTTCTAATAATGATAATAAAAATGAGTCATGGATTTTTTATAAAAATTTTAAAAAAAAAATATACAATTTAAGCACAGTAAATAATTCATCTCATAAT
> probe_cstm_P_relictum_0717_12068
TTAAATTTTAGCGTTAGTATTATTTCTATTTTATTGAATTATAATTCTAGTAATGAGTTAAATTCTTATGATCTCAACCATATCCCATTTAACGAAAATTATAAATTAACTAATTCTTAC
> probe_cstm_P_relictum_0717_12069
AACTTTTATAAAAATATTTCAACAAATTCAAATTTGGATTTACTAAAAAATAAGGAATTATCAAAAATGGATTTTATGTTGTGTAATTTTTTTTTATCAGTAAAAAATTGCCATATTCTA
> probe_cstm_P_relictum_0717_1207
CAAGCATTAGTAAATTTATATTTAATTACAAAACAAAAAAAAAAAAACTCAAAACTTTTGGTAGACTCTGATCATTATAGAAGTTGCAATTGCAGAAAAGGTAGAAGATCTAGAAATAGT
> probe_cstm_P_relictum_0717_12070
GAGTTGAGTAATATTTATGCAGAGAAAAGAAAAAAAAATAAAAATAATTTTTTTATAAAAATTGAATCTGATTTATTTGAACAAACATTTATATCATCGTTATATTTGTTCCAAGAAGAT
> probe_cstm_P_relictum_0717_12071
GTAAAAGCATTAAGACCAGCAGATAATCACAGAGCTAGAAAAAAAGATAGAAGAGTATCAAGAGCCTATGGTGGTTCAATTTGTGCCAAATGCATAAGAGAAAGAATTATGAGAGCATTT
> probe_cstm_P_relictum_0717_12072
TTATTTGAAGAACAAAAATGCGTTAGACAAGTTTTAAAAGAAAAAAAAAAACAAGAAAAGAAAGTGAAGAAGGTTGAAAAAGAAAAAAAAAAAAGTGCTAAAGATGCAAAAGCAGCTAAT
> probe_cstm_P_relictum_0717_12073
ATGGCACAAAGAGTTCATTATCGTAAACACAATCACTATAATACAAAATCAAATAAAGTAAGACCAGTAAAAACTCCTGGGGGGAAATTAACTGTTCATGTAATAAAGAAAAAAGCTGGT
> probe_cstm_P_relictum_0717_12074
ATGAACTTTAATAAATTTAATGATAAAAAGAGACATCTATCGATGTATGCTGATACAAATAATTATCAACATTCTAAAAAACCATCCTCGCCAATCCCAAATCAATTTTTCTATCCTACT
> probe_cstm_P_relictum_0717_12075
ATACCTCAATACCCATTTACACCATATAATCAAAATATAAATTATCAAAATATAATGCAAAATTGTGATTATAATTATAATAATAAAAGAACAATTAAAAAAAAAAAAAATTTTCATTAT
> probe_cstm_P_relictum_0717_12076
ATGAGTTCTTGTGTTAGCAAAAGTAAAAGTATGAGCTTAAGTATAAGTTATTCTTCAAAAAATGGAACAGATAAAAATATAGAAAACAAAAAAAATTCATCGAATAATTACTCAATTGAA
> probe_cstm_P_relictum_0717_12077
GAAAATATTAATGAGGATAGGAAATGTGAACAAAATACTAAAAATGATGTTAATATATCAGAAAAATTGAAAGAACACATGAAGTTGGCAGAAAATAAAATTAGTGAGAATAAGAAATTA
> probe_cstm_P_relictum_0717_12078
AAAAATTTTGGTTTGAAACATAGAATAACTGAAGAGAATAATAATAATGATTTAAATAAAAAAAAAAGAAAAAAAGAACACATTTATTCAAGTGATAGAGTCAGTATCTCTTTTAATGAT
> probe_cstm_P_relictum_0717_12079
GATGAAAAAAAAGAGAGAAAAAAAAAAAAGAAAAGAAATACTAGAAGAAAGAAAAGTGAAAATAATCCAAAATATTTGAAAAGAGATAGTTATGATATATCTACAAAAAGAAAAAAAAAA
> probe_cstm_P_relictum_0717_1208
AACTTTTCGAATCAAAGTGGAAAAGGAAAGAATGAAAATAACAACAAAAATAATAATGTAAACAAAAATTCAAGTAATAAAAATAACAATGATGGTTATGATAATGGATCAGATAGTGAT
> probe_cstm_P_relictum_0717_12080
AAAGAATACGGTAAATATAAAAAATATTCTTCCAATACGAGTACTTATGACATTTATGAAGAAAAAAGAAAAGACAAGAAAAGGATGAGAAATGAAGAATATAAAAGGAAAAGATGCAAT
> probe_cstm_P_relictum_0717_12081
AGGTTAAAAAGTATCAGTATTTCAAGTTTTTATGAAGATATAAATTATAGTGATAGTAAAAGTGAAAATAGTGATTATAATAAAAAGAAAAAAATTTATGATAATATAAAAAAAATTAAT
> probe_cstm_P_relictum_0717_12082
AAATATGAAGAGGAAAAAAAAAGGAAGAAAAAAAAGAATAATAAAGAAAGAAATAACATAGGTAAATTAGACAAAAGCAAGAATTATAACAGAAATAAAAGTAAAGATTCTTATTCAACT
> probe_cstm_P_relictum_0717_12083
AACTTAAGTTATGAAGAATTTAAGAAAAAAAAAAAAAGTAAAAATGAACATAAAGATCAAATACTAAGTAGTGGAGAAAAAGATAAAAAAACAAATAATTCAAAATATGCTAATACTGAA
> probe_cstm_P_relictum_0717_12084
AATTTAGGTAATTTTAATATTAGTAAGAATCATATGAATAAAACAGATATCAAAGATGGTGAATCGGAAGATAGTGATGGTTACCTGAGCAAAAGTAAAAAACACGAAAAAAAAATTTTA
> probe_cstm_P_relictum_0717_12085
AAAAAAAAATTAAAACATGAAGAAAAAAGCGAAAAGGAGAAGTTAAGTGAATGGGAATTAGAAAAAGGAAGAACAAAAGAAAAAAATAATAAAGAAAGAGATAAGAAAAAAAAAAAGAAA
> probe_cstm_P_relictum_0717_12086
AAAAGAAAATATAATGGTTACGATAGTGAAACAACTGAAAATTTTTTATCTACTAATGAGGTAAGTGATTCTAATTATTCAGCATTATCTAAAGAAAAACAAAGTTTATTTAGCAATAGT
> probe_cstm_P_relictum_0717_12087
GCACCTGATGAATTATCAAAATCAAAAAGTAAAGATTCTTATATTAAAAGAAGGAGTAGTGAATCTGAAAAAAGAAATCAAGATGAAAAAATAACAAAAAAAAAGAAAAAAAGAAAAAGA
> probe_cstm_P_relictum_0717_12088
AGAGTTAAGAGTTACAGCGATGGTAATAGTGATGATTTTAATTATAGTTTTAAAAAAGATGTACAAAAAGAGAGAGAAAATAAAAAATATGGCAAAGTAAATGAAAATAATAAAAGAAAT
> probe_cstm_P_relictum_0717_12089
GATTCAATGATAAAATTTGAAAATAAAAGACAAAGTTTTTACTATGATGCTACACCTAGATATAGACATTATGAGTATCACAATTTAAAAAATACGATATATGGTAATAAGTATTATAAT
> probe_cstm_P_relictum_0717_1209
AATGATGAAAAAAAAAATAACTTCAATAAGGAAGAAAAGGAAAATGATAAAAAAAAAAAAAAAAAAAAGAAATCAAAAAAAAATAAAGAAAATGAAAATACAGAAAGAGAAGAACGTGAA
> probe_cstm_P_relictum_0717_12090
AATAAAAATATTAATGATACAGAAAAAACAGGTATAATAAATAGAGAAAAATCATGTCCTTTCTTACTTCGCCTTTTTTATAAGCATGATAGTGAATATAACGATGATGATATAAATTTA
> probe_cstm_P_relictum_0717_12091
TATTCAAAAGATTTTAATAGCAACGAACTACAAATATATGCTTGGATTGATATAACAATGAGAGAAATAGTTACACTTGTAAAAGATTTTTATGAAGAAAGTAGAAAGAGAAATGCAGAA
> probe_cstm_P_relictum_0717_12092
TGGATATTTAAAGTATTATCTAATGAAAAGAAACAATTAACTTTTTTATCTAAAATACATAGCACAAAATATAATTATAAAGAAGATAATAAAACTTTGTTATCATTAAATTATGAAATT
> probe_cstm_P_relictum_0717_12093
GGATTAGAAGTTGAAAATTCAGATGATGATTTAGTTCAAAACTTTATGAGCTCAAAATTGTCAGAAAACTGCAGGCATATCACTTTATACAAAAATGGATTTATAATAGATGATGGTGAA
> probe_cstm_P_relictum_0717_12094
TTTCGTGATTTAGAAGTAGAAGAAAATAAAAAATTCTTGGAAAATATTGAAGCTGGAATTTTACCTAAAGAATTAGCTTCAAAAGATAAAACAGTGAATGTTGCATTGAAAGATAAAAGC
> probe_cstm_P_relictum_0717_12095
AATCAAATATATATAAAAAAAAAAAAAAAAGGTGATGATTTATATAAAGGGCAAGGTATAAAATTAGGAGGAAATGCATCAAATACAAGTGAAGAAGAAATAAATAAATTACTATTATCT
> probe_cstm_P_relictum_0717_12096
TCTCCAGGTGAAGTTAAGAAAATAGATGTAGATGAAAATAAACCAACAACAATTTTACATGTAAGATTATATAATGGAAGGAAAATTACTCAAAAATTTAATCATGATCATACAGTAGAA
> probe_cstm_P_relictum_0717_12097
GATTTGTTTCAATATGTTCATAGTGTCACACCCATTAATTTTTCACTTTATTTTGATTTTCCACTTAAATTAATTGAAAGAAATGAACAGACATTAAAAAGTGCTAAACTTTTAGATACT
> probe_cstm_P_relictum_0717_12098
ATGAAAATATGTCTATTATCAAAAAAGGAAAAGTATATACATAATTTTTTTTATAAATTATTTAGATCGCTAAGTGATTTAAGAAAGGATGAAAAGAAAAAAAAAGAACGAATAGCCCAT
> probe_cstm_P_relictum_0717_12099
ATGAAAAGAATTAAGAATTTAGCATTTTTGTATATTGCTTTATTTTTTTTTTATATATTTGAAGGTGTCTTTTGTGATAAATTATATGCACTTGGAACAAATCCTATCCCTTGTTCAGAA
> probe_cstm_P_relictum_0717_121
TCATTGAAAAATTCACAAAAAAATGAAGGAAATGAAATAATATATGATAAAAAAATACATTCCAGCTCTGATGATTCACATGATAGTTTGGAAAGAGAAAAATATAGAGAACAACAAAAA
> probe_cstm_P_relictum_0717_1210
GAAACAGAAGAAAATATAAATGAAAATGATGACAATCCTGAAAATGAAGATATGAATATGAAAGATAACACTAATTTAGAAAAGACAGTGGAATGGATACATGATAATGAAGAAATAGAA
> probe_cstm_P_relictum_0717_12100
TGCCATAATATATACAATTGCACTGCATGCATATATGAAGAAAAAGAAGCATCACATACAATACCTTTAAAATTAAATAAAAAAAATATTCATGATCATAATAATCTTAAAAAGCATCAT
> probe_cstm_P_relictum_0717_12101
GAATCACTAAAATTAGGCAATGTAAAATTTTATGTAAATAGAGGGGAAGGTATTTCCGGAAGTTTTGGACATAATTCAGGAAATTCTCTAGATGATATAGATATTATAAATGAAGAAATA
> probe_cstm_P_relictum_0717_12102
AAAAAAAGAAAAAAACTAATCTTAAATAAAAATTTTTTGGAATTTACTGATTATACGAAGACAGACTTATCTGATTTTTTTCCTGGTATACACAGGCATAAATATGAAGGAAATAATTTT
> probe_cstm_P_relictum_0717_12103
AATATTGAAAAAAACTTTATTGATTTACATAATAAAAATGCCACTATCGAGCAAACTAGTGATAATGTATTTTTAGTTCCTTTAAAGCACTTGAGAGATAGTCAATTTGTTGGAAAGTTA
> probe_cstm_P_relictum_0717_12104
CTAATAGGTACTCCCTCTCAAGAAATGCATCCCATTTTTGATACAGGAAGCACAAATTTATGGATAGTTACAACTAAATGCGAAGAAGAATCTTGTAGAAAAGTAAACAGATATAACCCT
> probe_cstm_P_relictum_0717_12105
AATAAATCAAAAACATTTCGAAGATCATTAATAGGAAAACGTTTACGTATAGTTTTTGGTTCTGGTTCTATTTCTGGATCTATAGGAACTGAGACTTTTATATTAGGAGAACATATAGTG
> probe_cstm_P_relictum_0717_12106
AGAAATCAAACTTTTGGATTAGTTGAAAGCGAGTCTGACAATAATAAAAATGGTAGCGATAATATTTTTGAATATATCCAATTTGAAGGAATAGTTGGTTTAGGATTTCCAAAAATGTTA
> probe_cstm_P_relictum_0717_12107
TCAGCTGGAAACATTTCCTTTTTTGATAATTTAGTAAATCAAAACAAGAATGTTCTTGAACAATTTTCATTTTATATATCTCCATATGACGATACATCAGCTTTTATGATAGGAGGTATA
> probe_cstm_P_relictum_0717_12108
AGCAGATCATTTTATGAAGGAAAAGTTTATATGCTACCGGTTGTTAAAGAATATTATTGGGAAGTCAAATTAGATGCTATATATGTAGGAGATGAAAAAATATGTTGTGAAGAAGAAAGT
> probe_cstm_P_relictum_0717_12109
TATGCAATATTTGATACAGGTACATCATATAATACCATGCCCAGTACTCGTATGCAAACATTTTTAAATTTAGTACCTTCTAGTACTTGTAACGAAGATAATTACCAGGAAGTCCTAAAA
> probe_cstm_P_relictum_0717_1211
AATATACAAAAAAAAAGAAAGGTAAGTAATGTAGAAAATAGTGGAGAAAGTAGTATTAATAACGAAAACATACCCCAAAGAGATCAAAGTTATCAAGATTCTCATGCCAATACAAACATA
> probe_cstm_P_relictum_0717_12110
AATTACCCTAATATTAAATATGTTTTTGGAAATTTAATAGTTGAATTGATTCCTGAGGAATATATGATTTTAAATGAAGATACATGCATACCTGCATATATGCAAATCGATGTTCCATCA
> probe_cstm_P_relictum_0717_12111
GAAAACAATAATGCCTATTTACTTGGTAGTATATCATTTATGAGGCATTATTTTACTGTTTTTATAAGAGGATCAGAAAACAAACCATCCATGGTTGGAATAGCTAAAGCCAAAAAAAAT
> probe_cstm_P_relictum_0717_12112
GATAAAATATATTATAATATTAAAGAATTAGAAGATGATTATATTAGTGGTTTAGTTCATCCACTAGATTTAAAAGATAATGTCGCCAACTATATTAACAAATTACTAGAACCAGTAAGA
> probe_cstm_P_relictum_0717_12113
TTATTAAAAAGTTTGATTGTAAATAAATTAACAAGTAATGGTTGTACTTTCATTTTTTGGATAGCTGATTGGTTTGCACAATTAAATAATAAAATGTCAGGAGATTTAAAAAAGATAAAA
> probe_cstm_P_relictum_0717_12114
AAAATGGGAAATTATTTTATTGAAGTTTGGAAATCATGTGGGATGAATATGCAAAATGTCGAATTTTTATGGGCAAGTGATGAAATAAACAAAAAACCAAATGATTATTGGTCCTTAGTA
> probe_cstm_P_relictum_0717_12115
ATTGATATATCAAGAAGTTTTAACATAAATAGAATTAAAAGATGTTTAAAAATCATGGGAAGAAATGAGGGAGAAGAAAATTATTGTTCTCAAATTTTATATCCATGTATGCAATGTGCT
> probe_cstm_P_relictum_0717_12116
GATATTTTTTTTTTGAATGTAGATATATGTCAATTAGGAACTGATCAAAGAAAAGTAAATATGCTAGCAAGAGAGTATTGTGATATTAAAAAAATTAAGAAGAAACCGATTATTTTATCT
> probe_cstm_P_relictum_0717_12117
CATGAAATGCTACCAGGATTATTAGAAGGGCAAGAAAAAATGTCAAAATCAGATGAAAATTCAGCTATATTCATGGATGACTTAGAAGCTGATGTTAATAGAAAAATTAAAAAAGCTTAT
> probe_cstm_P_relictum_0717_12118
ATGGAAGCAAACCTTTCAAAAAGAGAAGAGAATGAAGTTGAAGATAAAAATGGACAAATAGAAAATATAGAAAATATTGATAAAAGATTTAATGAAATTATTTCAATTTCTTGTGAATGT
> probe_cstm_P_relictum_0717_12119
GGTATTATTATTGGAATGAACGAAGAAAATAAACCTGAACTTTACAAATTTGATCCATCTGGTTTTTGTGCAGGATATAGAGCTTGTGTAATTGGAAATAAAGAGCAAGAAAGTGTATGC
> probe_cstm_P_relictum_0717_1212
TCTGATAACACATTAAGTCTTACGAAAGCATTAGATATAAATGAACAAAAAAAAGTTAATGAAAATTTAGGAAACTTTAACCCATTTTCAAGTAATTCTTGTTGCATTGAAAAAGAAAAA
> probe_cstm_P_relictum_0717_12120
ATATTAGAAAGATTATTAGAAAAAAGAAAAAAAAAAATTCAACAAGAAACATTGGAGGAAGATATACAAAATACAATTGTTTTAGCTATTGAAGCACTACAAACTGTTCTTGCTTTTGAT
> probe_cstm_P_relictum_0717_12121
TACGCTATAAAAGCAGTGAAAAATACTAATATAACTTCTATAGGAGTTAAAGGAGAAAATTGTGCTGTTATAATTTCTCAAAAAAAAATGGCAACACAATATATATCTCAAGATAAATTA
> probe_cstm_P_relictum_0717_12122
CTAGATTATAATAATATAACTAACATATACAATATAACAGATGAAATAGGATGTTCAATGGTAGGTATGCCAGGTGATTGTCTAAGTATGGTTTATAAAGCAAGATCAGAGGCTTCTGAA
> probe_cstm_P_relictum_0717_12123
ATGAAACATGGTACTCTTGTTTTGCCATCTGACAGGGCAAGAGAATATCTGGATTGCTTGGGAAAGGAAGTAGATATACAATTTGTTGATATGAATGAAAAAACTATGAAAAGACAATAT
> probe_cstm_P_relictum_0717_12124
AAAAAATACATACAACGTATTGATGATATGGAAAGGATATTGAGATTTTTAGAAGAAAATATAAACAAGTTACCTAATGTAAAAATAAAAAAAAGTAAAATAGATAACTTTTTAGAGCAT
> probe_cstm_P_relictum_0717_12125
GATAACATGTATGAATTAGATCAAGTTGAAGAATCCTTAAATAGGTTGTATGTTCAATTCGTTCGTTTTTGCAATAATAACAAAGATCTAGTAGATGAAAGAAACAATGCTATTGAAGAA
> probe_cstm_P_relictum_0717_12126
AAACACGTAATTTTAGCAGCTATTAATCAATTAAAACCTGATACATCTAAAGGAGGAAATACAAATATGAATCCTCATGAAAATTCAATTCATGTTGATGATAGTAATGAAGAAAATATT
> probe_cstm_P_relictum_0717_12127
TCTTTATCTACTCATATAATGAAAGATGGTATTAATATGATGTTTACTAATATATCAGGAGTAATTAAAACAAAAGATCAAGAAAGTTTTAGTAGAACCATATTTAGAGCATTAAGAGGA
> probe_cstm_P_relictum_0717_12128
AATGCATATACATATTTTCAAAATATTGATGAGGACATGGAAGAAAGTATAAGTATAAATGAAACGGAATCTCTAAACTCTCCTTTACTAAATAAAGAAAATGAAAAAGATAATAAAAAA
> probe_cstm_P_relictum_0717_12129
AAAAAAAATGAGCTGAAAAGCGTTTTTGTTGTTTATTGTCAAGGTTCTGCTCAAAGTAGTATTTACGAAAAAATTATGAAAATATGCAAAGCATACGATGTAAAGACATATGACTGGCCA
> probe_cstm_P_relictum_0717_1213
GACTCTGATGATCAAAATCCTTTTAATTCAAATGAGGATGTTTATTTTTGCATGGAAAGAAAAAATACAAAAATTAAATTAGACAATGTCTTAAAAGAATTAAAACTAAAAAGCTCACAA
> probe_cstm_P_relictum_0717_12130
AAAACATACGAATATGCTAAAAAAAGATTACGAGAATTAAAAGAAATTATAAATGACAAAGATAAAGCATTAAAAGCATATGAAGAATATTTCATAAATGAAATATTTGTATTAATTAAT
> probe_cstm_P_relictum_0717_12131
GTAGTAGAACCTAATAAAAATAGCCTTATTGAAGAATGGAAATTATTTTGTAAAAAGGAAAGACATATTTATAATAATTTGAATTATTTCGAAGGAAGTGATATAACTTTGCGTTGTGAT
> probe_cstm_P_relictum_0717_12132
TGTTGGTATAGCGCGAGTGATGAAGAAAAAATTAGGCATATACTAATAAACAAATCTTCTAATGACTTAGTGTCAGCATTATTATTATCAGATAAAGTATTAACACCTAATATTTCACCA
> probe_cstm_P_relictum_0717_12133
CCTACATATATTAAAACAAATGAATTTACTAAATCATATCAAATAATTATAGATACATATGGTGTTCCAAGATATGGAGAAGTGAATCCAGCCATTTCTACTATCATTACCTTTCCTTTT
> probe_cstm_P_relictum_0717_12134
TTATTTGGAATAATGTATGGAGATGTTGGACATGGTATGTGTATATTTTTATTTGCTATATTTATGATTTTGATTCATAATAAAGTAAAAAATAAGAAAAATAATGAAATGATTGCTATG
> probe_cstm_P_relictum_0717_12135
TTTTTTGATGGGAGATATATGCTATTATTAATGGGTTTTTTCTCTGTGTATGCTGGATTTTTGTATAACGATTTCTTTTCAATGCCTCTAAATTTATTTTCTTCTATGTTTGAGAAAAAT
> probe_cstm_P_relictum_0717_12136
AATGAAATAGATAATATAAAATATTACAAAAGAAAGGAATTAATCGCGAAAGATGGAAAAATAGAATATAGACATCCGTATATATTTGGTTTTGATTCAAATTGGTTAGGTGCAGAAAAT
> probe_cstm_P_relictum_0717_12137
GAATTAATTTTTATAAATTCGTTTAAAATGAAATTTTCAGTTATAATTGGATTTTTGCATATGACCTTTGGAACTATTATAAAAGGATTCAATACATTACATTTTAATAAGAAATTGGAT
> probe_cstm_P_relictum_0717_12138
TTCTTTTTTGAATTCATACCTCAGTTGGTTATGATGATATGTATTATTGGTTATTTAGTTTTTTTAATTATTTATAAATGGGTAACCCCAGCAGGTTATGGAGGATATGAAAAACAAGGG
> probe_cstm_P_relictum_0717_12139
ATAATTAATACAATCATAAATATGTATTTACATAAAGAAATTGATAAAGATAATCAATTTTATTCTTATCAAAGTATTATTGAGACATTACTCCTCAGTCTTTTTGTTATATCTATTCCA
> probe_cstm_P_relictum_0717_1214
AGCATACGATATCAAAGCACAAATAGCAATAGTCCCAAAAATCATAATATTTCAAATAATAATACAAATAATACAAATGCAAATTTACAACACATAGGAAAAATTATAGATAATAATGAA
> probe_cstm_P_relictum_0717_12140
GTTATGCTTATTGGTAAACCGGCAATAAGAACTTATAAAATAATGAAAGATAAAAAAAAAAATTTATGTCTATATAATGAAAATGTAGAAAAAGAAATGACCAATGCATTTAATCACAAT
> probe_cstm_P_relictum_0717_12141
TACAATAATAAAAGTAGTAGCCATATGAAATCATTATCTATGCATAAAAGAATTGGAAAGGATATGTTTGAAGATAATGAAAATGATTATTTGTCCAAAAAAAAAAGTAAAAAAACTGAT
> probe_cstm_P_relictum_0717_12142
CATGAAATGGAAGCGCATTTATTAATTTCATCACCTGATCATATATCAGAAAACAGTCATCATGAAGAGAATATATCAGAGATATGGATAGAACAACTTATAGAAACTATTGAATTTGTT
> probe_cstm_P_relictum_0717_12143
TTAGGTCTTATTAGTAACACGGCATCATATTTACGATTATGGGCATTATCTTTAGCCCATCAACAATTATCATATGTTTTTTTTGAACAGACTATTTTAAATTCATTAAAGCAAGATAAC
> probe_cstm_P_relictum_0717_12144
TTTTTATCTGTTTTAATTAGCTTAATAATATTTGTTCAGATTTTTTCTATATTAACTATTCTTATTATATTATGTATGGATACATTGGAATGCTTTTTACATTCTTTAAGGTTACAATGG
> probe_cstm_P_relictum_0717_12145
AAAAAAAATGAAAATGAGTTAAATAACGAATTAAAGAAAAACGAAAACATTGGAAAAAACGAAAAAAAATTAGAAAATGTTGTAGTTAGAATTAGAAAATTAGATAATAATGAAAAGTCA
> probe_cstm_P_relictum_0717_12146
ACATTACATACAGATCCTAATGATAAAACTGTTTTATATTTTGATAAAGATTTTGAAATAGAAAAATATAATTTTGATATAGTCTTTGATCAAAATGATGATAATAAAACTATCTTTAAT
> probe_cstm_P_relictum_0717_12147
AAAATAGGTGGCCATTTTATAATTAATAATGTATGCAATGGATTTAAAGAAACGATAATTACATATGGGCAAACAGGTAGTGGTAAAACATATACCTTATTTGGTTCAAATAAAGAATAT
> probe_cstm_P_relictum_0717_12148
GGTATAATATATTATTTTATTCATTATTTATATAAATTGCATAATACGAAAACTAAAAGAAAAACTATTTATTTAAGTATATATGAAATATTAGGGGATACTTTAATTGATCTTATATCA
> probe_cstm_P_relictum_0717_12149
AACTTAAATGAAAAGAATATAGAATTTTATACAGAAGAATACTATCTCAAAACTATCAAATATTCTTATAAAGTTGTTAATATCAAAAATTATGAAATGGCAAAAAAACTTATTGATACT
> probe_cstm_P_relictum_0717_1215
TTAAATGGTACTACTTCTAACTTATCACTTAATTCAAATACTCATAATTCTAATAGTATATTTCATCATTATGTAACTAGAGCTGGGCAAATGAATAAAAATCCTGTAAAAAGTGTTTCT
> probe_cstm_P_relictum_0717_12150
TCAAGCAGATCTCATGCAATTATTCAATTTTTTGTAAACATTTCTGAATCAACTATTAATAATGGTGTTGAAACAATTAGAGATTACTATGGAGTTTTAACATTAGTTGATTTAGTTGGA
> probe_cstm_P_relictum_0717_12151
ATGGGCAATTTAGATGAATCAGATAAAAGACAAAGTGTCTTATGTAAAGTTCTTTTTAATTACATTCAGAAAACATGTGGTGTTTCCATGATTTTTTGCTTTAATCCTAAATTAAGCCAA
> probe_cstm_P_relictum_0717_12152
TTAACAAGTTCAACATTAATCATGGCTAGTGATTGCAAAAAAATAAAAAGCAAAAGAAAACAATTGATTTATATAAAGTCTCAAAATAAAGAAAATTTTTTTAAAAAGTTAGGAAATGAT
> probe_cstm_P_relictum_0717_12153
AATTATAAAAATGACTATAATCATAATAGTAATATTAATAATTTAAAAGTTACAGATAATGAAATATATGAGGAAAAAAATAAGAAAAACTCTGATTACATAAAAAATAATAAAAGTAAT
> probe_cstm_P_relictum_0717_12154
ATGGAAATTGAAAAAGTTAAGAAGATAAAAGATTATTGCGACCTTAATAACACTCCATTATTTCTTATATATGCTAATGGTGATAATAATCATATCATAAATAATTTAAATAAAGAAAAA
> probe_cstm_P_relictum_0717_12155
GATGAAAAATATACTATTTTAAGAAACATTGTAAATGATATTATAAATGAGCAAATAATAAAAGAAGAAAAAAAAAAATATATGATTGAACAATTAAGAAATGATATTGTTAAACTAAAA
> probe_cstm_P_relictum_0717_12156
AATGAATGTGAATATTGGAAAAAAGAGGCAAATAATTATCATAATAAATTAAAAATATTAAATAAAAATTATTTAAAAATTAATGAATTTCTTTTTAATACGTTAAATACTAATCCTATT
> probe_cstm_P_relictum_0717_12157
AATAGTTATAACTCTTCTAATTTTTGTAATTTAGCCTCTTTTAAATTTGATGAAGAAATAGATAAACAACGAAAAAATGAAAATATAGTAAAAAATAACAATTCTCTTTTTCGAAGAGAA
> probe_cstm_P_relictum_0717_12158
AAAAATGAATATGCAGAAAACATTGAAAAGGGAAATACTCTAAAGAATCATGAACAGAGTTCTCATATCCCATTTAAATCAAAAGATATTTCAAATTCATATAATTTATCTAATTCAAAA
> probe_cstm_P_relictum_0717_12159
AATATTTCACAAAAAGACGTAAATATACACAATCAATATATAAATGATAATATGAAAAGCAAAGAGGAAACAAAATGTTATCAAATAAACGAAAATAAATTAGAAAAGAGCATATCATTT
> probe_cstm_P_relictum_0717_1216
TACAATTTAAATAAAAAATCACAGTCATTTGGTTTAGATCGCTTATATAATACAGATAATTCATTTTACTTAAATAATATCTCTTATGACTTTAATAAATTTCATTCTTGTGTAAGTAAA
> probe_cstm_P_relictum_0717_12160
ATAAAAAACAGTTTATCCTTTAATGAAAAAAAAAATTATGAAGAAACATTACTTGAATCAAATAATCACATGAAAAGTTCTAAACAATTTTACACGAAAGAATTAATAGATTATACAAAT
> probe_cstm_P_relictum_0717_12161
AATCCTTCGAAAACACAAAATTGTAAAAAAAAAAATTCACAAATAGAACAAGCCAAAGAATTCAACGATAATAAAACTACTTTTTACAATAAAACAGGTTCTAATATTCAAGATGATCAA
> probe_cstm_P_relictum_0717_12162
AATAACACTAAGAATTTTTCACACAACAAAATTATTAATAGAGAAAATGATATAAATGTCCATATATCAAATGAAAATGATCTCATAAGTAATTTAAATCAAAAAAAATCAAATATTTTA
> probe_cstm_P_relictum_0717_12163
AATGAAAAAATAAATAGAAATTACTCAATGAAAGAACCTATTATACCATCTACATCTTACGATAAAATTAATACAGAAAAATTTAATATAAAATATTCAGAAAAAAAAGATACGAAAAAA
> probe_cstm_P_relictum_0717_12164
AATATAATGAGTTTTATATCAAATAATGACTATAAAAATTTAAATAACATCACTGTTGATTCATTAGCCACTAAAATAAAAAACAGAATGTTAAAATCAAGAAGTTTGTCAGTTGTTCGT
> probe_cstm_P_relictum_0717_12165
ATGAACATAGCTAAAAAAACTCAATATAATATAAAAGTAGATATCCATGAAGTAAAAGATTTAAGTTTTCGTGAAAGCGCGAATGAAAAAGAAATAATACCTAATCCGTATGTTGAAGTA
> probe_cstm_P_relictum_0717_12166
ACAGTAAACGATGAAAAGAAAAGTACACCAAAAAAAAATCAAGCAGTAAATGTTGTATATAACACTTCGTTTAATTTTTCTATGGACTTAACAGATTATCATTTTCAAAGAACAAGTGTT
> probe_cstm_P_relictum_0717_12167
GATGTATGTGTTTTGCATAAATACACAATTCAAAGTGCATTGATAGGTAAATGCTCTTTTAGTTTAAATTATGTATATTCAAAAATTCAGCATTGGTTATATAGAATATGGGTTAAATTA
> probe_cstm_P_relictum_0717_12168
AGGAACCCAGATTTGCCATCAGATGATGTAGGGTTCCTATTAATATCTGTAGGAGTATATGGTCCAGGTGACTCTATACCAATTGTTAATGACAGCGTAAAAACAAATATTAATGAAGAA
> probe_cstm_P_relictum_0717_12169
ATATGTACAAATAAGGGTTTAGATATTCATATTACTCATTATGATTTATGTATCAATATTTTTAGGGGACAAGACATTGAATTAATGAGTAGCAGTTCCTTATTTTCAAATGTTTTAGAA
> probe_cstm_P_relictum_0717_1217
GAATTAAAAAGCAATTATGAGTCAAACAAAAGTGAAAACGGTAAATATACTGAAGGAGAAAAAAATACAAATAATTGTATTGAAAAAAGTTTGAATTGCATTTCAGATCCTTTGAAAAAA
> probe_cstm_P_relictum_0717_12170
CCATATGTAAAAGTCTCTCATAATGGATTCGAAGAATGTACTAAAGTTATAAGAAATGATCCAAATCCTGTCTGGAATTTAAGTGTGCATCTACCAACTTGTACACCATGTTACGACAAT
> probe_cstm_P_relictum_0717_12171
AATATTATCATTGAACTTATAAATGGAGAACATAATGGAGTAGTTATTTTTAGTATACTTTTAGATTTTTTTGAAATATTAAAAAGAGAATTATTGCCAAGGTGGTTTAATATTTATTAT
> probe_cstm_P_relictum_0717_12172
AATCCTCAAAATCAAATAATTGCAAGGAGCAGTGTGCATACACAAAATGTGGGAGTAACTACAAACCCCAATACAGCCATTGCTACTAATACCATAGGAAACTATCTTTTCTCAGCAACA
> probe_cstm_P_relictum_0717_12173
GCTGAAAAGTTTTTTAAAAATGCTACTCAAGGAATTAACATCAATGATATATTAGGTGTAACAAAAGTACAAAATATGTTCACTGATGATAGTTTAAGAGAATCTTATTTATATGGAGGT
> probe_cstm_P_relictum_0717_12174
AGAATTTTTTTAAGTGTTAATGCTACCAAAACACATTCACCTGGTCCTATCTGTATTAAGTCAGCCAGGGTAGAACCAGATCCTCCTAATAAAGAATATATTTTTTGTGCCGACATTTAT
> probe_cstm_P_relictum_0717_12175
GAAATATTATCCGTTCGTAATAATAAAGCAGTTATTTATGATAATATCAATGAAAAAGGTAATTATAATAATAATTGTGATGCTAATGGAGATAGTATTATTTGTGTATGTGGTTTAGGA
> probe_cstm_P_relictum_0717_12176
CCACATAAATTAAAGACTCCTCCTTTACTACCTAATGAAGTAGGTTCTTATGTGTTAAATGAAAATGCAGGAAGAATCGATGAATTTCGGATATTTTTACCACAGAATAACAATGAACAA
> probe_cstm_P_relictum_0717_12177
ATTTACGATATTTTTTTATATATATATGTTAAATCAAATTTAGCTATGACCGACTGGATTACTAATAGAAGAAATATTTACAATAGTGTTATGAGTAATGATTACGATTCTGCTGATATA
> probe_cstm_P_relictum_0717_12178
AATAAACTTCATGGACTAGATAAAATGAGTTCCATCAATAAAGGAGTCGAAGATGTTTTTAATGATGTGGAACTTTTGAACAATTATAAATTAAAAAGTTATGTACGTATACCATACAAG
> probe_cstm_P_relictum_0717_12179
TATTTATTACATAATGAAAATAAGCCCAAATGGTTTATGATGAAAAATATAGAAACCAATGCACATGAATATAACATATCCTTTTTTGCAAATTTGATACCATTTCAATCCTATAAAAAA
> probe_cstm_P_relictum_0717_1218
ATAAAAAAATATGTTCCTACTGATAATGTATGCTACGAGAATAATAATTGCGTGAATGCTTTAAAATACATTAAGAATTATAGTTGTACTAATCCAAAACAATATATTAGAAATTATAAT
> probe_cstm_P_relictum_0717_12180
AGACCACAAAGATTAGAATATAAACTATCCCGTTATTTTTTCCGTGCCTTAATATACGAAGGGTTACATTTTCCTGCAAAAGGATATGATGCTTTCCCTGATCCTTATATTAAAGTAGAA
> probe_cstm_P_relictum_0717_12181
CTAGCTGGACAAACTATTAAAACAAGCACTATTTTGCATACTCTTAACCCTAATTATTACGAAGCTTATGAGGTAGAAGTTATTTTACCTACCAATTTAAATTTAGCCCCTGATATATCT
> probe_cstm_P_relictum_0717_12182
ATAGAAGCATTATCTGTTAATAAATCCTTTTTATATAATGATGATATTTTGTTAGGTTCTTGCACATATCCTATAATGAAAGTTCCTGTAGAATGGAAAAAATCTCCTATTTGGATTAAT
> probe_cstm_P_relictum_0717_12183
TTAAAATCTTCTCAATATAAAAAATGCAAAGCGAAGTTGCTTGTTGCTTTTGAATTGGTACCAAGAGAAAAAGTTCTAGATGACACATATCCATTTTATGATGATATTAGGCCATCCACC
> probe_cstm_P_relictum_0717_12184
TTGCCTGGTCATGTATCCTTATTTTTAATTGGTATAAGAATGTTTAAACCCTTAAAAGATCCATCCGTAACAGTTTGTTTTGGTAGAGATGTCGATGATACATCTCAATTTCTTTGGCAT
> probe_cstm_P_relictum_0717_12185
GAAACGACTAATAAAGTGATATCAGGAAAAGAAGGAAATTGGAACTTTTTAAAATATTTTTCATTAGATGTTGCTCTACCTAAGAGAATGCAGCATCATAGTTTTTTAGAAGTTAGAGTT
> probe_cstm_P_relictum_0717_12186
GAAGATAGAGTATTAAATAATGGATTTACAGGGGCAGGTGGCAATAACACATATTCTGTAAATGCAACAAATAATAATCTTTTAATTGGAACTGCTTATATTACTTTAAATCCACTACTC
> probe_cstm_P_relictum_0717_12187
CCATGGCTTGACCAATATGAAAAGAATGAATGTGTTGAATTATTCAAGATGCACTTACTTGAAGAAGTTTTAATAGAAGATGCAGAAAAAGCAAGAAAATCTTATAACAGTGCATTAATA
> probe_cstm_P_relictum_0717_12188
TATAAAAAAAGTTCAATTTTGTCAAAGAAATTGTCCAATGAAAATTTTGAACTCCAAGGGCAAGAAGAAGATAATCACGAATTTAATGATTTAACATTGAACGTTTTAGAAGAAAATCCA
> probe_cstm_P_relictum_0717_12189
GAATATCCTGAAGAAGATGAAGAAGAAAAAATTAATAAAGAAGTTAATGAAAAAAATCAGGACACTGAAAAGAAAAAGTCTAAGAAAAATAGTAAAAAAAAGGACGGAAATAAAGATGAC
> probe_cstm_P_relictum_0717_1219
TGTATTAAAATTGCAAAATCTACTATTTCGGATAATACATGTTTATATGGTATTAAAAATGCGAAAGAACACTTAAATTTCCAGAAAGTTTCCAAAAATTTGAAACACTTAGAAAAGAAT
> probe_cstm_P_relictum_0717_12190
AATACTAATGATCTTAGAAAAAAAAGAAAAAAAAATTGGAAGAAATATACAAATAATGAGTATGTACCATATAATGATCCTGATTTTGCAAATGTACGTATTGAGGAAACATTAGAGCAT
> probe_cstm_P_relictum_0717_12191
GTACGTTTCAAAGCAAATGAATGTACAGATGATGTTTATACAAATATTGAGGAACAAGAAAGCATATGCGAAAATAATACAGGTGATAAAAAAACAAAATTAAGAGATATTAATTTTTTT
> probe_cstm_P_relictum_0717_12192
AAGGGAAAAAATGATGATAAAGCAAAAAATGTATGTAAACAACATAGAACCATATATGGATTTAATGAAGAAATGTTAAATTTTCAACTATCTTTAGCCGATGAAGATGAACAAGAAGAA
> probe_cstm_P_relictum_0717_12193
ATTCAAAGAGACGAAATGCTATATGAATATGAAGTCGATATGAATGTTGATGATTTACCATATTTAAGAGCAACAATCTTCAGATGCACAGATTCGGGAATACCTGAAGCTGTTGGCTAT
> probe_cstm_P_relictum_0717_12194
TTAAAATATATATGCAATGTTTATGATGAGAAAACAATGAATTTAAAGAAGGAAATGATGAAAAAATGTGATGATTTAGTAAGTGAATATAAATTAACAAGAAATTTAGTAGTCAGAGCA
> probe_cstm_P_relictum_0717_12195
TATATTATTCAAGCAAGAGGCCTAAATCCTTCATCTGGTGCAACCGATATAACTACATATATATGGATTAAAAACAGTAATGAAGTAACTAATATACCTGGTGGGTTATCTCATAATATT
> probe_cstm_P_relictum_0717_12196
AAAGATACTGGGCACACAAAAAAGCAAGGATATAAACCAGAATTTAATAGATGCTATCAGTTATTATGTTCCTTTCCAGATGAATCGATTGTACAAGTTTGTATTATGAATCAAGGATCT
> probe_cstm_P_relictum_0717_12197
TTATCTGATGAAATTATAGGTTATACGTATATTGACATGGAAGATAGATATTTTAATCAAAAAATAAGACAATTAATGATTGATGATGCTATGCCTATAGAATTAAGATCTTTAAAATTA
> probe_cstm_P_relictum_0717_12198
GAAAATAGCACAATTTCTCATGGGTCCCTAAGATGCTGGTTTGAAATATTCACTGAGGAATTTGCCCAATTAAATCCAGTTAAGATATTATGTTCTAATGAACCTGATGATTATCAATTA
> probe_cstm_P_relictum_0717_12199
AGACTTGTTATATGGAAAGTTAGCAATGCAGCAATGGATAATAATTCTACGATTAGTCTATTTGTGCGTTGTATATATACTGATGATGACACTGAAGATAGTAGAGATACAGATACACAT
> probe_cstm_P_relictum_0717_122
TTACAGTTACAGAGAGAATATAGTGAATTGAGTGAAGATGATGCTAGAAAATTTAGAGAAAGAAATCAAAAAAGAATGAAAGATATGAAAACAATTTTAAAAAAAAAAATGGATAAAAAA
> probe_cstm_P_relictum_0717_1220
TATGAGAAAATTGGAGATGCTTATAAAAATTATATTAACAAGTGCATAACTAAGGCAAAAAAAACTATTAGCAATAAAAAGGAAGGCTGTATAAATAATAATAATTGTAATTATCAATTT
> probe_cstm_P_relictum_0717_12200
TATAATAGCAAAGATGGAAAAGGAACATTTAATTGGAGATTTGTTTATAATATAAAAATTCCAACAAATGCAACAAATATTAAAGTACAAATTCATAATTATGCTCTTTTATCTTCTAAT
> probe_cstm_P_relictum_0717_12201
TTTTGGCTATCTTGTAAGCATCCAGCTCACAAAAATAAGATAAGAGGAAATGTTGAAATAGAGGGATTTATTTTAACAAAATCAGAAGCTGAAATATCTCCTGTTGGTAATGGAAGAGAT
> probe_cstm_P_relictum_0717_12202
GAACCAAATAAAGATCCTTATTTACCTCCAGTAACTGAAAATAGAACATATGTAGATTGGGTTACTATAAACGAAAAATTTGGAGCTGCAACAGCATCTATTATGTATGGTTTAAAATGG
> probe_cstm_P_relictum_0717_12203
ATGAAAGGTAATAAAAATAATAAAGATAATGAAAATAACTCAAATAAAAAAAATGATCAACTGAATTTAGAAGGAAATGAAGAAAATAGTATTGTTCCATATTATTTATCAAATTTATTA
> probe_cstm_P_relictum_0717_12204
ACAAATGTATCAAATCCAGTTGTATTCATGGATGTAAACTTAGGTAACCACCTTTTAGGAAGGTTTAAGTTTGAATTATTTCAAAATATTGTTCCTAAAACAAGCGAAAATTTTAGGCAA
> probe_cstm_P_relictum_0717_12205
TTTTGCACTGGTGAATATAAAATAAATAATTTACCTGTTGGTTACAAAAATACTACATTTCATAGAGTAATAAAAGAATTTATGATTCAAGGAGGAGATTTTGTAAATTACAACGGGAGT
> probe_cstm_P_relictum_0717_12206
GGGAGTTTAAGTATTTACGGAGAAAATTTCGAAGATGAAAATTTTGATATAAAGCATGATAAGGAAGGATTATTAAGTATGGCTAATAGTGGTCCTAATACGAACGGATGTCAATTTTTT
> probe_cstm_P_relictum_0717_12207
ATCATTACAAAAAAATGCGAATGGCTAGATGGAAAAAATGTTGTTTTTGGTAGAATTATAGATAATGATTCTTTAATTTTATTAAAAAAAATAGAAAATGTATCAGTCACTCCATATATT
> probe_cstm_P_relictum_0717_12208
ATGATTCGATATAACATAAATAATAATGAAATGCCAAAAGAGGTATTTAATAAAAATACTAATAAAAACCAATCACAATTATATACTGTATCTAAGCTTACTTTTAATAATTTAGAAAAA
> probe_cstm_P_relictum_0717_12209
AAAAAAAACAAAATTTATGAAAAAGATAACAAAAATGCAATTCTTGTTAGTAAAATTAAATTTAATAAAAGAGAATCAGTATCAGGAGAAGAAAAAAATGTAAAATATATTAAAAAAAAT
> probe_cstm_P_relictum_0717_1221
TTCAGTAATAATTTTTATAAATTAGCTTCTAATAATTGTTTAAATCTCAGTAAAGTCTACTCAAGAAAAAAATGTAAGATTAAGACACTTAATCATAAGAAATATTTTGCGCTCCTAAAT
> probe_cstm_P_relictum_0717_12210
AAGGAAGTTACAACATCAAATCAAATAAATAGAACTGATAATTTTATTAATACTCCAGAAAATGTGAAAACAAAAAATGTTAGTAGAGATAAATCGTATAATATAGAAAAAAAAGTAAAT
> probe_cstm_P_relictum_0717_12211
GAGCATACTCAATTATGTAGTGAAAATGATAATAATAATAATAATAATAACATAATACCTACTTCAAATATGAATAATTTATTAAATTTTATTGATTTAAAAAACAGTTCGTATCTAATT
> probe_cstm_P_relictum_0717_12212
AAAAATAATATTTTTGATTTAAAAGAAGGTAAAATTCCAATTTGTGAATTAGGCAAAAAAATTTATAAAAAAAGTGAACTTTTGTCTAATTTAAAAAAAATTGATAATTCATCAAAAATA
> probe_cstm_P_relictum_0717_12213
AGTGGAAAACAAAATAAAAAAATAGTATGTGAGTTAAAAATGAAAACTAATGAAGATAATTACATGAAAGAAGAAAACAAATATATAAGAAATGAGAGTAGTTTTGATAGTTGTAACAAT
> probe_cstm_P_relictum_0717_12214
TATATAACATATCAAGGAAATAATAATAATAATAATATAGATACCAATAATATTTGTATAAGACAAGGTAAGTTTACAAATAATATAAATTATGATGAAAAAAAAAAGAAAAATGATGAA
> probe_cstm_P_relictum_0717_12215
TATTATTTTATTAAAAAAAGTGATATATCATCTAATATATTAAATGAAAAAAATATTAGAGTTAAATTAAAAGATAAAGTAACTACAAAAAATAATTCAAATTACTTATATATGAACGAC
> probe_cstm_P_relictum_0717_12216
AATAATAACAAGAATTATTCTTATAAGAATATGAGCAATAGGAAAAACTGCAATAACAAAATAAATACAAGTTCTTTTGAGCATAAAAAATTAAATGAAACTAAGGTATTTTTTCCAGAT
> probe_cstm_P_relictum_0717_12217
AAAAATAATCTAGAAAAAAAAAAAAAAAAAAAATTAGAATTGAATAAAAATGTTAATATAAAAAGTAAGTATATGACAAAGGTACCAAAGCAGATAAATTATGAAGTAAATAAAATGGGT
> probe_cstm_P_relictum_0717_12218
AAGAAAAATTTGATTAGAAATTATTCAAAAAAAAAAAGTGCAGTTAATAAAAAATTACATGTAAAAAACAGTGAGAATATTAACAAAAAAAAGGGTAATATACAAATTAATTTGACTAAT
> probe_cstm_P_relictum_0717_12219
ATCTTACAAACATATAAGAACAGTTTAGAAAGAAGAGAAAAAGGAAAAGATATAAAAGTTAATAATATTGTAAAAGATTGCATTTATAAAAAAAAAGATATTTTTAATAATTTTATTAAT
> probe_cstm_P_relictum_0717_1222
TCATGCTACAGAAATCATGTTGATTCATTTAAAAGAAAAATTGATAGAAACAAAAGATTTATTCATAACTACTGCAACGCTTGTTACATCGATTGCTCCAACAATGAAATTGGATCTAAT
> probe_cstm_P_relictum_0717_12220
AAAAAAATAAAAGATAATAATGTTGAGGATTATACATATGTAAAATATAATTTTAATAATGATGAACTAAGTAAAAAAGATAAAATAAAATGTAAAGATACGCATATTTATGCATATAGT
> probe_cstm_P_relictum_0717_12221
GTAAAACAGAACGATGATGAAAATAACTCATTTCTGAATTTTGATAAAAATGAAAAAAAAAGTTTTGTTGATAATGAATGTGGAATGAATTTATCTAAAATTTGTTTTAATTTTAAAGAT
> probe_cstm_P_relictum_0717_12222
AAAATAATGAATGAAAAAAGTTATACCCCAAATATAGTTGAACAGAAAGAAAAAATTGAAAATAATAATATTTTTCATTATAATAACAGTATTGAAAATGTAAATAAAATTGATAAAAAC
> probe_cstm_P_relictum_0717_12223
ATTAATAATATTAGTTACAGTAATAATAATTATATTAAGCAAGGCCATGATATTAATTTCGTTAACTATGATAATAACACTGAATTTATAAATGAAAATGTTAATAGCAGTAATATTTTA
> probe_cstm_P_relictum_0717_12224
AGAAAAAAAAGATCTAAAAGTGTAAATTATGTAAAAGAAAATAAAATTTTTAATTCATTAATAGTTACTAATGAGTTTCGAATAAAATTATGTTATAGTAATAATTATGTAGATTTCAAA
> probe_cstm_P_relictum_0717_12225
AAATTAAATTATAACAACATTTATGAAGAAAATAAAGATGCAAATGCTTTTTTCCCAATTAAACATGATAGTTTTTTAAGTTCTAGTGATTTGTTTTTAATATCAATTGATTCAGATAAA
> probe_cstm_P_relictum_0717_12226
ACAAAATCAAATAATGTTCAACAAAAAAAAAATTCACATATAAATTTAAACGATTTTAATAATATAACTGATAATTTTAAGCAGGAAATTTTTCATAATTCTTATTTTGCAGATATTAAT
> probe_cstm_P_relictum_0717_12227
ACGAGTTATTCAAATTCTTTGAATATAAATGAGAACAAGGAAAAATTTAATTTGTTACATGGAAGTATTATCAATGAATGTAACTTTAATGAAAATACTGAAAAAGAAAGTTCAATTTAT
> probe_cstm_P_relictum_0717_12228
AAAGATGGTACAGTTGTTGATAAAAAAAATAATGAAGAAAATACTATAATTTTATCTATAGCAAATAAAACTAAAGCTGAAGAAAATTATGATAATGAAAAATTACATATTGGAAATTGT
> probe_cstm_P_relictum_0717_12229
TTTGATCTAGTGGAAAATAATTTTAAAAATAAAAAAGAAAAAAAAAAGTATTATGAAGGAAAAGAATTATGTGTATCTGATAGAGTGTTAAACAATTCAAGAATAATTAATCTGAATATT
> probe_cstm_P_relictum_0717_1223
GACTTTTCTGGAAAATCCTCTTGTTTCGATTATGGAAACATAGAAGTTAATTCATTAGAGCGCATTAATTCTTTAGATGATGATGATATGGGACTAAAGGATTTATATAAATCTAGATCC
> probe_cstm_P_relictum_0717_12230
TTTAGAGAAATTATAGATGAAAGATATTTAGGAGATACAACTCCAGAAAAAACAAAATTCAATGATAAATCCTTATTATTAAAAAAAAAAGAATGTAAAAATAATTGTACCGATATCATA
> probe_cstm_P_relictum_0717_12231
GAAAATGATAATTTGAGTGTCAATTACATTTTACATGCTAATGAATGCTCAACATCAGAAATATTAGAATATAACAAAAAATCTTTAGAAAATACTAAGCGAAATATCTTAAGTAACAAT
> probe_cstm_P_relictum_0717_12232
AAAAAGAAAAAGAAAAAAAAAAAATTGAAGTGTAAAGATGGTAAAAAAAAAGAAAAAAGAATATCAAATAAAATGAAGGAAAAAACTAAATGTGATAAAAAAGAATTTGTTAAAAACACT
> probe_cstm_P_relictum_0717_12233
AATAATGATAGTATATTAGAAAAAAAAAACGATTTTTTATTATTAAATACTGAAAAAATAAAAAATATGTCTACATTTAATTTAAAAAAAGAAATGAACAGTACTCTAAAAGCAAAGGGT
> probe_cstm_P_relictum_0717_12234
TCCGATAATGTAGTAAGTAAATCATTTAACCTATCAAAAAAAGATAATAACAAAAAAAAAAAAAAAATAAATACTGATAAATCGAAAAGTTGTAAGGTTAAAGGAAGAAATAATTTAACT
> probe_cstm_P_relictum_0717_12235
AATGATTATAAAAAAAATAATAATGTATTATCTTTGAACTTAACTAATTTGACTAATAGAAAGAAAGAAAAAAGGAAATTGGTAAAAAAGATTAAAATAAATAAGGATAATAATTATATA
> probe_cstm_P_relictum_0717_12236
AATAATGAAAAAGTGAAGGATGATATTATCATTAAATTAACTGATAAATCTTCTGATATAATTGATATAAATTTAAAAGGGAAGAAAAAAAAAAAAAAAAAAAACTTAATTACAGAAAAA
> probe_cstm_P_relictum_0717_12237
ATGGAAATAAAAGAATTACACAATTACTTAAATTTAACAAAAAATCGTGAAAGTAATAAAAAAATTAATTTTATTGTAAACAAAAATAATAAAGAAATGATCTTAAATGATTATCTTAAA
> probe_cstm_P_relictum_0717_12238
GAGGTAAATGGAAAAAACAAAAACATGATTTTAAGTTCTATGGGAAATTATAAGAATATAAAAAAAAATAAAACTCAAAAAATAAATAAGAACAAATTAAAAGAAAATTATTTGACATTA
> probe_cstm_P_relictum_0717_12239
AAAGATAAAGGTTTATTAATGAAATATCAAAACAGTTCTCTTATAGAAAAAGAAAATAAAATAACTAAAAATATGGCTAAAAAAAATATTTATGAAGTTCATAATAATATAAAATTTAAG
> probe_cstm_P_relictum_0717_1224
TATAACATAGTAAGAGAAAATAGTAACACCTCAATAGCCTTTCAAAATTTACCTGATGTTAACTCAAAAAACGGTTGTAGACATAAAAAATATGTCAATAATTGTTTAAGAACAAGTATT
> probe_cstm_P_relictum_0717_12240
GGTAAGAACCAAATACATCAATTTTCTATATTAAAACTTTTAATAAGTAAGAAAAATAAAAAGGATATTATAAAAATAGAAAAAAAAAAAAAAATTATAAGTAGTTTTAAAACAGGCTTA
> probe_cstm_P_relictum_0717_12241
TGCAATACAAAGAAATGGAGTAAACATAAAGGAAAGAATAGTATTTTCTATAAAAGAAAGTTAGAAAAGAAAAGTTTTGGTGATCATTTTAATCATAAAAACAATTTAAAAAAATATAAT
> probe_cstm_P_relictum_0717_12242
TCTAAGTTTACTTTTAATAATAATATAATAAAATTAAGTAAATTTAATTTAAAAGATAATTGTGAAATTGTTTCAGTAAAATCAGAAATTTCCAACAGTAAAGAAAAAAAATATTCTCAA
> probe_cstm_P_relictum_0717_12243
AATAATTTTAAAAATAATGAAAAAGCTACAAACGAAAAAATTTTTTTTGATATGAATTGTCTACAAAATATAATGGATAGAATTAATTTTAAAGATAATTCTGATGATTCTTGCTTTTGT
> probe_cstm_P_relictum_0717_12244
AAAAATTTAAAATCAAAAGAAGAAAAACAAATAAATATTTTAAATATTTGTTATAATAATAATTTATCAATAAACTATATAGAAAGGAATAAAGAAAAAATTAATTATAAGAAGTCTTTA
> probe_cstm_P_relictum_0717_12245
GAAAATATAAATGAAAACTCAAATATAAATTATAAAAAAAAGAAATTGAAGAATAAAATAAATATTAATAAAGTTATTAAAAAAGTAAATAGAAAAAAAAAAAAAAAATCCCCCCAAAAA
> probe_cstm_P_relictum_0717_12246
AAACCAATTAGTGTGTATGTGTATAATGAAAAAAAAAAGCAACTTCTTTTTAATTCACCTAAAATATTTAACTCTTCATTAATAGAAAATACCTTCAGTAATAATTCATTAAAAAAAAAG
> probe_cstm_P_relictum_0717_12247
TATCAATATTTATCCCTTGGAAATAAAAGAAGTGAATTTAGTTATTATTTAGACGAAAATTTAAGAAAAAAAAAAAACGTTGTAGAAAAAGAACAAGGCCATAAGAAAAAAATAGAAGTA
> probe_cstm_P_relictum_0717_12248
AAAAACGTTGAATATGAGAAAAAATTAAATAAAGAAAAAGACTTGGAGAACATTTTAAATAAAAACAATTCTGAGGAAATAGATAAAAAAAGTAATAGTTTTTCAAAAAAGAATATTTTA
> probe_cstm_P_relictum_0717_12249
TATAATGAAAACATAGAAAATAATTTTACCTTGGAGAATAATACTTTTTTAAATTTTCAAATGAAAGATAATTTGAGCACAAAAATACATAGTAATAAAATTAGTTTAAAACATATAGAG
> probe_cstm_P_relictum_0717_1225
AAAGCATTAAAACATTTGAAAAAAATTGTTCCTTCATATGGTACCGAAAATGAAATTATTTATGATGAAGACAAAAAAATATTTTTTGATTTAGAAGATAATACCTACATTAATGTTAAA
> probe_cstm_P_relictum_0717_12250
CAAACATATGGCAATTCATTACATAAAAACACTGTATATGAAAAATCCCCCCCAAAAAAATTACATAGTTACATAAATGAGAATAAAGAAAATGCTCTTAAAAAAAAGGATTCAAAAGAA
> probe_cstm_P_relictum_0717_12251
AATAATATAGAAGAAACGAAAAATAAAAATAGGGGAATGATAACATATTTAATGAAATCAAATAATAAATTTTTTGAAAATACTGTAAAATCAAATTTATGTATAGGTGAATACAACGAA
> probe_cstm_P_relictum_0717_12252
GATTTAGAAAAACTGTTTTTTTCTAATTATGAAGATAATTTTAGATATAAATCAGAAAATTTAAACAGTGTTATAAAGCAGAATAACTTAAATAAAATCAAAATATGTAAAAATAATTGC
> probe_cstm_P_relictum_0717_12253
ACACATAAAAAAGAAAAGTGTCATAATTTAATTAGTTCTAATAATGTTAATAATAATATTAATGAAAAATATGATATATATAATAACAGCGATGCTAATAATAATTATAGTAATAAAAAG
> probe_cstm_P_relictum_0717_12254
AATAACAGTAATAAAATTAATAGTAATTATAATAATACAAATAGTACTACTATTGCTAATAATAGTAGTAATATATTTATAAACAATGAACATATTGATAAAGATATAAAAGAGAACAAG
> probe_cstm_P_relictum_0717_12255
TTAAAAATATATTCTAAAGATTTAAAATATGATTTAAAGAATGAAACTAATAAAAGTCTAAAAAAATCTCCAAGTATTGCATTGAATTTTGAAAGATTTGTTATTAATCATCGTATAAAT
> probe_cstm_P_relictum_0717_12256
GAAATAAGTTTTAAAAAAAACATAAATAACGATTTAACTGAGAAAAAAGAGAAAAATATTTATAAAAATGAGATAAAAAGTTTTCCATATGACAAGAAAGAAAAAACACAAGAAGAAAGA
> probe_cstm_P_relictum_0717_12257
ATAAGAAAAGGAGTAAAAACTAACCTAAAAAACATGTTTCCTGTTGAAAAAGAGAAATATTTATGTTATAGCAATAATGTGAATATAAGAAAAATTAATCGTGATTATATAAACTTTAAG
> probe_cstm_P_relictum_0717_12258
AAAAGTAATTTAACTAATAACAAAAATTTCGAAATAAAAAAGTATTCATTTGGAGTTAAAAAAGTGAAAGATATATATAATGATAAAATATTTTGTTCTAATTTCTTTTTTAGTAATACA
> probe_cstm_P_relictum_0717_12259
CCAAAACATAATACATTAAATATAAATGAAACAAGTATGATAAAAACATTGACAATAAAGGACTTTTTATCAAATACAATTAAAGAAATAAAAAAAAAAAAAAGCATTTTTAGAACAGTA
> probe_cstm_P_relictum_0717_1226
GGAAATTTATATTATAATACAAAAGATAAATTATTTTATGATATTGAATATGTTCAAGATTTTTCATATAATGTAAAAAATAATTTAATAAATTTTTATAATTTTCTTACCACAGAAAAA
> probe_cstm_P_relictum_0717_12260
TCTATGAATAATATTTATAGAAATATTTTTCCTAAAAATAACTTTTTTAATCTAAATAAAAAAGATAATAATTTAAATAAAATAGAAAATAAAAAAAATAGTAAAAGATCAACTAGTACT
> probe_cstm_P_relictum_0717_12261
TTAATAATTAATAATTATAAATCTATTCCATATAAATTAAATAAAGCAAAAAGTTTAATTTACATGCAAAGTAACATTAAAAACATAAATGAAAATGGAGATAATAAAAATATAAATGAT
> probe_cstm_P_relictum_0717_12262
AAATTTACAAAAAAGAGAAATTATATTAATACTAATATTCTTAAGTTTCCTGATGATAAAAATTTCATGTATTCATTTAATTTAAATAACAAAAACATTTATAAAAAACAATTAAAGGAA
> probe_cstm_P_relictum_0717_12263
AAAATTACTTTTAAAAAAAATGAATTCTGTACAAATGAAAAAATACAAAGAAATAAATCAGTGAATGTAGGAAGTAATTTTAATATTTTAAAAAAAAATGTAGAAAATAATTATAATAAA
> probe_cstm_P_relictum_0717_12264
ACAGATAATTTATATAATCATCATAAGACTCATCTTTTTAAAAAGATAAAAAGTTTAACATTCTTTAAAACAAATGAAAAAATTCATAGTAATCTAAACAAAAATATAAATGAAATTATT
> probe_cstm_P_relictum_0717_12265
TTACAAAAAAGTTGCTTAATTAAAAATAAAAATAGAAATGAACACAAAAAAATTAAAAAATGTTTTTCATTATTAAATGAAAATTTAAATAGGAAATGTTCTATAACAAGTATCAATTTA
> probe_cstm_P_relictum_0717_12266
ATAAAAAGTGAAAAAGTAAATAAAAAAAATTTTTTATCAAGTTCATGTTTTCTTTTTGAAAGTACATTAAAGAATAATAAGAATAATTCTGAATACAAAAATAAAAGCAATGAATCAAAA
> probe_cstm_P_relictum_0717_12267
AATATTAATAGATATAGATCATATACAAATAATGTATGCAGTTCAAAAAGCATAAACAATAAGAAATATATAAATATTGATTATATATTTAAGAAAAATAGGAGTTATTTCTCAAAGGGT
> probe_cstm_P_relictum_0717_12268
TTACGAATATATAAAATAAAGTCAATACTGGAAATATCATTTATAAAAGAAATTGAAATTATACACGATATAACTCCGAAAAAATGTATTTGTGAAGAAAAAATAAATGAACTAAAAGAA
> probe_cstm_P_relictum_0717_12269
AAGAAAAAAAAGGAAGAAAATGAAAATGATGAAGGTATTTCTATTTTTAATTTATCATACTTTTTATCTTCTAATTATAATAAAAAACAAAGTAATACAAGAAGCGAGGATAAAATAAAT
> probe_cstm_P_relictum_0717_1227
TATGCGCCCTGTAAAGTGATTATGAAAATGTGTTTGCATATTAATGAATTTATGTATAACTTATTAAGTGTAAGAAATTTCGAAATGTATTATAAAGATAGACAAAACTTAGTTGAAATT
> probe_cstm_P_relictum_0717_12270
CCATCAATAAATGATTCATATAACAAAATTACATTTGAAGATAACAAAAATTTATTTAATGATTCACCTAATAATTTGAATGTTATCAATTTCAAAAATAATCTGGCAACATCACATAAG
> probe_cstm_P_relictum_0717_12271
AATTACAAGAAAAAAGAAAAAGGAGAAAATTCTTCTTCAAAAGATAATGTATTTAAAAAAGAGGATAGTAATTCATCATTCAATTCTTTAACTCAATTAAAAACATTGAGCGATAGTGAA
> probe_cstm_P_relictum_0717_12272
GAAATTGATATAAATAGTGATAGAGATAATTATCAAAGTGTAATTATTGGAGGTATCAATTTTGGTTATCTAGGTTTTAATTTTTCTAAATTCATGAATAATAAAAAAAAAACAACAATA
> probe_cstm_P_relictum_0717_12273
ATGGATATCACCTTTAATAATAATATAAATACCTGTGATGAAATGAGCTATGATGAATATCATAACGAAAATTTATTACATTTACATAGAAAACCTAAAATTGGCAAAAGTGTAATTTTA
> probe_cstm_P_relictum_0717_12274
AAAAAAATAGAAAGTAAATATGAAGAAAAAAAATGTAAATATAATTCATATGATATATTTCCCTATGGTGGATTATTTTATCATGATTTAATTATAAAGGATGTTTTAAAGTTTTATTTT
> probe_cstm_P_relictum_0717_12275
AAAAAAGAACAAAAGGAAGAGAATGTAAAAAATAAAGATTATATATATCTCGGTGCAGGAATAATGAAAGAACAACAAAATAAAAAAAATGAAGATAAAAATAAGATGGTGTTTATATTT
> probe_cstm_P_relictum_0717_12276
TTTATTAATGAAACATTGTTAGAAAATCTACAAAAAGAAAGTCAATCAAAAACAAGTAAAAATTTAAAAAAGAAAAGGAAAAAAAAAAAAGATACATATTTAAATAATGAAAATGTATTA
> probe_cstm_P_relictum_0717_12277
TCAAATGATAATTCTAATGATTATGAATCTAATATTAATAACGAAAATTATAAGAGTAAACAAGAAAGCACAGATTTTTCAGTTAAGAACAAAGATAAAATTTCATTAATAACGAATGAT
> probe_cstm_P_relictum_0717_12278
AAAGAAAAAGTAAATAAAAAAAAAAGGAAAAGGTTAAAAGATATAGATGATATATTAAACGAAAAAAAAAAAAATAAAAATGTTTTTATAAGAACAAAAACATCACTGTTTTATGAAGAA
> probe_cstm_P_relictum_0717_12279
ATAAAAAATAAAGAGGGTGGTACATGCACCGATGTAAATAGAAATGTCAAACAAATAAACTTTGAAACTTTTTATAGAGATTGGCAAAACAATGACGAAAATAATACAAATAAAATTAAT
> probe_cstm_P_relictum_0717_1228
ATGAATAAAGAAATAGCAAAATATGATTTAGAAAGTGCAAAAGGAGAATTTAAAAAGAATAAAAATGAAGGCAAAAGTATTTTTGAAAGAGCAAAGCCCTTTATGGTTGGGGGAGTAAGT
> probe_cstm_P_relictum_0717_12280
GATATTATAAATTCTGAAATAAATAATGATAAATCAACTACAATTGATTCAACTTATGAAAAAAGTAAGTACGATAAAAATGAAAGTGATGATGACGAAATAAGTTATTATGACAATAAT
> probe_cstm_P_relictum_0717_12281
GAAGACAATGATGAAGATGAAGATGAAGATTATGATGAAGATGGAAATGAAAAAAAAAAAAAAAAAAATGTATATATTGATAAAGATAACATATTTTTATTAAATATATTACATCATCAA
> probe_cstm_P_relictum_0717_12282
AATAATGTTTACTCAGTTAAATGGAAAGAAAGTTCATACGAAGGATTTTCTATCTTAGTTTCTTTATGTTTTGATGGATATATGTATATATGGAAAGAACACATGAATTGTCAAAATAAA
> probe_cstm_P_relictum_0717_12283
TTTACTTACATTTCTATATGCAGAATTTATATTCTATTTTTTGAAAACATAATTAATAACATAAAATGGTGCTGGGTAAATAAAAATGAGCAAAATGAAAATTATAACTTTTTTTTAAAT
> probe_cstm_P_relictum_0717_12284
AATAAAAATATAAATATATCAAAAAACGAATATTTGATTGTATATGGATCAAGAAATGAAATACAAGAAAATAAAGAATCAGACAATTTTTTATATAAAAGAAATAAAATTAAAAATTGC
> probe_cstm_P_relictum_0717_12285
ATATATTTTGATGAATTTAACGACAATTATGATTCAAAAGAATACATGGTATTTTCTATGTATGCTATTTTTAATATTTATGATAATAATATACATATAAAAAATATTTTAAATTATGAA
> probe_cstm_P_relictum_0717_12286
AATGTACCAATTAATGTAAATTTTGATTATATTATTGAGGCGAAATTTGAATATGATATAATGAACACTTCACTAATATCTATCTATACCGATGATACTTATTTTCCAGAAAGTGAGTAT
> probe_cstm_P_relictum_0717_12287
AATATAAAATACGGAAAATGGAAAGTAAAAAAAATACATGAACATTCAAACTCTTTGTTTTCAAATAAAAATTATTTTTATAATCGTTTTTTTAATATTAATGAAACATATTTTTCTAAT
> probe_cstm_P_relictum_0717_12288
AGTTCTCTTGATTCTAGTCCAAATGATTCCCATATTTCTTATAGTAATGAAAAAAAAGAAAAAGAAAAAAAAAAAAAAGAAAATGATTTTTTATTATTTCAGAAATTGTTAAATGCTATT
> probe_cstm_P_relictum_0717_12289
AGTAATTTAATGCCTCCATTTTCTATCAAAATTTCTACTTTTAATTTTGATTTTTATAAAATTTTAATAAAACCAAGTGATATTTGGATAAAAAAAAAAAAAAGTATAAGCGTTAGATAT
> probe_cstm_P_relictum_0717_1229
GGGATGTTTGCAACATTTTGTATTCAACCATTAGATATGATAAAAGTAAGAATTCAATTAAATGCTGAAGGAAAAAATGCAAATAGAAATCCATTTATAGTAGCTAAAGATATTATAAAA
> probe_cstm_P_relictum_0717_12290
TTATTGGATTACAAAAATTACGATCTTTCTAAAAAATATAAAAAGAAATTTTCTTTTAAAAAAAAAAAATATGAAGAGCATTATTCTATCGATTTTAATATATATCAAAATGTTTTTATT
> probe_cstm_P_relictum_0717_12291
TTAGTTAATAAATTAAATAATAAAATGTACTTATATAATTTTTATAATTCATTAAAAAAAAAAAAAAGTCATATATTAAAAAATAGTGGTGAATATTCTATCAATAATGAAATTAGTAAC
> probe_cstm_P_relictum_0717_12292
ATTGTTAGCAATAGTAATAATATAAATACTAATTATGATGTTAATATAAATAATTATGAAAAAACATATTCACCTAACGAAGAAAACTTTCGGGAAAATCAAAAATCATTTAAGGAACAG
> probe_cstm_P_relictum_0717_12293
AAGCATCAATTTAGAGTATATTCAAATCAAAATAATGATTTAAATGGATATAATAAAAATAATTCATACGACTTCGATGCTTCAACTACTGAAAAAATTAATGATTTTAAAAATAATTCT
> probe_cstm_P_relictum_0717_12294
AATAAAGAAGAGATGCATTATAGTAAATTAGGAAAATATGATGATGAAAACATTGATCGTTTCAAATATCAAAATGGTGATTCACATAATTTACTCCCTAATAAGAATGATTATTCCAAA
> probe_cstm_P_relictum_0717_12295
ACAAGAATAAACAACAATAAAATGAAAAAAAAAAAAAATCAATTTTCTCTTATATGTTGCATAAATAGTATGTATATTGATAATCATTATATTTTAAAACATAAAGAAATTAATTTTTTA
> probe_cstm_P_relictum_0717_12296
AATAAAAAAACACATTTTATATACAGTTATGTGTATAAAATTTGTAATTATTATGAGCAAATAAAGAAAAATAAAAATATTTTTATATCAACAAATGAATTAATAGAAAAAAAGAGTATC
> probe_cstm_P_relictum_0717_12297
ATCCCCTTAGTTTATAAAAGTCACATGATAGAATCTTTTGATTCTTTTTTTTTATTAATGTGTATTGATAAAAATAGAGAAACTATTTTTGTTTTGAAATCAGAAAAAATGAGCATTGTT
> probe_cstm_P_relictum_0717_12298
CACAATATGAAAATGCTTTGTATATTCGATGAAGATTGTAATATATCTGATACAAAAGAAAAAAAAAAATTAGAAACCAAAACTAATAATCAAAAAATAACGTTAGATAATAATAAATAT
> probe_cstm_P_relictum_0717_12299
ATAGATAAAGTTAAATCTGATTTAACTCAAATTGAAGGGAATCAATTCAAAATAATTGATTATATGATAAAAGATTTTCATTTATGTTATAAAAATAATGAACAGAACTTTTTACTAATT
> probe_cstm_P_relictum_0717_123
AAGGATTTGAAAATAAAAGGATCTCAAACTACAATGTATAATTTAAGTAAAGCATCACATTCTGGCGATTCAGTGGCAGGAAATAAATCTGGTACTGAATCAGATAGTGAATCAGATAGT
> probe_cstm_P_relictum_0717_1230
AATGAAGGAATGCTATCATTATACAAAGGGTTAGACGCAGGTTTAACTCGCCAAATAGTTTATACAACAGCAAGATTGGGATTATTTCGTACTTTCTCAGATATGGTAAAAAAAGATGGT
> probe_cstm_P_relictum_0717_12300
ATTAAATATATTTATTTAGATAAAGAAAAAAAAAAAAAAAGTGTCTATTTGCTCGTGTTGTCAACATTAGAAATTTATAATCAAACATTTATATACATAAACTTAAAATTAAAAAATATG
> probe_cstm_P_relictum_0717_12301
TTTACTTTTTTTAATCCATTAAAATCAGAATTTCTATTTTCTTATTTTTATTTATCTTTTCAGGATACATTTCTTTTTGCAACAAATCATTTTTTGAAAACAAGTAACTATAAAAATACT
> probe_cstm_P_relictum_0717_12302
GCTGATTATGAACTAAACAACCAAAAAAATACTTGTAATTATGCAAACAATGTAAATGAAAACTATCTAAATAATGAAAATAATGTACATAATAATAACAGTAATAATTATGAAAATAAT
> probe_cstm_P_relictum_0717_12303
GAGAATATATTTTCTTTTAAAAAAAAGGAAATAAATATTACAGAAAATAATAATTTAGATAAAGAATATATTTTAGTTTTAAATGATAATGATTATAATAACGATGATAAAACTGATTTA
> probe_cstm_P_relictum_0717_12304
AAAAATAACATAGAAATAGATGAAAACCAAAATAATTATTTAGATATATATTGCAATAATAGGAAAGATGTGGACAATATGCATTTAAATAACAATAATTGGAAAAAAGATTTTGTGAAT
> probe_cstm_P_relictum_0717_12305
[truncated: 2,931,628 more chars]
