# Supplementary material for: Genomic sequence capture of Plasmodium relictum in experimentally infected birds
Source: Parasit Vectors. 2022 Jul 29;15:267. doi: 10.1186/s13071-022-05373-w (PMC9336033; doi:10.1186/s13071-022-05373-w)
Supplement: Supplementary file 4 — Additional file 4: Table S1. Sequence capture targets. List of sequence capture probes, the P. relictum chromosome, start and end coordinates, and target gene, description of target gene that the probes targeted, and a column titled “reason_to_filter”. The reason_to_filter column indicates reasons (e.g., repetitive region, spikes in coverage) to remove particular probes from future designs. The probes that did not map to the version 54 of the reference genome are indicated in the target gene description column. [file 13071_2022_5373_MOESM4_ESM.xlsx]

## Sheet: Sheet1
probe	chromosome	start	end	gene_id	description	reason_to_filter
probe_cstm_P_relictum_0717_22103	PRELSG_02_v1	199618	199738	PRELSG_0206400	transcription initiation factor TFIIB, putative
probe_cstm_P_relictum_0717_19186	PRELSG_02_v1	199711	199831	PRELSG_0206400	transcription initiation factor TFIIB, putative
probe_cstm_P_relictum_0717_19185	PRELSG_02_v1	199831	199951	PRELSG_0206400	transcription initiation factor TFIIB, putative
probe_cstm_P_relictum_0717_19184	PRELSG_02_v1	199951	200071	PRELSG_0206400	transcription initiation factor TFIIB, putative
probe_cstm_P_relictum_0717_19183	PRELSG_02_v1	200071	200191	PRELSG_0206400	transcription initiation factor TFIIB, putative
probe_cstm_P_relictum_0717_22104	PRELSG_02_v1	200315	200435	PRELSG_0206400	transcription initiation factor TFIIB, putative
probe_cstm_P_relictum_0717_19189	PRELSG_02_v1	200408	200528	PRELSG_0206400	transcription initiation factor TFIIB, putative
probe_cstm_P_relictum_0717_19188	PRELSG_02_v1	200528	200648	PRELSG_0206400	transcription initiation factor TFIIB, putative
probe_cstm_P_relictum_0717_19187	PRELSG_02_v1	200648	200768	PRELSG_0206400	transcription initiation factor TFIIB, putative
probe_cstm_P_relictum_0717_20103	PRELSG_13_v1	1037073	1037193	PRELSG_1325400	conserved Plasmodium protein, unknown function
probe_cstm_P_relictum_0717_2473	PRELSG_13_v1	1037124	1037244	PRELSG_1325400	conserved Plasmodium protein, unknown function
probe_cstm_P_relictum_0717_2472	PRELSG_13_v1	1037244	1037364	PRELSG_1325400	conserved Plasmodium protein, unknown function
probe_cstm_P_relictum_0717_2471	PRELSG_13_v1	1037364	1037484	PRELSG_1325400	conserved Plasmodium protein, unknown function
probe_cstm_P_relictum_0717_2470	PRELSG_13_v1	1037484	1037604	PRELSG_1325400	conserved Plasmodium protein, unknown function
probe_cstm_P_relictum_0717_2469	PRELSG_13_v1	1037604	1037724	PRELSG_1325400	conserved Plasmodium protein, unknown function
probe_cstm_P_relictum_0717_2468	PRELSG_13_v1	1037724	1037844	PRELSG_1325400	conserved Plasmodium protein, unknown function
probe_cstm_P_relictum_0717_2467	PRELSG_13_v1	1037844	1037964	PRELSG_1325400	conserved Plasmodium protein, unknown function
probe_cstm_P_relictum_0717_2466	PRELSG_13_v1	1037964	1038084	PRELSG_1325400	conserved Plasmodium protein, unknown function
probe_cstm_P_relictum_0717_2465	PRELSG_13_v1	1038084	1038204	PRELSG_1325400	conserved Plasmodium protein, unknown function
probe_cstm_P_relictum_0717_2464	PRELSG_13_v1	1038204	1038324	PRELSG_1325400	conserved Plasmodium protein, unknown function
probe_cstm_P_relictum_0717_2463	PRELSG_13_v1	1038324	1038444	PRELSG_1325400	conserved Plasmodium protein, unknown function
probe_cstm_P_relictum_0717_2462	PRELSG_13_v1	1038444	1038564	PRELSG_1325400	conserved Plasmodium protein, unknown function
probe_cstm_P_relictum_0717_2461	PRELSG_13_v1	1038564	1038684	PRELSG_1325400	conserved Plasmodium protein, unknown function
probe_cstm_P_relictum_0717_2460	PRELSG_13_v1	1038684	1038804	PRELSG_1325400	conserved Plasmodium protein, unknown function
probe_cstm_P_relictum_0717_2459	PRELSG_13_v1	1038804	1038924	PRELSG_1325400	conserved Plasmodium protein, unknown function
probe_cstm_P_relictum_0717_2458	PRELSG_13_v1	1038924	1039044	PRELSG_1325400	conserved Plasmodium protein, unknown function
probe_cstm_P_relictum_0717_2457	PRELSG_13_v1	1039044	1039164	PRELSG_1325400	conserved Plasmodium protein, unknown function
probe_cstm_P_relictum_0717_2456	PRELSG_13_v1	1039164	1039284	PRELSG_1325400	conserved Plasmodium protein, unknown function
probe_cstm_P_relictum_0717_2455	PRELSG_13_v1	1039284	1039404	PRELSG_1325400	conserved Plasmodium protein, unknown function
probe_cstm_P_relictum_0717_2454	PRELSG_13_v1	1039404	1039524	PRELSG_1325400	conserved Plasmodium protein, unknown function
probe_cstm_P_relictum_0717_2453	PRELSG_13_v1	1039524	1039644	PRELSG_1325400	conserved Plasmodium protein, unknown function
probe_cstm_P_relictum_0717_2452	PRELSG_13_v1	1039644	1039764	PRELSG_1325400	conserved Plasmodium protein, unknown function
probe_cstm_P_relictum_0717_1186	PRELSG_05_v1	222963	223083	PRELSG_0506400	conserved protein, unknown function
probe_cstm_P_relictum_0717_1187	PRELSG_05_v1	223083	223203	PRELSG_0506400	conserved protein, unknown function
probe_cstm_P_relictum_0717_1188	PRELSG_05_v1	223203	223323	PRELSG_0506400	conserved protein, unknown function
probe_cstm_P_relictum_0717_1189	PRELSG_05_v1	223323	223443	PRELSG_0506400	conserved protein, unknown function
probe_cstm_P_relictum_0717_1190	PRELSG_05_v1	223443	223563	PRELSG_0506400	conserved protein, unknown function
probe_cstm_P_relictum_0717_1191	PRELSG_05_v1	223563	223683	PRELSG_0506400	conserved protein, unknown function
probe_cstm_P_relictum_0717_1192	PRELSG_05_v1	223683	223803	PRELSG_0506400	conserved protein, unknown function
probe_cstm_P_relictum_0717_1193	PRELSG_05_v1	223803	223923	PRELSG_0506400	conserved protein, unknown function
probe_cstm_P_relictum_0717_1194	PRELSG_05_v1	223923	224043	PRELSG_0506400	conserved protein, unknown function
probe_cstm_P_relictum_0717_1195	PRELSG_05_v1	224043	224163	PRELSG_0506400	conserved protein, unknown function
probe_cstm_P_relictum_0717_1196	PRELSG_05_v1	224163	224283	PRELSG_0506400	conserved protein, unknown function
probe_cstm_P_relictum_0717_1197	PRELSG_05_v1	224283	224403	PRELSG_0506400	conserved protein, unknown function
probe_cstm_P_relictum_0717_1198	PRELSG_05_v1	224403	224523	PRELSG_0506400	conserved protein, unknown function	spike in high and low paracitemia samples
probe_cstm_P_relictum_0717_1199	PRELSG_05_v1	224523	224643	PRELSG_0506400	conserved protein, unknown function	spike in high and low paracitemia samples
probe_cstm_P_relictum_0717_1200	PRELSG_05_v1	224643	224763	PRELSG_0506400	conserved protein, unknown function
probe_cstm_P_relictum_0717_1201	PRELSG_05_v1	224763	224883	PRELSG_0506400	conserved protein, unknown function
probe_cstm_P_relictum_0717_1202	PRELSG_05_v1	224883	225003	PRELSG_0506400	conserved protein, unknown function
probe_cstm_P_relictum_0717_1203	PRELSG_05_v1	225003	225123	PRELSG_0506400	conserved protein, unknown function
probe_cstm_P_relictum_0717_1204	PRELSG_05_v1	225123	225243	PRELSG_0506400	conserved protein, unknown function
probe_cstm_P_relictum_0717_20004	PRELSG_05_v1	225228	225348	PRELSG_0506400	conserved protein, unknown function
probe_cstm_P_relictum_0717_20684	PRELSG_10_v1	263485	263605	PRELSG_1007800	KASbeta;karyopherin beta, putative
probe_cstm_P_relictum_0717_7878	PRELSG_10_v1	263497	263617	PRELSG_1007800	KASbeta;karyopherin beta, putative
probe_cstm_P_relictum_0717_7877	PRELSG_10_v1	263617	263737	PRELSG_1007800	KASbeta;karyopherin beta, putative
probe_cstm_P_relictum_0717_7876	PRELSG_10_v1	263737	263857	PRELSG_1007800	KASbeta;karyopherin beta, putative
probe_cstm_P_relictum_0717_7875	PRELSG_10_v1	263857	263977	PRELSG_1007800	KASbeta;karyopherin beta, putative
probe_cstm_P_relictum_0717_7874	PRELSG_10_v1	263977	264097	PRELSG_1007800	KASbeta;karyopherin beta, putative
probe_cstm_P_relictum_0717_7873	PRELSG_10_v1	264097	264217	PRELSG_1007800	KASbeta;karyopherin beta, putative
probe_cstm_P_relictum_0717_7872	PRELSG_10_v1	264217	264337	PRELSG_1007800	KASbeta;karyopherin beta, putative
probe_cstm_P_relictum_0717_7871	PRELSG_10_v1	264337	264457	PRELSG_1007800	KASbeta;karyopherin beta, putative
probe_cstm_P_relictum_0717_7870	PRELSG_10_v1	264457	264577	PRELSG_1007800	KASbeta;karyopherin beta, putative
probe_cstm_P_relictum_0717_7869	PRELSG_10_v1	264577	264697	PRELSG_1007800	KASbeta;karyopherin beta, putative
probe_cstm_P_relictum_0717_7868	PRELSG_10_v1	264697	264817	PRELSG_1007800	KASbeta;karyopherin beta, putative
probe_cstm_P_relictum_0717_7867	PRELSG_10_v1	264817	264937	PRELSG_1007800	KASbeta;karyopherin beta, putative
probe_cstm_P_relictum_0717_7866	PRELSG_10_v1	264937	265057	PRELSG_1007800	KASbeta;karyopherin beta, putative
probe_cstm_P_relictum_0717_7865	PRELSG_10_v1	265057	265177	PRELSG_1007800	KASbeta;karyopherin beta, putative
probe_cstm_P_relictum_0717_7864	PRELSG_10_v1	265177	265297	PRELSG_1007800	KASbeta;karyopherin beta, putative
probe_cstm_P_relictum_0717_7863	PRELSG_10_v1	265297	265417	PRELSG_1007800	KASbeta;karyopherin beta, putative
probe_cstm_P_relictum_0717_7862	PRELSG_10_v1	265417	265537	PRELSG_1007800	KASbeta;karyopherin beta, putative
probe_cstm_P_relictum_0717_7861	PRELSG_10_v1	265537	265657	PRELSG_1007800	KASbeta;karyopherin beta, putative
probe_cstm_P_relictum_0717_7860	PRELSG_10_v1	265657	265777	PRELSG_1007800	KASbeta;karyopherin beta, putative
probe_cstm_P_relictum_0717_7859	PRELSG_10_v1	265777	265897	PRELSG_1007800	KASbeta;karyopherin beta, putative
probe_cstm_P_relictum_0717_7858	PRELSG_10_v1	265897	266017	PRELSG_1007800	KASbeta;karyopherin beta, putative
probe_cstm_P_relictum_0717_7857	PRELSG_10_v1	266017	266137	PRELSG_1007800	KASbeta;karyopherin beta, putative
probe_cstm_P_relictum_0717_7856	PRELSG_10_v1	266137	266257	PRELSG_1007800	KASbeta;karyopherin beta, putative
probe_cstm_P_relictum_0717_7855	PRELSG_10_v1	266257	266377	PRELSG_1007800	KASbeta;karyopherin beta, putative	spike in high paracitemia samples and a repetitive region
probe_cstm_P_relictum_0717_7854	PRELSG_10_v1	266377	266497	PRELSG_1007800	KASbeta;karyopherin beta, putative
probe_cstm_P_relictum_0717_7853	PRELSG_10_v1	266497	266617	PRELSG_1007800	KASbeta;karyopherin beta, putative
probe_cstm_P_relictum_0717_7852	PRELSG_10_v1	266617	266737	PRELSG_1007800	KASbeta;karyopherin beta, putative
probe_cstm_P_relictum_0717_7851	PRELSG_10_v1	266737	266857	PRELSG_1007800	KASbeta;karyopherin beta, putative
probe_cstm_P_relictum_0717_21177	PRELSG_12_v1	2465561	2465681	PRELSG_1265000	60S ribosomal protein L23, putative
probe_cstm_P_relictum_0717_11503	PRELSG_12_v1	2465615	2465735	PRELSG_1265000	60S ribosomal protein L23, putative
probe_cstm_P_relictum_0717_11502	PRELSG_12_v1	2465735	2465855	PRELSG_1265000	60S ribosomal protein L23, putative
probe_cstm_P_relictum_0717_21178	PRELSG_12_v1	2466147	2466267	PRELSG_1265000	60S ribosomal protein L23, putative
probe_cstm_P_relictum_0717_11504	PRELSG_12_v1	2466153	2466273	PRELSG_1265000	60S ribosomal protein L23, putative
probe_cstm_P_relictum_0717_21288	PRELSG_03_v1	236751	236871	PRELSG_0304900	conserved Plasmodium protein, unknown function
probe_cstm_P_relictum_0717_12739	PRELSG_03_v1	236758	236878	PRELSG_0304900	conserved Plasmodium protein, unknown function
probe_cstm_P_relictum_0717_21289	PRELSG_03_v1	237047	237167	PRELSG_0304900	conserved Plasmodium protein, unknown function
probe_cstm_P_relictum_0717_12740	PRELSG_03_v1	237068	237188	PRELSG_0304900	conserved Plasmodium protein, unknown function
probe_cstm_P_relictum_0717_21290	PRELSG_03_v1	237258	237378	PRELSG_0304900	conserved Plasmodium protein, unknown function
probe_cstm_P_relictum_0717_12777	PRELSG_03_v1	237320	237440	PRELSG_0304900	conserved Plasmodium protein, unknown function
probe_cstm_P_relictum_0717_12776	PRELSG_03_v1	237440	237560	PRELSG_0304900	conserved Plasmodium protein, unknown function
probe_cstm_P_relictum_0717_12775	PRELSG_03_v1	237560	237680	PRELSG_0304900	conserved Plasmodium protein, unknown function
probe_cstm_P_relictum_0717_12774	PRELSG_03_v1	237680	237800	PRELSG_0304900	conserved Plasmodium protein, unknown function
probe_cstm_P_relictum_0717_12773	PRELSG_03_v1	237800	237920	PRELSG_0304900	conserved Plasmodium protein, unknown function
probe_cstm_P_relictum_0717_12772	PRELSG_03_v1	237920	238040	PRELSG_0304900	conserved Plasmodium protein, unknown function
probe_cstm_P_relictum_0717_12771	PRELSG_03_v1	238040	238160	PRELSG_0304900	conserved Plasmodium protein, unknown function
probe_cstm_P_relictum_0717_12770	PRELSG_03_v1	238160	238280	PRELSG_0304900	conserved Plasmodium protein, unknown function
probe_cstm_P_relictum_0717_12769	PRELSG_03_v1	238280	238400	PRELSG_0304900	conserved Plasmodium protein, unknown function
probe_cstm_P_relictum_0717_12768	PRELSG_03_v1	238400	238520	PRELSG_0304900	conserved Plasmodium protein, unknown function
probe_cstm_P_relictum_0717_12767	PRELSG_03_v1	238520	238640	PRELSG_0304900	conserved Plasmodium protein, unknown function
probe_cstm_P_relictum_0717_12766	PRELSG_03_v1	238640	238760	PRELSG_0304900	conserved Plasmodium protein, unknown function
probe_cstm_P_relictum_0717_12765	PRELSG_03_v1	238760	238880	PRELSG_0304900	conserved Plasmodium protein, unknown function
probe_cstm_P_relictum_0717_12764	PRELSG_03_v1	238880	239000	PRELSG_0304900	conserved Plasmodium protein, unknown function
probe_cstm_P_relictum_0717_12763	PRELSG_03_v1	239000	239120	PRELSG_0304900	conserved Plasmodium protein, unknown function
probe_cstm_P_relictum_0717_12762	PRELSG_03_v1	239120	239240	PRELSG_0304900	conserved Plasmodium protein, unknown function
probe_cstm_P_relictum_0717_12761	PRELSG_03_v1	239240	239360	PRELSG_0304900	conserved Plasmodium protein, unknown function
probe_cstm_P_relictum_0717_12760	PRELSG_03_v1	239360	239480	PRELSG_0304900	conserved Plasmodium protein, unknown function
probe_cstm_P_relictum_0717_12759	PRELSG_03_v1	239480	239600	PRELSG_0304900	conserved Plasmodium protein, unknown function
probe_cstm_P_relictum_0717_12758	PRELSG_03_v1	239600	239720	PRELSG_0304900	conserved Plasmodium protein, unknown function
probe_cstm_P_relictum_0717_12757	PRELSG_03_v1	239720	239840	PRELSG_0304900	conserved Plasmodium protein, unknown function
probe_cstm_P_relictum_0717_12756	PRELSG_03_v1	239840	239960	PRELSG_0304900	conserved Plasmodium protein, unknown function
probe_cstm_P_relictum_0717_12755	PRELSG_03_v1	239960	240080	PRELSG_0304900	conserved Plasmodium protein, unknown function
probe_cstm_P_relictum_0717_12754	PRELSG_03_v1	240080	240200	PRELSG_0304900	conserved Plasmodium protein, unknown function
probe_cstm_P_relictum_0717_12753	PRELSG_03_v1	240200	240320	PRELSG_0304900	conserved Plasmodium protein, unknown function
probe_cstm_P_relictum_0717_12752	PRELSG_03_v1	240320	240440	PRELSG_0304900	conserved Plasmodium protein, unknown function
probe_cstm_P_relictum_0717_12751	PRELSG_03_v1	240440	240560	PRELSG_0304900	conserved Plasmodium protein, unknown function
probe_cstm_P_relictum_0717_12750	PRELSG_03_v1	240560	240680	PRELSG_0304900	conserved Plasmodium protein, unknown function
probe_cstm_P_relictum_0717_12749	PRELSG_03_v1	240680	240800	PRELSG_0304900	conserved Plasmodium protein, unknown function
probe_cstm_P_relictum_0717_12748	PRELSG_03_v1	240800	240920	PRELSG_0304900	conserved Plasmodium protein, unknown function
probe_cstm_P_relictum_0717_12747	PRELSG_03_v1	240920	241040	PRELSG_0304900	conserved Plasmodium protein, unknown function
probe_cstm_P_relictum_0717_12746	PRELSG_03_v1	241040	241160	PRELSG_0304900	conserved Plasmodium protein, unknown function
probe_cstm_P_relictum_0717_12745	PRELSG_03_v1	241160	241280	PRELSG_0304900	conserved Plasmodium protein, unknown function
probe_cstm_P_relictum_0717_12744	PRELSG_03_v1	241280	241400	PRELSG_0304900	conserved Plasmodium protein, unknown function
probe_cstm_P_relictum_0717_12743	PRELSG_03_v1	241400	241520	PRELSG_0304900	conserved Plasmodium protein, unknown function
probe_cstm_P_relictum_0717_12742	PRELSG_03_v1	241520	241640	PRELSG_0304900	conserved Plasmodium protein, unknown function
probe_cstm_P_relictum_0717_12741	PRELSG_03_v1	241640	241760	PRELSG_0304900	conserved Plasmodium protein, unknown function
probe_cstm_P_relictum_0717_21062	PRELSG_12_v1	1812361	1812481	PRELSG_1246000	conserved Plasmodium protein, unknown function
probe_cstm_P_relictum_0717_10775	PRELSG_12_v1	1812475	1812595	PRELSG_1246000	conserved Plasmodium protein, unknown function
probe_cstm_P_relictum_0717_10774	PRELSG_12_v1	1812595	1812715	PRELSG_1246000	conserved Plasmodium protein, unknown function
probe_cstm_P_relictum_0717_10773	PRELSG_12_v1	1812715	1812835	PRELSG_1246000	conserved Plasmodium protein, unknown function
probe_cstm_P_relictum_0717_18498	PRELSG_11_v1	1333306	1333426	PRELSG_1134500	syntaxin-binding protein, putative
probe_cstm_P_relictum_0717_18499	PRELSG_11_v1	1333426	1333546	PRELSG_1134500	syntaxin-binding protein, putative
probe_cstm_P_relictum_0717_18500	PRELSG_11_v1	1333546	1333666	PRELSG_1134500	syntaxin-binding protein, putative
probe_cstm_P_relictum_0717_18501	PRELSG_11_v1	1333666	1333786	PRELSG_1134500	syntaxin-binding protein, putative
probe_cstm_P_relictum_0717_18502	PRELSG_11_v1	1333786	1333906	PRELSG_1134500	syntaxin-binding protein, putative
probe_cstm_P_relictum_0717_18503	PRELSG_11_v1	1333906	1334026	PRELSG_1134500	syntaxin-binding protein, putative
probe_cstm_P_relictum_0717_18504	PRELSG_11_v1	1334026	1334146	PRELSG_1134500	syntaxin-binding protein, putative
probe_cstm_P_relictum_0717_18505	PRELSG_11_v1	1334146	1334266	PRELSG_1134500	syntaxin-binding protein, putative
probe_cstm_P_relictum_0717_18506	PRELSG_11_v1	1334266	1334386	PRELSG_1134500	syntaxin-binding protein, putative
probe_cstm_P_relictum_0717_18507	PRELSG_11_v1	1334386	1334506	PRELSG_1134500	syntaxin-binding protein, putative
probe_cstm_P_relictum_0717_18508	PRELSG_11_v1	1334506	1334626	PRELSG_1134500	syntaxin-binding protein, putative
probe_cstm_P_relictum_0717_18509	PRELSG_11_v1	1334626	1334746	PRELSG_1134500	syntaxin-binding protein, putative
probe_cstm_P_relictum_0717_18510	PRELSG_11_v1	1334746	1334866	PRELSG_1134500	syntaxin-binding protein, putative
probe_cstm_P_relictum_0717_18511	PRELSG_11_v1	1334866	1334986	PRELSG_1134500	syntaxin-binding protein, putative
probe_cstm_P_relictum_0717_18512	PRELSG_11_v1	1334986	1335106	PRELSG_1134500	syntaxin-binding protein, putative
probe_cstm_P_relictum_0717_21992	PRELSG_11_v1	1335031	1335151	PRELSG_1134500	syntaxin-binding protein, putative
probe_cstm_P_relictum_0717_16467	PRELSG_09_v1	1294770	1294890	PRELSG_0936200	PPM2;protein phosphatase PPM2, putative
probe_cstm_P_relictum_0717_16468	PRELSG_09_v1	1294890	1295010	PRELSG_0936200	PPM2;protein phosphatase PPM2, putative
probe_cstm_P_relictum_0717_16469	PRELSG_09_v1	1295010	1295130	PRELSG_0936200	PPM2;protein phosphatase PPM2, putative
probe_cstm_P_relictum_0717_16470	PRELSG_09_v1	1295130	1295250	PRELSG_0936200	PPM2;protein phosphatase PPM2, putative
probe_cstm_P_relictum_0717_16471	PRELSG_09_v1	1295250	1295370	PRELSG_0936200	PPM2;protein phosphatase PPM2, putative
probe_cstm_P_relictum_0717_16472	PRELSG_09_v1	1295370	1295490	PRELSG_0936200	PPM2;protein phosphatase PPM2, putative
probe_cstm_P_relictum_0717_16473	PRELSG_09_v1	1295490	1295610	PRELSG_0936200	PPM2;protein phosphatase PPM2, putative
probe_cstm_P_relictum_0717_16474	PRELSG_09_v1	1295610	1295730	PRELSG_0936200	PPM2;protein phosphatase PPM2, putative
probe_cstm_P_relictum_0717_16475	PRELSG_09_v1	1295730	1295850	PRELSG_0936200	PPM2;protein phosphatase PPM2, putative
probe_cstm_P_relictum_0717_16476	PRELSG_09_v1	1295850	1295970	PRELSG_0936200	PPM2;protein phosphatase PPM2, putative
probe_cstm_P_relictum_0717_16477	PRELSG_09_v1	1295970	1296090	PRELSG_0936200	PPM2;protein phosphatase PPM2, putative
probe_cstm_P_relictum_0717_16478	PRELSG_09_v1	1296090	1296210	PRELSG_0936200	PPM2;protein phosphatase PPM2, putative
probe_cstm_P_relictum_0717_16479	PRELSG_09_v1	1296210	1296330	PRELSG_0936200	PPM2;protein phosphatase PPM2, putative
probe_cstm_P_relictum_0717_16480	PRELSG_09_v1	1296330	1296450	PRELSG_0936200	PPM2;protein phosphatase PPM2, putative
probe_cstm_P_relictum_0717_16481	PRELSG_09_v1	1296450	1296570	PRELSG_0936200	PPM2;protein phosphatase PPM2, putative
probe_cstm_P_relictum_0717_16482	PRELSG_09_v1	1296570	1296690	PRELSG_0936200	PPM2;protein phosphatase PPM2, putative	spike in high paracitemia samples and a repetitive region
probe_cstm_P_relictum_0717_16483	PRELSG_09_v1	1296690	1296810	PRELSG_0936200	PPM2;protein phosphatase PPM2, putative
probe_cstm_P_relictum_0717_16484	PRELSG_09_v1	1296810	1296930	PRELSG_0936200	PPM2;protein phosphatase PPM2, putative
probe_cstm_P_relictum_0717_16485	PRELSG_09_v1	1296930	1297050	PRELSG_0936200	PPM2;protein phosphatase PPM2, putative
probe_cstm_P_relictum_0717_16486	PRELSG_09_v1	1297050	1297170	PRELSG_0936200	PPM2;protein phosphatase PPM2, putative
probe_cstm_P_relictum_0717_21708	PRELSG_09_v1	1297116	1297236	PRELSG_0936200	PPM2;protein phosphatase PPM2, putative
probe_cstm_P_relictum_0717_1	PRELSG_11_v1	1308254	1308374	PRELSG_1134200	thiamine-phosphate synthase, putative
probe_cstm_P_relictum_0717_18486	PRELSG_11_v1	1308254	1308374	PRELSG_1134200	thiamine-phosphate synthase, putative
probe_cstm_P_relictum_0717_18487	PRELSG_11_v1	1308374	1308494	PRELSG_1134200	thiamine-phosphate synthase, putative
probe_cstm_P_relictum_0717_2	PRELSG_11_v1	1308374	1308494	PRELSG_1134200	thiamine-phosphate synthase, putative
probe_cstm_P_relictum_0717_18488	PRELSG_11_v1	1308494	1308614	PRELSG_1134200	thiamine-phosphate synthase, putative
probe_cstm_P_relictum_0717_3	PRELSG_11_v1	1308494	1308614	PRELSG_1134200	thiamine-phosphate synthase, putative
probe_cstm_P_relictum_0717_18489	PRELSG_11_v1	1308614	1308734	PRELSG_1134200	thiamine-phosphate synthase, putative
probe_cstm_P_relictum_0717_4	PRELSG_11_v1	1308614	1308734	PRELSG_1134200	thiamine-phosphate synthase, putative
probe_cstm_P_relictum_0717_18490	PRELSG_11_v1	1308734	1308854	PRELSG_1134200	thiamine-phosphate synthase, putative
probe_cstm_P_relictum_0717_5	PRELSG_11_v1	1308734	1308854	PRELSG_1134200	thiamine-phosphate synthase, putative
probe_cstm_P_relictum_0717_18491	PRELSG_11_v1	1308854	1308974	PRELSG_1134200	thiamine-phosphate synthase, putative
probe_cstm_P_relictum_0717_6	PRELSG_11_v1	1308854	1308974	PRELSG_1134200	thiamine-phosphate synthase, putative
probe_cstm_P_relictum_0717_18492	PRELSG_11_v1	1308974	1309094	PRELSG_1134200	thiamine-phosphate synthase, putative
probe_cstm_P_relictum_0717_7	PRELSG_11_v1	1308974	1309094	PRELSG_1134200	thiamine-phosphate synthase, putative
probe_cstm_P_relictum_0717_18493	PRELSG_11_v1	1309094	1309214	PRELSG_1134200	thiamine-phosphate synthase, putative
probe_cstm_P_relictum_0717_8	PRELSG_11_v1	1309094	1309214	PRELSG_1134200	thiamine-phosphate synthase, putative
probe_cstm_P_relictum_0717_18494	PRELSG_11_v1	1309214	1309334	PRELSG_1134200	thiamine-phosphate synthase, putative
probe_cstm_P_relictum_0717_9	PRELSG_11_v1	1309214	1309334	PRELSG_1134200	thiamine-phosphate synthase, putative
probe_cstm_P_relictum_0717_10	PRELSG_11_v1	1309334	1309454	PRELSG_1134200	thiamine-phosphate synthase, putative
probe_cstm_P_relictum_0717_18495	PRELSG_11_v1	1309334	1309454	PRELSG_1134200	thiamine-phosphate synthase, putative
probe_cstm_P_relictum_0717_11	PRELSG_11_v1	1309454	1309574	PRELSG_1134200	thiamine-phosphate synthase, putative
probe_cstm_P_relictum_0717_18496	PRELSG_11_v1	1309454	1309574	PRELSG_1134200	thiamine-phosphate synthase, putative
probe_cstm_P_relictum_0717_12	PRELSG_11_v1	1309574	1309694	PRELSG_1134200	thiamine-phosphate synthase, putative
probe_cstm_P_relictum_0717_18497	PRELSG_11_v1	1309574	1309694	PRELSG_1134200	thiamine-phosphate synthase, putative
probe_cstm_P_relictum_0717_19892	PRELSG_11_v1	1309667	1309787	PRELSG_1134200	thiamine-phosphate synthase, putative
probe_cstm_P_relictum_0717_21991	PRELSG_11_v1	1309667	1309787	PRELSG_1134200	thiamine-phosphate synthase, putative
probe_cstm_P_relictum_0717_21501	PRELSG_07_v1	1106267	1106387	PRELSG_0730200	M18AAP;M18 aspartyl aminopeptidase, putative
probe_cstm_P_relictum_0717_15056	PRELSG_07_v1	1106303	1106423	PRELSG_0730200	M18AAP;M18 aspartyl aminopeptidase, putative
probe_cstm_P_relictum_0717_15055	PRELSG_07_v1	1106423	1106543	PRELSG_0730200	M18AAP;M18 aspartyl aminopeptidase, putative
probe_cstm_P_relictum_0717_15054	PRELSG_07_v1	1106543	1106663	PRELSG_0730200	M18AAP;M18 aspartyl aminopeptidase, putative
probe_cstm_P_relictum_0717_15053	PRELSG_07_v1	1106663	1106783	PRELSG_0730200	M18AAP;M18 aspartyl aminopeptidase, putative
probe_cstm_P_relictum_0717_15052	PRELSG_07_v1	1106783	1106903	PRELSG_0730200	M18AAP;M18 aspartyl aminopeptidase, putative
probe_cstm_P_relictum_0717_15051	PRELSG_07_v1	1106903	1107023	PRELSG_0730200	M18AAP;M18 aspartyl aminopeptidase, putative
probe_cstm_P_relictum_0717_15050	PRELSG_07_v1	1107023	1107143	PRELSG_0730200	M18AAP;M18 aspartyl aminopeptidase, putative
probe_cstm_P_relictum_0717_15049	PRELSG_07_v1	1107143	1107263	PRELSG_0730200	M18AAP;M18 aspartyl aminopeptidase, putative
probe_cstm_P_relictum_0717_15048	PRELSG_07_v1	1107263	1107383	PRELSG_0730200	M18AAP;M18 aspartyl aminopeptidase, putative
probe_cstm_P_relictum_0717_15047	PRELSG_07_v1	1107383	1107503	PRELSG_0730200	M18AAP;M18 aspartyl aminopeptidase, putative
probe_cstm_P_relictum_0717_15046	PRELSG_07_v1	1107503	1107623	PRELSG_0730200	M18AAP;M18 aspartyl aminopeptidase, putative
probe_cstm_P_relictum_0717_15045	PRELSG_07_v1	1107623	1107743	PRELSG_0730200	M18AAP;M18 aspartyl aminopeptidase, putative
probe_cstm_P_relictum_0717_21015	PRELSG_12_v1	1275881	1276001	PRELSG_1234000	40S ribosomal protein S5, putative
probe_cstm_P_relictum_0717_10495	PRELSG_12_v1	1275908	1276028	PRELSG_1234000	40S ribosomal protein S5, putative
probe_cstm_P_relictum_0717_21016	PRELSG_12_v1	1276203	1276323	PRELSG_1234000	40S ribosomal protein S5, putative
probe_cstm_P_relictum_0717_10499	PRELSG_12_v1	1276308	1276428	PRELSG_1234000	40S ribosomal protein S5, putative
probe_cstm_P_relictum_0717_10498	PRELSG_12_v1	1276428	1276548	PRELSG_1234000	40S ribosomal protein S5, putative	spike in high paracitemia samples and a repetitive region
probe_cstm_P_relictum_0717_10497	PRELSG_12_v1	1276548	1276668	PRELSG_1234000	40S ribosomal protein S5, putative
probe_cstm_P_relictum_0717_10496	PRELSG_12_v1	1276668	1276788	PRELSG_1234000	40S ribosomal protein S5, putative
probe_cstm_P_relictum_0717_10749	PRELSG_12_v1	1801107	1801227	PRELSG_1245700	ABCB6;ABC transporter B family member 6, putative
probe_cstm_P_relictum_0717_10750	PRELSG_12_v1	1801227	1801347	PRELSG_1245700	ABCB6;ABC transporter B family member 6, putative
probe_cstm_P_relictum_0717_10751	PRELSG_12_v1	1801347	1801467	PRELSG_1245700	ABCB6;ABC transporter B family member 6, putative
probe_cstm_P_relictum_0717_10752	PRELSG_12_v1	1801467	1801587	PRELSG_1245700	ABCB6;ABC transporter B family member 6, putative
probe_cstm_P_relictum_0717_10753	PRELSG_12_v1	1801587	1801707	PRELSG_1245700	ABCB6;ABC transporter B family member 6, putative
probe_cstm_P_relictum_0717_10754	PRELSG_12_v1	1801707	1801827	PRELSG_1245700	ABCB6;ABC transporter B family member 6, putative
probe_cstm_P_relictum_0717_10755	PRELSG_12_v1	1801827	1801947	PRELSG_1245700	ABCB6;ABC transporter B family member 6, putative
probe_cstm_P_relictum_0717_10756	PRELSG_12_v1	1801947	1802067	PRELSG_1245700	ABCB6;ABC transporter B family member 6, putative
probe_cstm_P_relictum_0717_10757	PRELSG_12_v1	1802067	1802187	PRELSG_1245700	ABCB6;ABC transporter B family member 6, putative
probe_cstm_P_relictum_0717_10759	PRELSG_12_v1	1802307	1802427	PRELSG_1245700	ABCB6;ABC transporter B family member 6, putative
probe_cstm_P_relictum_0717_10760	PRELSG_12_v1	1802427	1802547	PRELSG_1245700	ABCB6;ABC transporter B family member 6, putative
probe_cstm_P_relictum_0717_10761	PRELSG_12_v1	1802547	1802667	PRELSG_1245700	ABCB6;ABC transporter B family member 6, putative
probe_cstm_P_relictum_0717_10762	PRELSG_12_v1	1802667	1802787	PRELSG_1245700	ABCB6;ABC transporter B family member 6, putative
probe_cstm_P_relictum_0717_10763	PRELSG_12_v1	1802787	1802907	PRELSG_1245700	ABCB6;ABC transporter B family member 6, putative
probe_cstm_P_relictum_0717_10764	PRELSG_12_v1	1802907	1803027	PRELSG_1245700	ABCB6;ABC transporter B family member 6, putative
probe_cstm_P_relictum_0717_10765	PRELSG_12_v1	1803027	1803147	PRELSG_1245700	ABCB6;ABC transporter B family member 6, putative
probe_cstm_P_relictum_0717_10766	PRELSG_12_v1	1803147	1803267	PRELSG_1245700	ABCB6;ABC transporter B family member 6, putative
probe_cstm_P_relictum_0717_10767	PRELSG_12_v1	1803267	1803387	PRELSG_1245700	ABCB6;ABC transporter B family member 6, putative
probe_cstm_P_relictum_0717_10768	PRELSG_12_v1	1803387	1803507	PRELSG_1245700	ABCB6;ABC transporter B family member 6, putative
probe_cstm_P_relictum_0717_10769	PRELSG_12_v1	1803507	1803627	PRELSG_1245700	ABCB6;ABC transporter B family member 6, putative
probe_cstm_P_relictum_0717_10770	PRELSG_12_v1	1803627	1803747	PRELSG_1245700	ABCB6;ABC transporter B family member 6, putative
probe_cstm_P_relictum_0717_10771	PRELSG_12_v1	1803747	1803867	PRELSG_1245700	ABCB6;ABC transporter B family member 6, putative
probe_cstm_P_relictum_0717_10772	PRELSG_12_v1	1803867	1803987	PRELSG_1245700	ABCB6;ABC transporter B family member 6, putative
probe_cstm_P_relictum_0717_21061	PRELSG_12_v1	1803948	1804068	PRELSG_1245700	ABCB6;ABC transporter B family member 6, putative
probe_cstm_P_relictum_0717_10758	PRELSG_12_v1	1802187	1802307	PRELSG_1245700	ABCB6;ABC transporter B family member 6, putative
probe_cstm_P_relictum_0717_7263	PRELSG_00_v1_archived_contig_11	41074	41194	PRELSG_0001100	surface-associated interspersed protein (SURFIN)
probe_cstm_P_relictum_0717_7264	PRELSG_00_v1_archived_contig_11	41194	41314	PRELSG_0001100	surface-associated interspersed protein (SURFIN)
probe_cstm_P_relictum_0717_7265	PRELSG_00_v1_archived_contig_11	41314	41434	PRELSG_0001100	surface-associated interspersed protein (SURFIN)
probe_cstm_P_relictum_0717_7266	PRELSG_00_v1_archived_contig_11	41434	41554	PRELSG_0001100	surface-associated interspersed protein (SURFIN)
probe_cstm_P_relictum_0717_7267	PRELSG_00_v1_archived_contig_11	41554	41674	PRELSG_0001100	surface-associated interspersed protein (SURFIN)
probe_cstm_P_relictum_0717_7268	PRELSG_00_v1_archived_contig_11	41674	41794	PRELSG_0001100	surface-associated interspersed protein (SURFIN)
probe_cstm_P_relictum_0717_7269	PRELSG_00_v1_archived_contig_11	41794	41914	PRELSG_0001100	surface-associated interspersed protein (SURFIN)
probe_cstm_P_relictum_0717_7270	PRELSG_00_v1_archived_contig_11	41914	42034	PRELSG_0001100	surface-associated interspersed protein (SURFIN)
probe_cstm_P_relictum_0717_7271	PRELSG_00_v1_archived_contig_11	42034	42154	PRELSG_0001100	surface-associated interspersed protein (SURFIN)
probe_cstm_P_relictum_0717_7272	PRELSG_00_v1_archived_contig_11	42154	42274	PRELSG_0001100	surface-associated interspersed protein (SURFIN)
probe_cstm_P_relictum_0717_7273	PRELSG_00_v1_archived_contig_11	42274	42394	PRELSG_0001100	surface-associated interspersed protein (SURFIN)
probe_cstm_P_relictum_0717_7274	PRELSG_00_v1_archived_contig_11	42394	42514	PRELSG_0001100	surface-associated interspersed protein (SURFIN)
probe_cstm_P_relictum_0717_20596	PRELSG_00_v1_archived_contig_11	42400	42520	PRELSG_0001100	surface-associated interspersed protein (SURFIN)
probe_cstm_P_relictum_0717_7275	PRELSG_00_v1_archived_contig_11	42647	42767	PRELSG_0001100	surface-associated interspersed protein (SURFIN)
probe_cstm_P_relictum_0717_7276	PRELSG_00_v1_archived_contig_11	42767	42887	PRELSG_0001100	surface-associated interspersed protein (SURFIN)
probe_cstm_P_relictum_0717_7277	PRELSG_00_v1_archived_contig_11	42887	43007	PRELSG_0001100	surface-associated interspersed protein (SURFIN)
probe_cstm_P_relictum_0717_7278	PRELSG_00_v1_archived_contig_11	43007	43127	PRELSG_0001100	surface-associated interspersed protein (SURFIN)
probe_cstm_P_relictum_0717_7279	PRELSG_00_v1_archived_contig_11	43127	43247	PRELSG_0001100	surface-associated interspersed protein (SURFIN)
probe_cstm_P_relictum_0717_7280	PRELSG_00_v1_archived_contig_11	43247	43367	PRELSG_0001100	surface-associated interspersed protein (SURFIN)
probe_cstm_P_relictum_0717_7283	PRELSG_00_v1_archived_contig_11	43607	43727	PRELSG_0001100	surface-associated interspersed protein (SURFIN)
probe_cstm_P_relictum_0717_20597	PRELSG_00_v1_archived_contig_11	43674	43794	PRELSG_0001100	surface-associated interspersed protein (SURFIN)
probe_cstm_P_relictum_0717_7776	PRELSG_10_v1	128858	128978	PRELSG_1003700	AP-1/2 complex subunit beta, putative
probe_cstm_P_relictum_0717_7777	PRELSG_10_v1	128978	129098	PRELSG_1003700	AP-1/2 complex subunit beta, putative
probe_cstm_P_relictum_0717_7778	PRELSG_10_v1	129098	129218	PRELSG_1003700	AP-1/2 complex subunit beta, putative
probe_cstm_P_relictum_0717_7779	PRELSG_10_v1	129218	129338	PRELSG_1003700	AP-1/2 complex subunit beta, putative	spike in high paracitemia samples and a repetitive region
probe_cstm_P_relictum_0717_7780	PRELSG_10_v1	129338	129458	PRELSG_1003700	AP-1/2 complex subunit beta, putative
probe_cstm_P_relictum_0717_7781	PRELSG_10_v1	129458	129578	PRELSG_1003700	AP-1/2 complex subunit beta, putative
probe_cstm_P_relictum_0717_7782	PRELSG_10_v1	129578	129698	PRELSG_1003700	AP-1/2 complex subunit beta, putative
probe_cstm_P_relictum_0717_7783	PRELSG_10_v1	129698	129818	PRELSG_1003700	AP-1/2 complex subunit beta, putative
probe_cstm_P_relictum_0717_7784	PRELSG_10_v1	129818	129938	PRELSG_1003700	AP-1/2 complex subunit beta, putative
probe_cstm_P_relictum_0717_7785	PRELSG_10_v1	129938	130058	PRELSG_1003700	AP-1/2 complex subunit beta, putative
probe_cstm_P_relictum_0717_7786	PRELSG_10_v1	130058	130178	PRELSG_1003700	AP-1/2 complex subunit beta, putative
probe_cstm_P_relictum_0717_7787	PRELSG_10_v1	130178	130298	PRELSG_1003700	AP-1/2 complex subunit beta, putative
probe_cstm_P_relictum_0717_7788	PRELSG_10_v1	130298	130418	PRELSG_1003700	AP-1/2 complex subunit beta, putative
probe_cstm_P_relictum_0717_7789	PRELSG_10_v1	130418	130538	PRELSG_1003700	AP-1/2 complex subunit beta, putative
probe_cstm_P_relictum_0717_7790	PRELSG_10_v1	130538	130658	PRELSG_1003700	AP-1/2 complex subunit beta, putative
probe_cstm_P_relictum_0717_7791	PRELSG_10_v1	130658	130778	PRELSG_1003700	AP-1/2 complex subunit beta, putative
probe_cstm_P_relictum_0717_7792	PRELSG_10_v1	130778	130898	PRELSG_1003700	AP-1/2 complex subunit beta, putative
probe_cstm_P_relictum_0717_7793	PRELSG_10_v1	130898	131018	PRELSG_1003700	AP-1/2 complex subunit beta, putative
probe_cstm_P_relictum_0717_7795	PRELSG_10_v1	131138	131258	PRELSG_1003700	AP-1/2 complex subunit beta, putative
probe_cstm_P_relictum_0717_7796	PRELSG_10_v1	131258	131378	PRELSG_1003700	AP-1/2 complex subunit beta, putative
probe_cstm_P_relictum_0717_7797	PRELSG_10_v1	131378	131498	PRELSG_1003700	AP-1/2 complex subunit beta, putative
probe_cstm_P_relictum_0717_7798	PRELSG_10_v1	131498	131618	PRELSG_1003700	AP-1/2 complex subunit beta, putative
probe_cstm_P_relictum_0717_20674	PRELSG_10_v1	131501	131621	PRELSG_1003700	AP-1/2 complex subunit beta, putative
probe_cstm_P_relictum_0717_7794	PRELSG_10_v1	131018	131138	PRELSG_1003700	AP-1/2 complex subunit beta, putative
probe_cstm_P_relictum_0717_20822	PRELSG_08_v1	327800	327920	PRELSG_0809300	proteasome subunit beta type-5, putative
probe_cstm_P_relictum_0717_9024	PRELSG_08_v1	327890	328010	PRELSG_0809300	proteasome subunit beta type-5, putative
probe_cstm_P_relictum_0717_9023	PRELSG_08_v1	328010	328130	PRELSG_0809300	proteasome subunit beta type-5, putative
probe_cstm_P_relictum_0717_9022	PRELSG_08_v1	328130	328250	PRELSG_0809300	proteasome subunit beta type-5, putative
probe_cstm_P_relictum_0717_9021	PRELSG_08_v1	328250	328370	PRELSG_0809300	proteasome subunit beta type-5, putative
probe_cstm_P_relictum_0717_9020	PRELSG_08_v1	328370	328490	PRELSG_0809300	proteasome subunit beta type-5, putative
probe_cstm_P_relictum_0717_9019	PRELSG_08_v1	328490	328610	PRELSG_0809300	proteasome subunit beta type-5, putative
probe_cstm_P_relictum_0717_2592	PRELSG_13_v1	1119682	1119802	PRELSG_1328200	ARP4;actin-related protein ARP4, putative
probe_cstm_P_relictum_0717_2593	PRELSG_13_v1	1119802	1119922	PRELSG_1328200	ARP4;actin-related protein ARP4, putative
probe_cstm_P_relictum_0717_2594	PRELSG_13_v1	1119922	1120042	PRELSG_1328200	ARP4;actin-related protein ARP4, putative
probe_cstm_P_relictum_0717_2595	PRELSG_13_v1	1120042	1120162	PRELSG_1328200	ARP4;actin-related protein ARP4, putative
probe_cstm_P_relictum_0717_2596	PRELSG_13_v1	1120162	1120282	PRELSG_1328200	ARP4;actin-related protein ARP4, putative
probe_cstm_P_relictum_0717_2597	PRELSG_13_v1	1120282	1120402	PRELSG_1328200	ARP4;actin-related protein ARP4, putative
probe_cstm_P_relictum_0717_2598	PRELSG_13_v1	1120402	1120522	PRELSG_1328200	ARP4;actin-related protein ARP4, putative
probe_cstm_P_relictum_0717_2599	PRELSG_13_v1	1120522	1120642	PRELSG_1328200	ARP4;actin-related protein ARP4, putative
probe_cstm_P_relictum_0717_2600	PRELSG_13_v1	1120642	1120762	PRELSG_1328200	ARP4;actin-related protein ARP4, putative
probe_cstm_P_relictum_0717_2601	PRELSG_13_v1	1120762	1120882	PRELSG_1328200	ARP4;actin-related protein ARP4, putative
probe_cstm_P_relictum_0717_2602	PRELSG_13_v1	1120882	1121002	PRELSG_1328200	ARP4;actin-related protein ARP4, putative
probe_cstm_P_relictum_0717_20126	PRELSG_13_v1	1120948	1121068	PRELSG_1328200	ARP4;actin-related protein ARP4, putative
probe_cstm_P_relictum_0717_20682	PRELSG_10_v1	213049	213169	PRELSG_1006300	7-helix-1 protein, putative
probe_cstm_P_relictum_0717_7841	PRELSG_10_v1	213082	213202	PRELSG_1006300	7-helix-1 protein, putative
probe_cstm_P_relictum_0717_7840	PRELSG_10_v1	213202	213322	PRELSG_1006300	7-helix-1 protein, putative
probe_cstm_P_relictum_0717_7839	PRELSG_10_v1	213322	213442	PRELSG_1006300	7-helix-1 protein, putative
probe_cstm_P_relictum_0717_7838	PRELSG_10_v1	213442	213562	PRELSG_1006300	7-helix-1 protein, putative
probe_cstm_P_relictum_0717_7837	PRELSG_10_v1	213562	213682	PRELSG_1006300	7-helix-1 protein, putative
probe_cstm_P_relictum_0717_7836	PRELSG_10_v1	213682	213802	PRELSG_1006300	7-helix-1 protein, putative
probe_cstm_P_relictum_0717_7835	PRELSG_10_v1	213802	213922	PRELSG_1006300	7-helix-1 protein, putative
probe_cstm_P_relictum_0717_7834	PRELSG_10_v1	213922	214042	PRELSG_1006300	7-helix-1 protein, putative
probe_cstm_P_relictum_0717_7833	PRELSG_10_v1	214042	214162	PRELSG_1006300	7-helix-1 protein, putative
probe_cstm_P_relictum_0717_7832	PRELSG_10_v1	214162	214282	PRELSG_1006300	7-helix-1 protein, putative
probe_cstm_P_relictum_0717_7831	PRELSG_10_v1	214282	214402	PRELSG_1006300	7-helix-1 protein, putative
probe_cstm_P_relictum_0717_15394	PRELSG_09_v1	277793	277913	PRELSG_0907500	VPS35;vacuolar protein sorting-associated protein 35, putative
probe_cstm_P_relictum_0717_15395	PRELSG_09_v1	277913	278033	PRELSG_0907500	VPS35;vacuolar protein sorting-associated protein 35, putative
probe_cstm_P_relictum_0717_15396	PRELSG_09_v1	278033	278153	PRELSG_0907500	VPS35;vacuolar protein sorting-associated protein 35, putative
probe_cstm_P_relictum_0717_15397	PRELSG_09_v1	278153	278273	PRELSG_0907500	VPS35;vacuolar protein sorting-associated protein 35, putative
probe_cstm_P_relictum_0717_15398	PRELSG_09_v1	278273	278393	PRELSG_0907500	VPS35;vacuolar protein sorting-associated protein 35, putative
probe_cstm_P_relictum_0717_15399	PRELSG_09_v1	278393	278513	PRELSG_0907500	VPS35;vacuolar protein sorting-associated protein 35, putative
probe_cstm_P_relictum_0717_15401	PRELSG_09_v1	278633	278753	PRELSG_0907500	VPS35;vacuolar protein sorting-associated protein 35, putative
probe_cstm_P_relictum_0717_15402	PRELSG_09_v1	278753	278873	PRELSG_0907500	VPS35;vacuolar protein sorting-associated protein 35, putative
probe_cstm_P_relictum_0717_15403	PRELSG_09_v1	278873	278993	PRELSG_0907500	VPS35;vacuolar protein sorting-associated protein 35, putative
probe_cstm_P_relictum_0717_15404	PRELSG_09_v1	278993	279113	PRELSG_0907500	VPS35;vacuolar protein sorting-associated protein 35, putative
probe_cstm_P_relictum_0717_15405	PRELSG_09_v1	279113	279233	PRELSG_0907500	VPS35;vacuolar protein sorting-associated protein 35, putative
probe_cstm_P_relictum_0717_15406	PRELSG_09_v1	279233	279353	PRELSG_0907500	VPS35;vacuolar protein sorting-associated protein 35, putative
probe_cstm_P_relictum_0717_15407	PRELSG_09_v1	279353	279473	PRELSG_0907500	VPS35;vacuolar protein sorting-associated protein 35, putative
probe_cstm_P_relictum_0717_15408	PRELSG_09_v1	279473	279593	PRELSG_0907500	VPS35;vacuolar protein sorting-associated protein 35, putative
probe_cstm_P_relictum_0717_15409	PRELSG_09_v1	279593	279713	PRELSG_0907500	VPS35;vacuolar protein sorting-associated protein 35, putative
probe_cstm_P_relictum_0717_15410	PRELSG_09_v1	279713	279833	PRELSG_0907500	VPS35;vacuolar protein sorting-associated protein 35, putative
probe_cstm_P_relictum_0717_15411	PRELSG_09_v1	279833	279953	PRELSG_0907500	VPS35;vacuolar protein sorting-associated protein 35, putative
probe_cstm_P_relictum_0717_15412	PRELSG_09_v1	279953	280073	PRELSG_0907500	VPS35;vacuolar protein sorting-associated protein 35, putative
probe_cstm_P_relictum_0717_15413	PRELSG_09_v1	280073	280193	PRELSG_0907500	VPS35;vacuolar protein sorting-associated protein 35, putative
probe_cstm_P_relictum_0717_15414	PRELSG_09_v1	280193	280313	PRELSG_0907500	VPS35;vacuolar protein sorting-associated protein 35, putative
probe_cstm_P_relictum_0717_15415	PRELSG_09_v1	280313	280433	PRELSG_0907500	VPS35;vacuolar protein sorting-associated protein 35, putative
probe_cstm_P_relictum_0717_21574	PRELSG_09_v1	280334	280454	PRELSG_0907500	VPS35;vacuolar protein sorting-associated protein 35, putative
probe_cstm_P_relictum_0717_15400	PRELSG_09_v1	278513	278633	PRELSG_0907500	VPS35;vacuolar protein sorting-associated protein 35, putative
probe_cstm_P_relictum_0717_9106	PRELSG_08_v1	494382	494502	PRELSG_0813200	METAP1b;methionine aminopeptidase 1b, putative
probe_cstm_P_relictum_0717_9107	PRELSG_08_v1	494502	494622	PRELSG_0813200	METAP1b;methionine aminopeptidase 1b, putative
probe_cstm_P_relictum_0717_9108	PRELSG_08_v1	494622	494742	PRELSG_0813200	METAP1b;methionine aminopeptidase 1b, putative
probe_cstm_P_relictum_0717_9109	PRELSG_08_v1	494742	494862	PRELSG_0813200	METAP1b;methionine aminopeptidase 1b, putative
probe_cstm_P_relictum_0717_9110	PRELSG_08_v1	494862	494982	PRELSG_0813200	METAP1b;methionine aminopeptidase 1b, putative
probe_cstm_P_relictum_0717_9111	PRELSG_08_v1	494982	495102	PRELSG_0813200	METAP1b;methionine aminopeptidase 1b, putative
probe_cstm_P_relictum_0717_9112	PRELSG_08_v1	495102	495222	PRELSG_0813200	METAP1b;methionine aminopeptidase 1b, putative
probe_cstm_P_relictum_0717_9113	PRELSG_08_v1	495222	495342	PRELSG_0813200	METAP1b;methionine aminopeptidase 1b, putative
probe_cstm_P_relictum_0717_9114	PRELSG_08_v1	495342	495462	PRELSG_0813200	METAP1b;methionine aminopeptidase 1b, putative
probe_cstm_P_relictum_0717_9115	PRELSG_08_v1	495462	495582	PRELSG_0813200	METAP1b;methionine aminopeptidase 1b, putative
probe_cstm_P_relictum_0717_9116	PRELSG_08_v1	495582	495702	PRELSG_0813200	METAP1b;methionine aminopeptidase 1b, putative
probe_cstm_P_relictum_0717_9117	PRELSG_08_v1	495702	495822	PRELSG_0813200	METAP1b;methionine aminopeptidase 1b, putative
probe_cstm_P_relictum_0717_9118	PRELSG_08_v1	495822	495942	PRELSG_0813200	METAP1b;methionine aminopeptidase 1b, putative
probe_cstm_P_relictum_0717_20833	PRELSG_08_v1	495858	495978	PRELSG_0813200	METAP1b;methionine aminopeptidase 1b, putative
probe_cstm_P_relictum_0717_21266	PRELSG_03_v1	14331	14451	PRELSG_0300400	conserved Plasmodium protein, unknown function
probe_cstm_P_relictum_0717_12575	PRELSG_03_v1	14371	14491	PRELSG_0300400	conserved Plasmodium protein, unknown function
probe_cstm_P_relictum_0717_13242	PRELSG_07_v1	43073	43193	PRELSG_0700500	conserved protein, unknown function
probe_cstm_P_relictum_0717_13243	PRELSG_07_v1	43193	43313	PRELSG_0700500	conserved protein, unknown function
probe_cstm_P_relictum_0717_13244	PRELSG_07_v1	43313	43433	PRELSG_0700500	conserved protein, unknown function
probe_cstm_P_relictum_0717_13245	PRELSG_07_v1	43433	43553	PRELSG_0700500	conserved protein, unknown function
probe_cstm_P_relictum_0717_13248	PRELSG_07_v1	43793	43913	PRELSG_0700500	conserved protein, unknown function
probe_cstm_P_relictum_0717_13249	PRELSG_07_v1	43913	44033	PRELSG_0700500	conserved protein, unknown function
probe_cstm_P_relictum_0717_13250	PRELSG_07_v1	44033	44153	PRELSG_0700500	conserved protein, unknown function
probe_cstm_P_relictum_0717_13251	PRELSG_07_v1	44153	44273	PRELSG_0700500	conserved protein, unknown function
probe_cstm_P_relictum_0717_13252	PRELSG_07_v1	44273	44393	PRELSG_0700500	conserved protein, unknown function
probe_cstm_P_relictum_0717_13253	PRELSG_07_v1	44393	44513	PRELSG_0700500	conserved protein, unknown function
probe_cstm_P_relictum_0717_13254	PRELSG_07_v1	44513	44633	PRELSG_0700500	conserved protein, unknown function
probe_cstm_P_relictum_0717_13255	PRELSG_07_v1	44633	44753	PRELSG_0700500	conserved protein, unknown function
probe_cstm_P_relictum_0717_13256	PRELSG_07_v1	44753	44873	PRELSG_0700500	conserved protein, unknown function
probe_cstm_P_relictum_0717_13257	PRELSG_07_v1	44873	44993	PRELSG_0700500	conserved protein, unknown function
probe_cstm_P_relictum_0717_13258	PRELSG_07_v1	44993	45113	PRELSG_0700500	conserved protein, unknown function
probe_cstm_P_relictum_0717_13259	PRELSG_07_v1	45113	45233	PRELSG_0700500	conserved protein, unknown function
probe_cstm_P_relictum_0717_13260	PRELSG_07_v1	45233	45353	PRELSG_0700500	conserved protein, unknown function
probe_cstm_P_relictum_0717_13261	PRELSG_07_v1	45353	45473	PRELSG_0700500	conserved protein, unknown function
probe_cstm_P_relictum_0717_13262	PRELSG_07_v1	45473	45593	PRELSG_0700500	conserved protein, unknown function
probe_cstm_P_relictum_0717_13263	PRELSG_07_v1	45593	45713	PRELSG_0700500	conserved protein, unknown function
probe_cstm_P_relictum_0717_13264	PRELSG_07_v1	45713	45833	PRELSG_0700500	conserved protein, unknown function
probe_cstm_P_relictum_0717_13265	PRELSG_07_v1	45833	45953	PRELSG_0700500	conserved protein, unknown function
probe_cstm_P_relictum_0717_13266	PRELSG_07_v1	45953	46073	PRELSG_0700500	conserved protein, unknown function
probe_cstm_P_relictum_0717_13267	PRELSG_07_v1	46073	46193	PRELSG_0700500	conserved protein, unknown function
probe_cstm_P_relictum_0717_13268	PRELSG_07_v1	46193	46313	PRELSG_0700500	conserved protein, unknown function
probe_cstm_P_relictum_0717_13269	PRELSG_07_v1	46313	46433	PRELSG_0700500	conserved protein, unknown function
probe_cstm_P_relictum_0717_13270	PRELSG_07_v1	46433	46553	PRELSG_0700500	conserved protein, unknown function
probe_cstm_P_relictum_0717_13271	PRELSG_07_v1	46553	46673	PRELSG_0700500	conserved protein, unknown function
probe_cstm_P_relictum_0717_13272	PRELSG_07_v1	46673	46793	PRELSG_0700500	conserved protein, unknown function
probe_cstm_P_relictum_0717_21346	PRELSG_07_v1	46748	46868	PRELSG_0700500	conserved protein, unknown function
probe_cstm_P_relictum_0717_10545	PRELSG_12_v1	1343003	1343123	PRELSG_1235900	histidine--tRNA ligase, putative
probe_cstm_P_relictum_0717_10546	PRELSG_12_v1	1343123	1343243	PRELSG_1235900	histidine--tRNA ligase, putative
probe_cstm_P_relictum_0717_10547	PRELSG_12_v1	1343243	1343363	PRELSG_1235900	histidine--tRNA ligase, putative
probe_cstm_P_relictum_0717_10548	PRELSG_12_v1	1343363	1343483	PRELSG_1235900	histidine--tRNA ligase, putative
probe_cstm_P_relictum_0717_10550	PRELSG_12_v1	1343603	1343723	PRELSG_1235900	histidine--tRNA ligase, putative
probe_cstm_P_relictum_0717_10551	PRELSG_12_v1	1343723	1343843	PRELSG_1235900	histidine--tRNA ligase, putative
probe_cstm_P_relictum_0717_10552	PRELSG_12_v1	1343843	1343963	PRELSG_1235900	histidine--tRNA ligase, putative
probe_cstm_P_relictum_0717_10553	PRELSG_12_v1	1343963	1344083	PRELSG_1235900	histidine--tRNA ligase, putative
probe_cstm_P_relictum_0717_10554	PRELSG_12_v1	1344083	1344203	PRELSG_1235900	histidine--tRNA ligase, putative
probe_cstm_P_relictum_0717_10555	PRELSG_12_v1	1344203	1344323	PRELSG_1235900	histidine--tRNA ligase, putative
probe_cstm_P_relictum_0717_10556	PRELSG_12_v1	1344323	1344443	PRELSG_1235900	histidine--tRNA ligase, putative
probe_cstm_P_relictum_0717_10557	PRELSG_12_v1	1344443	1344563	PRELSG_1235900	histidine--tRNA ligase, putative
probe_cstm_P_relictum_0717_10558	PRELSG_12_v1	1344563	1344683	PRELSG_1235900	histidine--tRNA ligase, putative
probe_cstm_P_relictum_0717_10559	PRELSG_12_v1	1344683	1344803	PRELSG_1235900	histidine--tRNA ligase, putative
probe_cstm_P_relictum_0717_10560	PRELSG_12_v1	1344803	1344923	PRELSG_1235900	histidine--tRNA ligase, putative
probe_cstm_P_relictum_0717_10561	PRELSG_12_v1	1344923	1345043	PRELSG_1235900	histidine--tRNA ligase, putative
probe_cstm_P_relictum_0717_10562	PRELSG_12_v1	1345043	1345163	PRELSG_1235900	histidine--tRNA ligase, putative
probe_cstm_P_relictum_0717_10563	PRELSG_12_v1	1345163	1345283	PRELSG_1235900	histidine--tRNA ligase, putative
probe_cstm_P_relictum_0717_10564	PRELSG_12_v1	1345283	1345403	PRELSG_1235900	histidine--tRNA ligase, putative
probe_cstm_P_relictum_0717_10565	PRELSG_12_v1	1345403	1345523	PRELSG_1235900	histidine--tRNA ligase, putative
probe_cstm_P_relictum_0717_10566	PRELSG_12_v1	1345523	1345643	PRELSG_1235900	histidine--tRNA ligase, putative
probe_cstm_P_relictum_0717_10567	PRELSG_12_v1	1345643	1345763	PRELSG_1235900	histidine--tRNA ligase, putative
probe_cstm_P_relictum_0717_10568	PRELSG_12_v1	1345763	1345883	PRELSG_1235900	histidine--tRNA ligase, putative
probe_cstm_P_relictum_0717_10569	PRELSG_12_v1	1345883	1346003	PRELSG_1235900	histidine--tRNA ligase, putative
probe_cstm_P_relictum_0717_10570	PRELSG_12_v1	1346003	1346123	PRELSG_1235900	histidine--tRNA ligase, putative
probe_cstm_P_relictum_0717_21032	PRELSG_12_v1	1346030	1346150	PRELSG_1235900	histidine--tRNA ligase, putative
probe_cstm_P_relictum_0717_10549	PRELSG_12_v1	1343483	1343603	PRELSG_1235900	histidine--tRNA ligase, putative
probe_cstm_P_relictum_0717_22040	PRELSG_11_v1	1662032	1662152	PRELSG_1143800	GYF domain-containing protein, putative
probe_cstm_P_relictum_0717_18829	PRELSG_11_v1	1662047	1662167	PRELSG_1143800	GYF domain-containing protein, putative
probe_cstm_P_relictum_0717_22043	PRELSG_11_v1	1662628	1662748	PRELSG_1143800	GYF domain-containing protein, putative
probe_cstm_P_relictum_0717_18883	PRELSG_11_v1	1662722	1662842	PRELSG_1143800	GYF domain-containing protein, putative
probe_cstm_P_relictum_0717_18882	PRELSG_11_v1	1662842	1662962	PRELSG_1143800	GYF domain-containing protein, putative
probe_cstm_P_relictum_0717_18881	PRELSG_11_v1	1662962	1663082	PRELSG_1143800	GYF domain-containing protein, putative
probe_cstm_P_relictum_0717_18880	PRELSG_11_v1	1663082	1663202	PRELSG_1143800	GYF domain-containing protein, putative
probe_cstm_P_relictum_0717_18879	PRELSG_11_v1	1663202	1663322	PRELSG_1143800	GYF domain-containing protein, putative
probe_cstm_P_relictum_0717_18878	PRELSG_11_v1	1663322	1663442	PRELSG_1143800	GYF domain-containing protein, putative
probe_cstm_P_relictum_0717_18877	PRELSG_11_v1	1663442	1663562	PRELSG_1143800	GYF domain-containing protein, putative
probe_cstm_P_relictum_0717_18876	PRELSG_11_v1	1663562	1663682	PRELSG_1143800	GYF domain-containing protein, putative
probe_cstm_P_relictum_0717_18875	PRELSG_11_v1	1663682	1663802	PRELSG_1143800	GYF domain-containing protein, putative
probe_cstm_P_relictum_0717_18874	PRELSG_11_v1	1663802	1663922	PRELSG_1143800	GYF domain-containing protein, putative
probe_cstm_P_relictum_0717_18873	PRELSG_11_v1	1663922	1664042	PRELSG_1143800	GYF domain-containing protein, putative
probe_cstm_P_relictum_0717_18872	PRELSG_11_v1	1664042	1664162	PRELSG_1143800	GYF domain-containing protein, putative
probe_cstm_P_relictum_0717_18871	PRELSG_11_v1	1664162	1664282	PRELSG_1143800	GYF domain-containing protein, putative
probe_cstm_P_relictum_0717_18870	PRELSG_11_v1	1664282	1664402	PRELSG_1143800	GYF domain-containing protein, putative
probe_cstm_P_relictum_0717_18869	PRELSG_11_v1	1664402	1664522	PRELSG_1143800	GYF domain-containing protein, putative
probe_cstm_P_relictum_0717_18868	PRELSG_11_v1	1664522	1664642	PRELSG_1143800	GYF domain-containing protein, putative
probe_cstm_P_relictum_0717_18867	PRELSG_11_v1	1664642	1664762	PRELSG_1143800	GYF domain-containing protein, putative
probe_cstm_P_relictum_0717_18866	PRELSG_11_v1	1664762	1664882	PRELSG_1143800	GYF domain-containing protein, putative
probe_cstm_P_relictum_0717_18865	PRELSG_11_v1	1664882	1665002	PRELSG_1143800	GYF domain-containing protein, putative
probe_cstm_P_relictum_0717_18864	PRELSG_11_v1	1665002	1665122	PRELSG_1143800	GYF domain-containing protein, putative
probe_cstm_P_relictum_0717_18863	PRELSG_11_v1	1665122	1665242	PRELSG_1143800	GYF domain-containing protein, putative
probe_cstm_P_relictum_0717_18862	PRELSG_11_v1	1665242	1665362	PRELSG_1143800	GYF domain-containing protein, putative
probe_cstm_P_relictum_0717_18861	PRELSG_11_v1	1665362	1665482	PRELSG_1143800	GYF domain-containing protein, putative
probe_cstm_P_relictum_0717_18860	PRELSG_11_v1	1665482	1665602	PRELSG_1143800	GYF domain-containing protein, putative
probe_cstm_P_relictum_0717_18859	PRELSG_11_v1	1665602	1665722	PRELSG_1143800	GYF domain-containing protein, putative
probe_cstm_P_relictum_0717_18858	PRELSG_11_v1	1665722	1665842	PRELSG_1143800	GYF domain-containing protein, putative
probe_cstm_P_relictum_0717_18857	PRELSG_11_v1	1665842	1665962	PRELSG_1143800	GYF domain-containing protein, putative
probe_cstm_P_relictum_0717_18856	PRELSG_11_v1	1665962	1666082	PRELSG_1143800	GYF domain-containing protein, putative
probe_cstm_P_relictum_0717_18855	PRELSG_11_v1	1666082	1666202	PRELSG_1143800	GYF domain-containing protein, putative
probe_cstm_P_relictum_0717_18854	PRELSG_11_v1	1666202	1666322	PRELSG_1143800	GYF domain-containing protein, putative
probe_cstm_P_relictum_0717_18853	PRELSG_11_v1	1666322	1666442	PRELSG_1143800	GYF domain-containing protein, putative
probe_cstm_P_relictum_0717_18852	PRELSG_11_v1	1666442	1666562	PRELSG_1143800	GYF domain-containing protein, putative
probe_cstm_P_relictum_0717_18851	PRELSG_11_v1	1666562	1666682	PRELSG_1143800	GYF domain-containing protein, putative
probe_cstm_P_relictum_0717_18850	PRELSG_11_v1	1666682	1666802	PRELSG_1143800	GYF domain-containing protein, putative
probe_cstm_P_relictum_0717_18849	PRELSG_11_v1	1666802	1666922	PRELSG_1143800	GYF domain-containing protein, putative
probe_cstm_P_relictum_0717_18848	PRELSG_11_v1	1666922	1667042	PRELSG_1143800	GYF domain-containing protein, putative
probe_cstm_P_relictum_0717_18847	PRELSG_11_v1	1667042	1667162	PRELSG_1143800	GYF domain-containing protein, putative
probe_cstm_P_relictum_0717_18846	PRELSG_11_v1	1667162	1667282	PRELSG_1143800	GYF domain-containing protein, putative
probe_cstm_P_relictum_0717_18845	PRELSG_11_v1	1667282	1667402	PRELSG_1143800	GYF domain-containing protein, putative
probe_cstm_P_relictum_0717_18844	PRELSG_11_v1	1667402	1667522	PRELSG_1143800	GYF domain-containing protein, putative
probe_cstm_P_relictum_0717_18843	PRELSG_11_v1	1667522	1667642	PRELSG_1143800	GYF domain-containing protein, putative
probe_cstm_P_relictum_0717_18842	PRELSG_11_v1	1667642	1667762	PRELSG_1143800	GYF domain-containing protein, putative
probe_cstm_P_relictum_0717_18841	PRELSG_11_v1	1667762	1667882	PRELSG_1143800	GYF domain-containing protein, putative
probe_cstm_P_relictum_0717_18840	PRELSG_11_v1	1667882	1668002	PRELSG_1143800	GYF domain-containing protein, putative
probe_cstm_P_relictum_0717_18839	PRELSG_11_v1	1668002	1668122	PRELSG_1143800	GYF domain-containing protein, putative
probe_cstm_P_relictum_0717_18838	PRELSG_11_v1	1668122	1668242	PRELSG_1143800	GYF domain-containing protein, putative
probe_cstm_P_relictum_0717_18837	PRELSG_11_v1	1668242	1668362	PRELSG_1143800	GYF domain-containing protein, putative
probe_cstm_P_relictum_0717_18836	PRELSG_11_v1	1668362	1668482	PRELSG_1143800	GYF domain-containing protein, putative
probe_cstm_P_relictum_0717_18835	PRELSG_11_v1	1668482	1668602	PRELSG_1143800	GYF domain-containing protein, putative
probe_cstm_P_relictum_0717_18834	PRELSG_11_v1	1668602	1668722	PRELSG_1143800	GYF domain-containing protein, putative
probe_cstm_P_relictum_0717_18833	PRELSG_11_v1	1668722	1668842	PRELSG_1143800	GYF domain-containing protein, putative
probe_cstm_P_relictum_0717_18832	PRELSG_11_v1	1668842	1668962	PRELSG_1143800	GYF domain-containing protein, putative
probe_cstm_P_relictum_0717_18831	PRELSG_11_v1	1668962	1669082	PRELSG_1143800	GYF domain-containing protein, putative
probe_cstm_P_relictum_0717_18830	PRELSG_11_v1	1669082	1669202	PRELSG_1143800	GYF domain-containing protein, putative
probe_cstm_P_relictum_0717_7764	PRELSG_10_v1	125992	126112	PRELSG_1003600	EIF3E;eukaryotic translation initiation factor 3 subunit E, putative
probe_cstm_P_relictum_0717_7765	PRELSG_10_v1	126112	126232	PRELSG_1003600	EIF3E;eukaryotic translation initiation factor 3 subunit E, putative
probe_cstm_P_relictum_0717_7766	PRELSG_10_v1	126232	126352	PRELSG_1003600	EIF3E;eukaryotic translation initiation factor 3 subunit E, putative
probe_cstm_P_relictum_0717_7767	PRELSG_10_v1	126352	126472	PRELSG_1003600	EIF3E;eukaryotic translation initiation factor 3 subunit E, putative
probe_cstm_P_relictum_0717_7768	PRELSG_10_v1	126472	126592	PRELSG_1003600	EIF3E;eukaryotic translation initiation factor 3 subunit E, putative
probe_cstm_P_relictum_0717_7769	PRELSG_10_v1	126592	126712	PRELSG_1003600	EIF3E;eukaryotic translation initiation factor 3 subunit E, putative
probe_cstm_P_relictum_0717_7770	PRELSG_10_v1	126712	126832	PRELSG_1003600	EIF3E;eukaryotic translation initiation factor 3 subunit E, putative
probe_cstm_P_relictum_0717_7771	PRELSG_10_v1	126832	126952	PRELSG_1003600	EIF3E;eukaryotic translation initiation factor 3 subunit E, putative
probe_cstm_P_relictum_0717_7772	PRELSG_10_v1	126952	127072	PRELSG_1003600	EIF3E;eukaryotic translation initiation factor 3 subunit E, putative
probe_cstm_P_relictum_0717_7773	PRELSG_10_v1	127072	127192	PRELSG_1003600	EIF3E;eukaryotic translation initiation factor 3 subunit E, putative
probe_cstm_P_relictum_0717_7774	PRELSG_10_v1	127192	127312	PRELSG_1003600	EIF3E;eukaryotic translation initiation factor 3 subunit E, putative
probe_cstm_P_relictum_0717_7775	PRELSG_10_v1	127312	127432	PRELSG_1003600	EIF3E;eukaryotic translation initiation factor 3 subunit E, putative
probe_cstm_P_relictum_0717_20673	PRELSG_10_v1	127315	127435	PRELSG_1003600	EIF3E;eukaryotic translation initiation factor 3 subunit E, putative
probe_cstm_P_relictum_0717_20961	PRELSG_12_v1	672459	672579	PRELSG_1217600	RFC3;replication factor C subunit 3, putative
probe_cstm_P_relictum_0717_9882	PRELSG_12_v1	672489	672609	PRELSG_1217600	RFC3;replication factor C subunit 3, putative
probe_cstm_P_relictum_0717_9881	PRELSG_12_v1	672609	672729	PRELSG_1217600	RFC3;replication factor C subunit 3, putative
probe_cstm_P_relictum_0717_9880	PRELSG_12_v1	672729	672849	PRELSG_1217600	RFC3;replication factor C subunit 3, putative
probe_cstm_P_relictum_0717_9879	PRELSG_12_v1	672849	672969	PRELSG_1217600	RFC3;replication factor C subunit 3, putative	spike in high paracitemia samples and a repetitive region
probe_cstm_P_relictum_0717_9878	PRELSG_12_v1	672969	673089	PRELSG_1217600	RFC3;replication factor C subunit 3, putative
probe_cstm_P_relictum_0717_9877	PRELSG_12_v1	673089	673209	PRELSG_1217600	RFC3;replication factor C subunit 3, putative
probe_cstm_P_relictum_0717_9876	PRELSG_12_v1	673209	673329	PRELSG_1217600	RFC3;replication factor C subunit 3, putative
probe_cstm_P_relictum_0717_9875	PRELSG_12_v1	673329	673449	PRELSG_1217600	RFC3;replication factor C subunit 3, putative
probe_cstm_P_relictum_0717_14077	PRELSG_07_v1	509142	509262	PRELSG_0712400	BSD-domain protein, putative
probe_cstm_P_relictum_0717_14078	PRELSG_07_v1	509262	509382	PRELSG_0712400	BSD-domain protein, putative
probe_cstm_P_relictum_0717_14079	PRELSG_07_v1	509382	509502	PRELSG_0712400	BSD-domain protein, putative
probe_cstm_P_relictum_0717_14080	PRELSG_07_v1	509502	509622	PRELSG_0712400	BSD-domain protein, putative
probe_cstm_P_relictum_0717_14081	PRELSG_07_v1	509622	509742	PRELSG_0712400	BSD-domain protein, putative
probe_cstm_P_relictum_0717_14082	PRELSG_07_v1	509742	509862	PRELSG_0712400	BSD-domain protein, putative
probe_cstm_P_relictum_0717_14083	PRELSG_07_v1	509862	509982	PRELSG_0712400	BSD-domain protein, putative
probe_cstm_P_relictum_0717_14084	PRELSG_07_v1	509982	510102	PRELSG_0712400	BSD-domain protein, putative
probe_cstm_P_relictum_0717_14085	PRELSG_07_v1	510102	510222	PRELSG_0712400	BSD-domain protein, putative
probe_cstm_P_relictum_0717_14086	PRELSG_07_v1	510222	510342	PRELSG_0712400	BSD-domain protein, putative
probe_cstm_P_relictum_0717_14087	PRELSG_07_v1	510342	510462	PRELSG_0712400	BSD-domain protein, putative
probe_cstm_P_relictum_0717_14088	PRELSG_07_v1	510462	510582	PRELSG_0712400	BSD-domain protein, putative
probe_cstm_P_relictum_0717_14089	PRELSG_07_v1	510582	510702	PRELSG_0712400	BSD-domain protein, putative
probe_cstm_P_relictum_0717_14090	PRELSG_07_v1	510702	510822	PRELSG_0712400	BSD-domain protein, putative
probe_cstm_P_relictum_0717_14091	PRELSG_07_v1	510822	510942	PRELSG_0712400	BSD-domain protein, putative
probe_cstm_P_relictum_0717_14092	PRELSG_07_v1	510942	511062	PRELSG_0712400	BSD-domain protein, putative
probe_cstm_P_relictum_0717_14093	PRELSG_07_v1	511062	511182	PRELSG_0712400	BSD-domain protein, putative
probe_cstm_P_relictum_0717_14094	PRELSG_07_v1	511182	511302	PRELSG_0712400	BSD-domain protein, putative
probe_cstm_P_relictum_0717_14095	PRELSG_07_v1	511302	511422	PRELSG_0712400	BSD-domain protein, putative
probe_cstm_P_relictum_0717_14096	PRELSG_07_v1	511422	511542	PRELSG_0712400	BSD-domain protein, putative
probe_cstm_P_relictum_0717_14097	PRELSG_07_v1	511542	511662	PRELSG_0712400	BSD-domain protein, putative
probe_cstm_P_relictum_0717_14098	PRELSG_07_v1	511662	511782	PRELSG_0712400	BSD-domain protein, putative
probe_cstm_P_relictum_0717_14099	PRELSG_07_v1	511782	511902	PRELSG_0712400	BSD-domain protein, putative
probe_cstm_P_relictum_0717_21412	PRELSG_07_v1	511782	511902	PRELSG_0712400	BSD-domain protein, putative
probe_cstm_P_relictum_0717_19151	PRELSG_02_v1	180492	180612	PRELSG_0205800	UMP-CMP kinase, putative
probe_cstm_P_relictum_0717_19152	PRELSG_02_v1	180612	180732	PRELSG_0205800	UMP-CMP kinase, putative
probe_cstm_P_relictum_0717_22097	PRELSG_02_v1	180678	180798	PRELSG_0205800	UMP-CMP kinase, putative
probe_cstm_P_relictum_0717_19153	PRELSG_02_v1	181212	181332	PRELSG_0205800	UMP-CMP kinase, putative
probe_cstm_P_relictum_0717_19154	PRELSG_02_v1	181332	181452	PRELSG_0205800	UMP-CMP kinase, putative
probe_cstm_P_relictum_0717_19155	PRELSG_02_v1	181452	181572	PRELSG_0205800	UMP-CMP kinase, putative
probe_cstm_P_relictum_0717_22100	PRELSG_02_v1	181522	181642	PRELSG_0205800	UMP-CMP kinase, putative
probe_cstm_P_relictum_0717_19156	PRELSG_02_v1	181785	181905	PRELSG_0205800	UMP-CMP kinase, putative
probe_cstm_P_relictum_0717_22101	PRELSG_02_v1	181836	181956	PRELSG_0205800	UMP-CMP kinase, putative
probe_cstm_P_relictum_0717_20592	PRELSG_06_v1	747551	747671	PRELSG_0619800	AAC1;ADP,ATP carrier protein 1, putative
probe_cstm_P_relictum_0717_7241	PRELSG_06_v1	747620	747740	PRELSG_0619800	AAC1;ADP,ATP carrier protein 1, putative
probe_cstm_P_relictum_0717_7240	PRELSG_06_v1	747740	747860	PRELSG_0619800	AAC1;ADP,ATP carrier protein 1, putative	spike in high paracitemia samples and a repetitive region
probe_cstm_P_relictum_0717_7239	PRELSG_06_v1	747860	747980	PRELSG_0619800	AAC1;ADP,ATP carrier protein 1, putative
probe_cstm_P_relictum_0717_7238	PRELSG_06_v1	747980	748100	PRELSG_0619800	AAC1;ADP,ATP carrier protein 1, putative
probe_cstm_P_relictum_0717_7237	PRELSG_06_v1	748100	748220	PRELSG_0619800	AAC1;ADP,ATP carrier protein 1, putative
probe_cstm_P_relictum_0717_7236	PRELSG_06_v1	748220	748340	PRELSG_0619800	AAC1;ADP,ATP carrier protein 1, putative
probe_cstm_P_relictum_0717_7235	PRELSG_06_v1	748340	748460	PRELSG_0619800	AAC1;ADP,ATP carrier protein 1, putative
probe_cstm_P_relictum_0717_20866	PRELSG_08_v1	933331	933451	PRELSG_0825000	trafficking protein particle complex subunit 4, putative
probe_cstm_P_relictum_0717_9259	PRELSG_08_v1	933358	933478	PRELSG_0825000	trafficking protein particle complex subunit 4, putative
probe_cstm_P_relictum_0717_9258	PRELSG_08_v1	933478	933598	PRELSG_0825000	trafficking protein particle complex subunit 4, putative
probe_cstm_P_relictum_0717_9257	PRELSG_08_v1	933598	933718	PRELSG_0825000	trafficking protein particle complex subunit 4, putative
probe_cstm_P_relictum_0717_12410	PRELSG_01_v1	646937	647057	PRELSG_0115600	PWP2;periodic tryptophan protein 2, putative
probe_cstm_P_relictum_0717_12411	PRELSG_01_v1	647057	647177	PRELSG_0115600	PWP2;periodic tryptophan protein 2, putative
probe_cstm_P_relictum_0717_12412	PRELSG_01_v1	647177	647297	PRELSG_0115600	PWP2;periodic tryptophan protein 2, putative
probe_cstm_P_relictum_0717_12413	PRELSG_01_v1	647297	647417	PRELSG_0115600	PWP2;periodic tryptophan protein 2, putative
probe_cstm_P_relictum_0717_12414	PRELSG_01_v1	647417	647537	PRELSG_0115600	PWP2;periodic tryptophan protein 2, putative
probe_cstm_P_relictum_0717_12415	PRELSG_01_v1	647537	647657	PRELSG_0115600	PWP2;periodic tryptophan protein 2, putative
probe_cstm_P_relictum_0717_12416	PRELSG_01_v1	647657	647777	PRELSG_0115600	PWP2;periodic tryptophan protein 2, putative
probe_cstm_P_relictum_0717_12417	PRELSG_01_v1	647777	647897	PRELSG_0115600	PWP2;periodic tryptophan protein 2, putative
probe_cstm_P_relictum_0717_12418	PRELSG_01_v1	647897	648017	PRELSG_0115600	PWP2;periodic tryptophan protein 2, putative
probe_cstm_P_relictum_0717_12419	PRELSG_01_v1	648017	648137	PRELSG_0115600	PWP2;periodic tryptophan protein 2, putative	spike in high paracitemia samples and a repetitive region
probe_cstm_P_relictum_0717_12420	PRELSG_01_v1	648137	648257	PRELSG_0115600	PWP2;periodic tryptophan protein 2, putative
probe_cstm_P_relictum_0717_12421	PRELSG_01_v1	648257	648377	PRELSG_0115600	PWP2;periodic tryptophan protein 2, putative
probe_cstm_P_relictum_0717_12422	PRELSG_01_v1	648377	648497	PRELSG_0115600	PWP2;periodic tryptophan protein 2, putative
probe_cstm_P_relictum_0717_12423	PRELSG_01_v1	648497	648617	PRELSG_0115600	PWP2;periodic tryptophan protein 2, putative
probe_cstm_P_relictum_0717_12424	PRELSG_01_v1	648617	648737	PRELSG_0115600	PWP2;periodic tryptophan protein 2, putative
probe_cstm_P_relictum_0717_12425	PRELSG_01_v1	648737	648857	PRELSG_0115600	PWP2;periodic tryptophan protein 2, putative
probe_cstm_P_relictum_0717_12426	PRELSG_01_v1	648857	648977	PRELSG_0115600	PWP2;periodic tryptophan protein 2, putative
probe_cstm_P_relictum_0717_12427	PRELSG_01_v1	648977	649097	PRELSG_0115600	PWP2;periodic tryptophan protein 2, putative
probe_cstm_P_relictum_0717_12428	PRELSG_01_v1	649097	649217	PRELSG_0115600	PWP2;periodic tryptophan protein 2, putative
probe_cstm_P_relictum_0717_12429	PRELSG_01_v1	649217	649337	PRELSG_0115600	PWP2;periodic tryptophan protein 2, putative
probe_cstm_P_relictum_0717_12430	PRELSG_01_v1	649337	649457	PRELSG_0115600	PWP2;periodic tryptophan protein 2, putative
probe_cstm_P_relictum_0717_12431	PRELSG_01_v1	649457	649577	PRELSG_0115600	PWP2;periodic tryptophan protein 2, putative
probe_cstm_P_relictum_0717_12432	PRELSG_01_v1	649577	649697	PRELSG_0115600	PWP2;periodic tryptophan protein 2, putative
probe_cstm_P_relictum_0717_12433	PRELSG_01_v1	649697	649817	PRELSG_0115600	PWP2;periodic tryptophan protein 2, putative
probe_cstm_P_relictum_0717_12434	PRELSG_01_v1	649817	649937	PRELSG_0115600	PWP2;periodic tryptophan protein 2, putative
probe_cstm_P_relictum_0717_12435	PRELSG_01_v1	649937	650057	PRELSG_0115600	PWP2;periodic tryptophan protein 2, putative
probe_cstm_P_relictum_0717_21252	PRELSG_01_v1	649991	650111	PRELSG_0115600	PWP2;periodic tryptophan protein 2, putative
probe_cstm_P_relictum_0717_21879	PRELSG_11_v1	511947	512067	PRELSG_1112900	CCT4;T-complex protein 1 subunit delta, putative
probe_cstm_P_relictum_0717_17588	PRELSG_11_v1	511950	512070	PRELSG_1112900	CCT4;T-complex protein 1 subunit delta, putative
probe_cstm_P_relictum_0717_17587	PRELSG_11_v1	512070	512190	PRELSG_1112900	CCT4;T-complex protein 1 subunit delta, putative
probe_cstm_P_relictum_0717_17586	PRELSG_11_v1	512190	512310	PRELSG_1112900	CCT4;T-complex protein 1 subunit delta, putative	spike in high paracitemia samples and a repetitive region
probe_cstm_P_relictum_0717_17585	PRELSG_11_v1	512310	512430	PRELSG_1112900	CCT4;T-complex protein 1 subunit delta, putative
probe_cstm_P_relictum_0717_17584	PRELSG_11_v1	512430	512550	PRELSG_1112900	CCT4;T-complex protein 1 subunit delta, putative
probe_cstm_P_relictum_0717_17583	PRELSG_11_v1	512550	512670	PRELSG_1112900	CCT4;T-complex protein 1 subunit delta, putative
probe_cstm_P_relictum_0717_17582	PRELSG_11_v1	512670	512790	PRELSG_1112900	CCT4;T-complex protein 1 subunit delta, putative
probe_cstm_P_relictum_0717_17581	PRELSG_11_v1	512790	512910	PRELSG_1112900	CCT4;T-complex protein 1 subunit delta, putative
probe_cstm_P_relictum_0717_17580	PRELSG_11_v1	512910	513030	PRELSG_1112900	CCT4;T-complex protein 1 subunit delta, putative
probe_cstm_P_relictum_0717_17579	PRELSG_11_v1	513030	513150	PRELSG_1112900	CCT4;T-complex protein 1 subunit delta, putative
probe_cstm_P_relictum_0717_17578	PRELSG_11_v1	513150	513270	PRELSG_1112900	CCT4;T-complex protein 1 subunit delta, putative
probe_cstm_P_relictum_0717_17577	PRELSG_11_v1	513270	513390	PRELSG_1112900	CCT4;T-complex protein 1 subunit delta, putative
probe_cstm_P_relictum_0717_21880	PRELSG_11_v1	513475	513595	PRELSG_1112900	CCT4;T-complex protein 1 subunit delta, putative
probe_cstm_P_relictum_0717_17589	PRELSG_11_v1	513484	513604	PRELSG_1112900	CCT4;T-complex protein 1 subunit delta, putative
probe_cstm_P_relictum_0717_12923	PRELSG_03_v1	351205	351325	PRELSG_0308200	conserved Plasmodium protein, unknown function
probe_cstm_P_relictum_0717_12924	PRELSG_03_v1	351325	351445	PRELSG_0308200	conserved Plasmodium protein, unknown function
probe_cstm_P_relictum_0717_12925	PRELSG_03_v1	351445	351565	PRELSG_0308200	conserved Plasmodium protein, unknown function
probe_cstm_P_relictum_0717_12926	PRELSG_03_v1	351565	351685	PRELSG_0308200	conserved Plasmodium protein, unknown function
probe_cstm_P_relictum_0717_12927	PRELSG_03_v1	351685	351805	PRELSG_0308200	conserved Plasmodium protein, unknown function
probe_cstm_P_relictum_0717_12928	PRELSG_03_v1	351805	351925	PRELSG_0308200	conserved Plasmodium protein, unknown function
probe_cstm_P_relictum_0717_12929	PRELSG_03_v1	351925	352045	PRELSG_0308200	conserved Plasmodium protein, unknown function
probe_cstm_P_relictum_0717_12930	PRELSG_03_v1	352045	352165	PRELSG_0308200	conserved Plasmodium protein, unknown function
probe_cstm_P_relictum_0717_12931	PRELSG_03_v1	352165	352285	PRELSG_0308200	conserved Plasmodium protein, unknown function
probe_cstm_P_relictum_0717_12932	PRELSG_03_v1	352285	352405	PRELSG_0308200	conserved Plasmodium protein, unknown function
probe_cstm_P_relictum_0717_12933	PRELSG_03_v1	352405	352525	PRELSG_0308200	conserved Plasmodium protein, unknown function
probe_cstm_P_relictum_0717_12934	PRELSG_03_v1	352525	352645	PRELSG_0308200	conserved Plasmodium protein, unknown function
probe_cstm_P_relictum_0717_12935	PRELSG_03_v1	352645	352765	PRELSG_0308200	conserved Plasmodium protein, unknown function
probe_cstm_P_relictum_0717_12936	PRELSG_03_v1	352765	352885	PRELSG_0308200	conserved Plasmodium protein, unknown function
probe_cstm_P_relictum_0717_12937	PRELSG_03_v1	352885	353005	PRELSG_0308200	conserved Plasmodium protein, unknown function
probe_cstm_P_relictum_0717_12938	PRELSG_03_v1	353005	353125	PRELSG_0308200	conserved Plasmodium protein, unknown function
probe_cstm_P_relictum_0717_12939	PRELSG_03_v1	353125	353245	PRELSG_0308200	conserved Plasmodium protein, unknown function
probe_cstm_P_relictum_0717_12940	PRELSG_03_v1	353245	353365	PRELSG_0308200	conserved Plasmodium protein, unknown function
probe_cstm_P_relictum_0717_12941	PRELSG_03_v1	353365	353485	PRELSG_0308200	conserved Plasmodium protein, unknown function
probe_cstm_P_relictum_0717_12942	PRELSG_03_v1	353485	353605	PRELSG_0308200	conserved Plasmodium protein, unknown function
probe_cstm_P_relictum_0717_12943	PRELSG_03_v1	353605	353725	PRELSG_0308200	conserved Plasmodium protein, unknown function
probe_cstm_P_relictum_0717_12944	PRELSG_03_v1	353725	353845	PRELSG_0308200	conserved Plasmodium protein, unknown function
probe_cstm_P_relictum_0717_12945	PRELSG_03_v1	353845	353965	PRELSG_0308200	conserved Plasmodium protein, unknown function
probe_cstm_P_relictum_0717_12946	PRELSG_03_v1	353965	354085	PRELSG_0308200	conserved Plasmodium protein, unknown function
probe_cstm_P_relictum_0717_12947	PRELSG_03_v1	354085	354205	PRELSG_0308200	conserved Plasmodium protein, unknown function
probe_cstm_P_relictum_0717_12948	PRELSG_03_v1	354205	354325	PRELSG_0308200	conserved Plasmodium protein, unknown function
probe_cstm_P_relictum_0717_12949	PRELSG_03_v1	354325	354445	PRELSG_0308200	conserved Plasmodium protein, unknown function
probe_cstm_P_relictum_0717_12950	PRELSG_03_v1	354445	354565	PRELSG_0308200	conserved Plasmodium protein, unknown function
probe_cstm_P_relictum_0717_21304	PRELSG_03_v1	354550	354670	PRELSG_0308200	conserved Plasmodium protein, unknown function
probe_cstm_P_relictum_0717_18349	PRELSG_11_v1	1192715	1192835	PRELSG_1131000	TOM40;mitochondrial import receptor subunit TOM40, putative
probe_cstm_P_relictum_0717_18350	PRELSG_11_v1	1192835	1192955	PRELSG_1131000	TOM40;mitochondrial import receptor subunit TOM40, putative
probe_cstm_P_relictum_0717_18351	PRELSG_11_v1	1192955	1193075	PRELSG_1131000	TOM40;mitochondrial import receptor subunit TOM40, putative
probe_cstm_P_relictum_0717_18352	PRELSG_11_v1	1193075	1193195	PRELSG_1131000	TOM40;mitochondrial import receptor subunit TOM40, putative
probe_cstm_P_relictum_0717_18353	PRELSG_11_v1	1193195	1193315	PRELSG_1131000	TOM40;mitochondrial import receptor subunit TOM40, putative
probe_cstm_P_relictum_0717_18354	PRELSG_11_v1	1193315	1193435	PRELSG_1131000	TOM40;mitochondrial import receptor subunit TOM40, putative
probe_cstm_P_relictum_0717_18355	PRELSG_11_v1	1193435	1193555	PRELSG_1131000	TOM40;mitochondrial import receptor subunit TOM40, putative
probe_cstm_P_relictum_0717_18356	PRELSG_11_v1	1193555	1193675	PRELSG_1131000	TOM40;mitochondrial import receptor subunit TOM40, putative
probe_cstm_P_relictum_0717_18357	PRELSG_11_v1	1193675	1193795	PRELSG_1131000	TOM40;mitochondrial import receptor subunit TOM40, putative
probe_cstm_P_relictum_0717_21970	PRELSG_11_v1	1193720	1193840	PRELSG_1131000	TOM40;mitochondrial import receptor subunit TOM40, putative
probe_cstm_P_relictum_0717_14041	PRELSG_07_v1	487348	487468	PRELSG_0711700	hypothetical protein
probe_cstm_P_relictum_0717_14042	PRELSG_07_v1	487468	487588	PRELSG_0711700	hypothetical protein
probe_cstm_P_relictum_0717_14043	PRELSG_07_v1	487588	487708	PRELSG_0711700	hypothetical protein
probe_cstm_P_relictum_0717_14044	PRELSG_07_v1	487708	487828	PRELSG_0711700	hypothetical protein
probe_cstm_P_relictum_0717_14045	PRELSG_07_v1	487828	487948	PRELSG_0711700	hypothetical protein
probe_cstm_P_relictum_0717_14046	PRELSG_07_v1	487948	488068	PRELSG_0711700	hypothetical protein
probe_cstm_P_relictum_0717_14047	PRELSG_07_v1	488068	488188	PRELSG_0711700	hypothetical protein
probe_cstm_P_relictum_0717_14048	PRELSG_07_v1	488188	488308	PRELSG_0711700	hypothetical protein
probe_cstm_P_relictum_0717_21408	PRELSG_07_v1	488233	488353	PRELSG_0711700	hypothetical protein
probe_cstm_P_relictum_0717_20190	PRELSG_13_v1	1608770	1608890	PRELSG_1341200	CDS;cytidine diphosphate-diacylglycerol synthase, putative
probe_cstm_P_relictum_0717_3239	PRELSG_13_v1	1608794	1608914	PRELSG_1341200	CDS;cytidine diphosphate-diacylglycerol synthase, putative
probe_cstm_P_relictum_0717_3238	PRELSG_13_v1	1608914	1609034	PRELSG_1341200	CDS;cytidine diphosphate-diacylglycerol synthase, putative
probe_cstm_P_relictum_0717_3237	PRELSG_13_v1	1609034	1609154	PRELSG_1341200	CDS;cytidine diphosphate-diacylglycerol synthase, putative
probe_cstm_P_relictum_0717_3236	PRELSG_13_v1	1609154	1609274	PRELSG_1341200	CDS;cytidine diphosphate-diacylglycerol synthase, putative
probe_cstm_P_relictum_0717_3235	PRELSG_13_v1	1609274	1609394	PRELSG_1341200	CDS;cytidine diphosphate-diacylglycerol synthase, putative
probe_cstm_P_relictum_0717_3234	PRELSG_13_v1	1609394	1609514	PRELSG_1341200	CDS;cytidine diphosphate-diacylglycerol synthase, putative
probe_cstm_P_relictum_0717_3233	PRELSG_13_v1	1609514	1609634	PRELSG_1341200	CDS;cytidine diphosphate-diacylglycerol synthase, putative
probe_cstm_P_relictum_0717_3232	PRELSG_13_v1	1609634	1609754	PRELSG_1341200	CDS;cytidine diphosphate-diacylglycerol synthase, putative
probe_cstm_P_relictum_0717_3231	PRELSG_13_v1	1609754	1609874	PRELSG_1341200	CDS;cytidine diphosphate-diacylglycerol synthase, putative
probe_cstm_P_relictum_0717_3230	PRELSG_13_v1	1609874	1609994	PRELSG_1341200	CDS;cytidine diphosphate-diacylglycerol synthase, putative
probe_cstm_P_relictum_0717_3229	PRELSG_13_v1	1609994	1610114	PRELSG_1341200	CDS;cytidine diphosphate-diacylglycerol synthase, putative
probe_cstm_P_relictum_0717_3228	PRELSG_13_v1	1610114	1610234	PRELSG_1341200	CDS;cytidine diphosphate-diacylglycerol synthase, putative
probe_cstm_P_relictum_0717_3227	PRELSG_13_v1	1610234	1610354	PRELSG_1341200	CDS;cytidine diphosphate-diacylglycerol synthase, putative
probe_cstm_P_relictum_0717_3226	PRELSG_13_v1	1610354	1610474	PRELSG_1341200	CDS;cytidine diphosphate-diacylglycerol synthase, putative
probe_cstm_P_relictum_0717_3225	PRELSG_13_v1	1610474	1610594	PRELSG_1341200	CDS;cytidine diphosphate-diacylglycerol synthase, putative
probe_cstm_P_relictum_0717_20020	PRELSG_13_v1	425671	425791	PRELSG_1310200	PDI8;protein disulfide-isomerase, putative
probe_cstm_P_relictum_0717_1639	PRELSG_13_v1	425746	425866	PRELSG_1310200	PDI8;protein disulfide-isomerase, putative
probe_cstm_P_relictum_0717_1637	PRELSG_13_v1	425986	426106	PRELSG_1310200	PDI8;protein disulfide-isomerase, putative
probe_cstm_P_relictum_0717_1636	PRELSG_13_v1	426106	426226	PRELSG_1310200	PDI8;protein disulfide-isomerase, putative
probe_cstm_P_relictum_0717_1635	PRELSG_13_v1	426226	426346	PRELSG_1310200	PDI8;protein disulfide-isomerase, putative
probe_cstm_P_relictum_0717_1634	PRELSG_13_v1	426346	426466	PRELSG_1310200	PDI8;protein disulfide-isomerase, putative
probe_cstm_P_relictum_0717_1633	PRELSG_13_v1	426466	426586	PRELSG_1310200	PDI8;protein disulfide-isomerase, putative
probe_cstm_P_relictum_0717_1632	PRELSG_13_v1	426586	426706	PRELSG_1310200	PDI8;protein disulfide-isomerase, putative
probe_cstm_P_relictum_0717_1631	PRELSG_13_v1	426706	426826	PRELSG_1310200	PDI8;protein disulfide-isomerase, putative
probe_cstm_P_relictum_0717_1630	PRELSG_13_v1	426826	426946	PRELSG_1310200	PDI8;protein disulfide-isomerase, putative
probe_cstm_P_relictum_0717_20021	PRELSG_13_v1	427077	427197	PRELSG_1310200	PDI8;protein disulfide-isomerase, putative
probe_cstm_P_relictum_0717_1640	PRELSG_13_v1	427130	427250	PRELSG_1310200	PDI8;protein disulfide-isomerase, putative
probe_cstm_P_relictum_0717_1638	PRELSG_13_v1	425866	425986	PRELSG_1310200	PDI8;protein disulfide-isomerase, putative
probe_cstm_P_relictum_0717_7545	PRELSG_00_v1_archived_contig_138	0	120	PRELSG_0014300	reticulocyte binding protein, putative
probe_cstm_P_relictum_0717_7546	PRELSG_00_v1_archived_contig_138	120	240	PRELSG_0014300	reticulocyte binding protein, putative
probe_cstm_P_relictum_0717_7547	PRELSG_00_v1_archived_contig_138	240	360	PRELSG_0014300	reticulocyte binding protein, putative
probe_cstm_P_relictum_0717_7548	PRELSG_00_v1_archived_contig_138	360	480	PRELSG_0014300	reticulocyte binding protein, putative
probe_cstm_P_relictum_0717_7549	PRELSG_00_v1_archived_contig_138	480	600	PRELSG_0014300	reticulocyte binding protein, putative
probe_cstm_P_relictum_0717_20629	PRELSG_00_v1_archived_contig_138	560	680	PRELSG_0014300	reticulocyte binding protein, putative
probe_cstm_P_relictum_0717_7550	PRELSG_00_v1_archived_contig_138	682	802	PRELSG_0014300	reticulocyte binding protein, putative
probe_cstm_P_relictum_0717_7554	PRELSG_00_v1_archived_contig_138	1162	1282	PRELSG_0014300	reticulocyte binding protein, putative
probe_cstm_P_relictum_0717_7556	PRELSG_00_v1_archived_contig_138	1402	1522	PRELSG_0014300	reticulocyte binding protein, putative
probe_cstm_P_relictum_0717_7557	PRELSG_00_v1_archived_contig_138	1522	1642	PRELSG_0014300	reticulocyte binding protein, putative
probe_cstm_P_relictum_0717_7558	PRELSG_00_v1_archived_contig_138	1642	1762	PRELSG_0014300	reticulocyte binding protein, putative
probe_cstm_P_relictum_0717_7559	PRELSG_00_v1_archived_contig_138	1762	1882	PRELSG_0014300	reticulocyte binding protein, putative
probe_cstm_P_relictum_0717_7560	PRELSG_00_v1_archived_contig_138	1882	2002	PRELSG_0014300	reticulocyte binding protein, putative
probe_cstm_P_relictum_0717_7561	PRELSG_00_v1_archived_contig_138	2002	2122	PRELSG_0014300	reticulocyte binding protein, putative
probe_cstm_P_relictum_0717_7562	PRELSG_00_v1_archived_contig_138	2122	2242	PRELSG_0014300	reticulocyte binding protein, putative
probe_cstm_P_relictum_0717_7563	PRELSG_00_v1_archived_contig_138	2242	2362	PRELSG_0014300	reticulocyte binding protein, putative
probe_cstm_P_relictum_0717_7564	PRELSG_00_v1_archived_contig_138	2362	2482	PRELSG_0014300	reticulocyte binding protein, putative
probe_cstm_P_relictum_0717_7565	PRELSG_00_v1_archived_contig_138	2482	2602	PRELSG_0014300	reticulocyte binding protein, putative
probe_cstm_P_relictum_0717_7566	PRELSG_00_v1_archived_contig_138	2602	2722	PRELSG_0014300	reticulocyte binding protein, putative
probe_cstm_P_relictum_0717_7567	PRELSG_00_v1_archived_contig_138	2722	2842	PRELSG_0014300	reticulocyte binding protein, putative
probe_cstm_P_relictum_0717_7568	PRELSG_00_v1_archived_contig_138	2842	2962	PRELSG_0014300	reticulocyte binding protein, putative
probe_cstm_P_relictum_0717_7569	PRELSG_00_v1_archived_contig_138	2962	3082	PRELSG_0014300	reticulocyte binding protein, putative
probe_cstm_P_relictum_0717_7570	PRELSG_00_v1_archived_contig_138	3082	3202	PRELSG_0014300	reticulocyte binding protein, putative
probe_cstm_P_relictum_0717_7571	PRELSG_00_v1_archived_contig_138	3202	3322	PRELSG_0014300	reticulocyte binding protein, putative
probe_cstm_P_relictum_0717_7572	PRELSG_00_v1_archived_contig_138	3322	3442	PRELSG_0014300	reticulocyte binding protein, putative
probe_cstm_P_relictum_0717_7573	PRELSG_00_v1_archived_contig_138	3442	3562	PRELSG_0014300	reticulocyte binding protein, putative
probe_cstm_P_relictum_0717_7574	PRELSG_00_v1_archived_contig_138	3562	3682	PRELSG_0014300	reticulocyte binding protein, putative	spike in high paracitemia samples and a repetitive region
probe_cstm_P_relictum_0717_20630	PRELSG_00_v1_archived_contig_138	3604	3724	PRELSG_0014300	reticulocyte binding protein, putative
probe_cstm_P_relictum_0717_16030	PRELSG_09_v1	954635	954755	PRELSG_0927400	60S ribosomal protein P0, putative
probe_cstm_P_relictum_0717_16031	PRELSG_09_v1	954755	954875	PRELSG_0927400	60S ribosomal protein P0, putative
probe_cstm_P_relictum_0717_16032	PRELSG_09_v1	954875	954995	PRELSG_0927400	60S ribosomal protein P0, putative
probe_cstm_P_relictum_0717_16033	PRELSG_09_v1	954995	955115	PRELSG_0927400	60S ribosomal protein P0, putative	spike in high paracitemia samples and a repetitive region
probe_cstm_P_relictum_0717_16034	PRELSG_09_v1	955115	955235	PRELSG_0927400	60S ribosomal protein P0, putative	spike in high paracitemia samples and a repetitive region
probe_cstm_P_relictum_0717_16035	PRELSG_09_v1	955235	955355	PRELSG_0927400	60S ribosomal protein P0, putative
probe_cstm_P_relictum_0717_16036	PRELSG_09_v1	955355	955475	PRELSG_0927400	60S ribosomal protein P0, putative	spike in high paracitemia samples and a repetitive region
probe_cstm_P_relictum_0717_21675	PRELSG_09_v1	955466	955586	PRELSG_0927400	60S ribosomal protein P0, putative
probe_cstm_P_relictum_0717_20998	PRELSG_12_v1	1143267	1143387	PRELSG_1230300	conserved Plasmodium protein, unknown function
probe_cstm_P_relictum_0717_10271	PRELSG_12_v1	1143300	1143420	PRELSG_1230300	conserved Plasmodium protein, unknown function
probe_cstm_P_relictum_0717_10270	PRELSG_12_v1	1143420	1143540	PRELSG_1230300	conserved Plasmodium protein, unknown function
probe_cstm_P_relictum_0717_10269	PRELSG_12_v1	1143540	1143660	PRELSG_1230300	conserved Plasmodium protein, unknown function
probe_cstm_P_relictum_0717_10268	PRELSG_12_v1	1143660	1143780	PRELSG_1230300	conserved Plasmodium protein, unknown function
probe_cstm_P_relictum_0717_10267	PRELSG_12_v1	1143780	1143900	PRELSG_1230300	conserved Plasmodium protein, unknown function
probe_cstm_P_relictum_0717_10266	PRELSG_12_v1	1143900	1144020	PRELSG_1230300	conserved Plasmodium protein, unknown function
probe_cstm_P_relictum_0717_10265	PRELSG_12_v1	1144020	1144140	PRELSG_1230300	conserved Plasmodium protein, unknown function
probe_cstm_P_relictum_0717_10264	PRELSG_12_v1	1144140	1144260	PRELSG_1230300	conserved Plasmodium protein, unknown function
probe_cstm_P_relictum_0717_10263	PRELSG_12_v1	1144260	1144380	PRELSG_1230300	conserved Plasmodium protein, unknown function
probe_cstm_P_relictum_0717_10262	PRELSG_12_v1	1144380	1144500	PRELSG_1230300	conserved Plasmodium protein, unknown function
probe_cstm_P_relictum_0717_10261	PRELSG_12_v1	1144500	1144620	PRELSG_1230300	conserved Plasmodium protein, unknown function
probe_cstm_P_relictum_0717_10260	PRELSG_12_v1	1144620	1144740	PRELSG_1230300	conserved Plasmodium protein, unknown function
probe_cstm_P_relictum_0717_10259	PRELSG_12_v1	1144740	1144860	PRELSG_1230300	conserved Plasmodium protein, unknown function
probe_cstm_P_relictum_0717_10258	PRELSG_12_v1	1144860	1144980	PRELSG_1230300	conserved Plasmodium protein, unknown function
probe_cstm_P_relictum_0717_10257	PRELSG_12_v1	1144980	1145100	PRELSG_1230300	conserved Plasmodium protein, unknown function
probe_cstm_P_relictum_0717_10256	PRELSG_12_v1	1145073	1145193	PRELSG_1230300	conserved Plasmodium protein, unknown function
probe_cstm_P_relictum_0717_10255	PRELSG_12_v1	1145220	1145340	PRELSG_1230300	conserved Plasmodium protein, unknown function
probe_cstm_P_relictum_0717_10253	PRELSG_12_v1	1145460	1145580	PRELSG_1230300	conserved Plasmodium protein, unknown function
probe_cstm_P_relictum_0717_10252	PRELSG_12_v1	1145580	1145700	PRELSG_1230300	conserved Plasmodium protein, unknown function
probe_cstm_P_relictum_0717_10251	PRELSG_12_v1	1145700	1145820	PRELSG_1230300	conserved Plasmodium protein, unknown function
probe_cstm_P_relictum_0717_10250	PRELSG_12_v1	1145820	1145940	PRELSG_1230300	conserved Plasmodium protein, unknown function
probe_cstm_P_relictum_0717_19800	PRELSG_05_v1	527875	527995	PRELSG_0515000	apical merozoite protein, putative
probe_cstm_P_relictum_0717_19807	PRELSG_05_v1	527875	527995	PRELSG_0515000	apical merozoite protein, putative
probe_cstm_P_relictum_0717_19801	PRELSG_05_v1	527995	528115	PRELSG_0515000	apical merozoite protein, putative
probe_cstm_P_relictum_0717_19808	PRELSG_05_v1	527995	528115	PRELSG_0515000	apical merozoite protein, putative
probe_cstm_P_relictum_0717_19802	PRELSG_05_v1	528115	528235	PRELSG_0515000	apical merozoite protein, putative
probe_cstm_P_relictum_0717_19809	PRELSG_05_v1	528115	528235	PRELSG_0515000	apical merozoite protein, putative
probe_cstm_P_relictum_0717_19803	PRELSG_05_v1	528235	528355	PRELSG_0515000	apical merozoite protein, putative
probe_cstm_P_relictum_0717_19810	PRELSG_05_v1	528235	528355	PRELSG_0515000	apical merozoite protein, putative
probe_cstm_P_relictum_0717_19804	PRELSG_05_v1	528355	528475	PRELSG_0515000	apical merozoite protein, putative
probe_cstm_P_relictum_0717_19811	PRELSG_05_v1	528355	528475	PRELSG_0515000	apical merozoite protein, putative
probe_cstm_P_relictum_0717_19805	PRELSG_05_v1	528475	528595	PRELSG_0515000	apical merozoite protein, putative
probe_cstm_P_relictum_0717_19812	PRELSG_05_v1	528475	528595	PRELSG_0515000	apical merozoite protein, putative
probe_cstm_P_relictum_0717_19806	PRELSG_05_v1	528595	528715	PRELSG_0515000	apical merozoite protein, putative
probe_cstm_P_relictum_0717_19813	PRELSG_05_v1	528595	528715	PRELSG_0515000	apical merozoite protein, putative
probe_cstm_P_relictum_0717_22165	PRELSG_05_v1	528607	528727	PRELSG_0515000	apical merozoite protein, putative
probe_cstm_P_relictum_0717_22166	PRELSG_05_v1	528607	528727	PRELSG_0515000	apical merozoite protein, putative
probe_cstm_P_relictum_0717_2707	PRELSG_13_v1	1215304	1215424	PRELSG_1331500	conserved Plasmodium protein, unknown function
probe_cstm_P_relictum_0717_2708	PRELSG_13_v1	1215424	1215544	PRELSG_1331500	conserved Plasmodium protein, unknown function
probe_cstm_P_relictum_0717_2709	PRELSG_13_v1	1215544	1215664	PRELSG_1331500	conserved Plasmodium protein, unknown function
probe_cstm_P_relictum_0717_2710	PRELSG_13_v1	1215664	1215784	PRELSG_1331500	conserved Plasmodium protein, unknown function
probe_cstm_P_relictum_0717_2711	PRELSG_13_v1	1215784	1215904	PRELSG_1331500	conserved Plasmodium protein, unknown function
probe_cstm_P_relictum_0717_20142	PRELSG_13_v1	1215811	1215931	PRELSG_1331500	conserved Plasmodium protein, unknown function
probe_cstm_P_relictum_0717_20426	PRELSG_14_v1	1805875	1805995	PRELSG_1447500	ICM1;membrane protein ICM1, putative
probe_cstm_P_relictum_0717_5617	PRELSG_14_v1	1805953	1806073	PRELSG_1447500	ICM1;membrane protein ICM1, putative
probe_cstm_P_relictum_0717_20427	PRELSG_14_v1	1806386	1806506	PRELSG_1447500	ICM1;membrane protein ICM1, putative
probe_cstm_P_relictum_0717_5668	PRELSG_14_v1	1806395	1806515	PRELSG_1447500	ICM1;membrane protein ICM1, putative
probe_cstm_P_relictum_0717_5667	PRELSG_14_v1	1806515	1806635	PRELSG_1447500	ICM1;membrane protein ICM1, putative
probe_cstm_P_relictum_0717_5666	PRELSG_14_v1	1806635	1806755	PRELSG_1447500	ICM1;membrane protein ICM1, putative
probe_cstm_P_relictum_0717_5665	PRELSG_14_v1	1806755	1806875	PRELSG_1447500	ICM1;membrane protein ICM1, putative
probe_cstm_P_relictum_0717_5664	PRELSG_14_v1	1806875	1806995	PRELSG_1447500	ICM1;membrane protein ICM1, putative
probe_cstm_P_relictum_0717_5663	PRELSG_14_v1	1806995	1807115	PRELSG_1447500	ICM1;membrane protein ICM1, putative
probe_cstm_P_relictum_0717_5662	PRELSG_14_v1	1807115	1807235	PRELSG_1447500	ICM1;membrane protein ICM1, putative
probe_cstm_P_relictum_0717_5661	PRELSG_14_v1	1807235	1807355	PRELSG_1447500	ICM1;membrane protein ICM1, putative
probe_cstm_P_relictum_0717_5660	PRELSG_14_v1	1807355	1807475	PRELSG_1447500	ICM1;membrane protein ICM1, putative
probe_cstm_P_relictum_0717_5659	PRELSG_14_v1	1807475	1807595	PRELSG_1447500	ICM1;membrane protein ICM1, putative
probe_cstm_P_relictum_0717_5658	PRELSG_14_v1	1807595	1807715	PRELSG_1447500	ICM1;membrane protein ICM1, putative
probe_cstm_P_relictum_0717_5657	PRELSG_14_v1	1807715	1807835	PRELSG_1447500	ICM1;membrane protein ICM1, putative
probe_cstm_P_relictum_0717_5656	PRELSG_14_v1	1807835	1807955	PRELSG_1447500	ICM1;membrane protein ICM1, putative
probe_cstm_P_relictum_0717_5655	PRELSG_14_v1	1807955	1808075	PRELSG_1447500	ICM1;membrane protein ICM1, putative
probe_cstm_P_relictum_0717_5654	PRELSG_14_v1	1808075	1808195	PRELSG_1447500	ICM1;membrane protein ICM1, putative
probe_cstm_P_relictum_0717_5653	PRELSG_14_v1	1808195	1808315	PRELSG_1447500	ICM1;membrane protein ICM1, putative
probe_cstm_P_relictum_0717_5652	PRELSG_14_v1	1808315	1808435	PRELSG_1447500	ICM1;membrane protein ICM1, putative
probe_cstm_P_relictum_0717_5651	PRELSG_14_v1	1808435	1808555	PRELSG_1447500	ICM1;membrane protein ICM1, putative
probe_cstm_P_relictum_0717_5650	PRELSG_14_v1	1808555	1808675	PRELSG_1447500	ICM1;membrane protein ICM1, putative
probe_cstm_P_relictum_0717_5649	PRELSG_14_v1	1808675	1808795	PRELSG_1447500	ICM1;membrane protein ICM1, putative
probe_cstm_P_relictum_0717_5648	PRELSG_14_v1	1808795	1808915	PRELSG_1447500	ICM1;membrane protein ICM1, putative
probe_cstm_P_relictum_0717_5647	PRELSG_14_v1	1808915	1809035	PRELSG_1447500	ICM1;membrane protein ICM1, putative
probe_cstm_P_relictum_0717_5646	PRELSG_14_v1	1809035	1809155	PRELSG_1447500	ICM1;membrane protein ICM1, putative
probe_cstm_P_relictum_0717_5645	PRELSG_14_v1	1809155	1809275	PRELSG_1447500	ICM1;membrane protein ICM1, putative
probe_cstm_P_relictum_0717_5644	PRELSG_14_v1	1809275	1809395	PRELSG_1447500	ICM1;membrane protein ICM1, putative
probe_cstm_P_relictum_0717_5643	PRELSG_14_v1	1809395	1809515	PRELSG_1447500	ICM1;membrane protein ICM1, putative
probe_cstm_P_relictum_0717_5642	PRELSG_14_v1	1809515	1809635	PRELSG_1447500	ICM1;membrane protein ICM1, putative
probe_cstm_P_relictum_0717_5641	PRELSG_14_v1	1809635	1809755	PRELSG_1447500	ICM1;membrane protein ICM1, putative
probe_cstm_P_relictum_0717_5640	PRELSG_14_v1	1809755	1809875	PRELSG_1447500	ICM1;membrane protein ICM1, putative
probe_cstm_P_relictum_0717_5639	PRELSG_14_v1	1809875	1809995	PRELSG_1447500	ICM1;membrane protein ICM1, putative
probe_cstm_P_relictum_0717_5638	PRELSG_14_v1	1809995	1810115	PRELSG_1447500	ICM1;membrane protein ICM1, putative
probe_cstm_P_relictum_0717_5637	PRELSG_14_v1	1810115	1810235	PRELSG_1447500	ICM1;membrane protein ICM1, putative
probe_cstm_P_relictum_0717_5636	PRELSG_14_v1	1810235	1810355	PRELSG_1447500	ICM1;membrane protein ICM1, putative
probe_cstm_P_relictum_0717_5635	PRELSG_14_v1	1810355	1810475	PRELSG_1447500	ICM1;membrane protein ICM1, putative
probe_cstm_P_relictum_0717_5634	PRELSG_14_v1	1810475	1810595	PRELSG_1447500	ICM1;membrane protein ICM1, putative
probe_cstm_P_relictum_0717_5633	PRELSG_14_v1	1810595	1810715	PRELSG_1447500	ICM1;membrane protein ICM1, putative
probe_cstm_P_relictum_0717_5632	PRELSG_14_v1	1810715	1810835	PRELSG_1447500	ICM1;membrane protein ICM1, putative
probe_cstm_P_relictum_0717_5631	PRELSG_14_v1	1810835	1810955	PRELSG_1447500	ICM1;membrane protein ICM1, putative
probe_cstm_P_relictum_0717_5630	PRELSG_14_v1	1810955	1811075	PRELSG_1447500	ICM1;membrane protein ICM1, putative
probe_cstm_P_relictum_0717_5629	PRELSG_14_v1	1811075	1811195	PRELSG_1447500	ICM1;membrane protein ICM1, putative
probe_cstm_P_relictum_0717_5628	PRELSG_14_v1	1811195	1811315	PRELSG_1447500	ICM1;membrane protein ICM1, putative
probe_cstm_P_relictum_0717_5627	PRELSG_14_v1	1811315	1811435	PRELSG_1447500	ICM1;membrane protein ICM1, putative
probe_cstm_P_relictum_0717_5626	PRELSG_14_v1	1811435	1811555	PRELSG_1447500	ICM1;membrane protein ICM1, putative
probe_cstm_P_relictum_0717_5625	PRELSG_14_v1	1811555	1811675	PRELSG_1447500	ICM1;membrane protein ICM1, putative
probe_cstm_P_relictum_0717_5624	PRELSG_14_v1	1811675	1811795	PRELSG_1447500	ICM1;membrane protein ICM1, putative
probe_cstm_P_relictum_0717_5623	PRELSG_14_v1	1811795	1811915	PRELSG_1447500	ICM1;membrane protein ICM1, putative
probe_cstm_P_relictum_0717_5622	PRELSG_14_v1	1811915	1812035	PRELSG_1447500	ICM1;membrane protein ICM1, putative
probe_cstm_P_relictum_0717_5621	PRELSG_14_v1	1812035	1812155	PRELSG_1447500	ICM1;membrane protein ICM1, putative
probe_cstm_P_relictum_0717_5620	PRELSG_14_v1	1812155	1812275	PRELSG_1447500	ICM1;membrane protein ICM1, putative
probe_cstm_P_relictum_0717_5619	PRELSG_14_v1	1812275	1812395	PRELSG_1447500	ICM1;membrane protein ICM1, putative
probe_cstm_P_relictum_0717_5618	PRELSG_14_v1	1812395	1812515	PRELSG_1447500	ICM1;membrane protein ICM1, putative
probe_cstm_P_relictum_0717_20428	PRELSG_14_v1	1812741	1812861	PRELSG_1447500	ICM1;membrane protein ICM1, putative
probe_cstm_P_relictum_0717_5669	PRELSG_14_v1	1812793	1812913	PRELSG_1447500	ICM1;membrane protein ICM1, putative
probe_cstm_P_relictum_0717_4530	PRELSG_14_v1	519763	519883	PRELSG_1414000	IPK2;inositol polyphosphate kinase, putative
probe_cstm_P_relictum_0717_4531	PRELSG_14_v1	519883	520003	PRELSG_1414000	IPK2;inositol polyphosphate kinase, putative
probe_cstm_P_relictum_0717_4532	PRELSG_14_v1	520003	520123	PRELSG_1414000	IPK2;inositol polyphosphate kinase, putative
probe_cstm_P_relictum_0717_4533	PRELSG_14_v1	520123	520243	PRELSG_1414000	IPK2;inositol polyphosphate kinase, putative
probe_cstm_P_relictum_0717_4534	PRELSG_14_v1	520243	520363	PRELSG_1414000	IPK2;inositol polyphosphate kinase, putative
probe_cstm_P_relictum_0717_4535	PRELSG_14_v1	520363	520483	PRELSG_1414000	IPK2;inositol polyphosphate kinase, putative
probe_cstm_P_relictum_0717_4536	PRELSG_14_v1	520483	520603	PRELSG_1414000	IPK2;inositol polyphosphate kinase, putative
probe_cstm_P_relictum_0717_4537	PRELSG_14_v1	520603	520723	PRELSG_1414000	IPK2;inositol polyphosphate kinase, putative
probe_cstm_P_relictum_0717_4538	PRELSG_14_v1	520723	520843	PRELSG_1414000	IPK2;inositol polyphosphate kinase, putative
probe_cstm_P_relictum_0717_4539	PRELSG_14_v1	520843	520963	PRELSG_1414000	IPK2;inositol polyphosphate kinase, putative
probe_cstm_P_relictum_0717_4540	PRELSG_14_v1	520963	521083	PRELSG_1414000	IPK2;inositol polyphosphate kinase, putative
probe_cstm_P_relictum_0717_4541	PRELSG_14_v1	521083	521203	PRELSG_1414000	IPK2;inositol polyphosphate kinase, putative
probe_cstm_P_relictum_0717_4542	PRELSG_14_v1	521203	521323	PRELSG_1414000	IPK2;inositol polyphosphate kinase, putative
probe_cstm_P_relictum_0717_4543	PRELSG_14_v1	521323	521443	PRELSG_1414000	IPK2;inositol polyphosphate kinase, putative
probe_cstm_P_relictum_0717_4544	PRELSG_14_v1	521443	521563	PRELSG_1414000	IPK2;inositol polyphosphate kinase, putative
probe_cstm_P_relictum_0717_4545	PRELSG_14_v1	521563	521683	PRELSG_1414000	IPK2;inositol polyphosphate kinase, putative
probe_cstm_P_relictum_0717_4546	PRELSG_14_v1	521683	521803	PRELSG_1414000	IPK2;inositol polyphosphate kinase, putative
probe_cstm_P_relictum_0717_4547	PRELSG_14_v1	521803	521923	PRELSG_1414000	IPK2;inositol polyphosphate kinase, putative
probe_cstm_P_relictum_0717_4548	PRELSG_14_v1	521923	522043	PRELSG_1414000	IPK2;inositol polyphosphate kinase, putative
probe_cstm_P_relictum_0717_4549	PRELSG_14_v1	522043	522163	PRELSG_1414000	IPK2;inositol polyphosphate kinase, putative
probe_cstm_P_relictum_0717_4550	PRELSG_14_v1	522163	522283	PRELSG_1414000	IPK2;inositol polyphosphate kinase, putative
probe_cstm_P_relictum_0717_4551	PRELSG_14_v1	522283	522403	PRELSG_1414000	IPK2;inositol polyphosphate kinase, putative
probe_cstm_P_relictum_0717_4552	PRELSG_14_v1	522403	522523	PRELSG_1414000	IPK2;inositol polyphosphate kinase, putative
probe_cstm_P_relictum_0717_4553	PRELSG_14_v1	522523	522643	PRELSG_1414000	IPK2;inositol polyphosphate kinase, putative
probe_cstm_P_relictum_0717_4554	PRELSG_14_v1	522643	522763	PRELSG_1414000	IPK2;inositol polyphosphate kinase, putative
probe_cstm_P_relictum_0717_4555	PRELSG_14_v1	522763	522883	PRELSG_1414000	IPK2;inositol polyphosphate kinase, putative
probe_cstm_P_relictum_0717_4556	PRELSG_14_v1	522883	523003	PRELSG_1414000	IPK2;inositol polyphosphate kinase, putative
probe_cstm_P_relictum_0717_4557	PRELSG_14_v1	523003	523123	PRELSG_1414000	IPK2;inositol polyphosphate kinase, putative
probe_cstm_P_relictum_0717_4558	PRELSG_14_v1	523123	523243	PRELSG_1414000	IPK2;inositol polyphosphate kinase, putative
probe_cstm_P_relictum_0717_4559	PRELSG_14_v1	523243	523363	PRELSG_1414000	IPK2;inositol polyphosphate kinase, putative
probe_cstm_P_relictum_0717_4560	PRELSG_14_v1	523363	523483	PRELSG_1414000	IPK2;inositol polyphosphate kinase, putative
probe_cstm_P_relictum_0717_20306	PRELSG_14_v1	523459	523579	PRELSG_1414000	IPK2;inositol polyphosphate kinase, putative
probe_cstm_P_relictum_0717_21086	PRELSG_12_v1	1956555	1956675	PRELSG_1250200	ECT;ethanolamine-phosphate cytidylyltransferase, putative
probe_cstm_P_relictum_0717_10935	PRELSG_12_v1	1956591	1956711	PRELSG_1250200	ECT;ethanolamine-phosphate cytidylyltransferase, putative
probe_cstm_P_relictum_0717_10934	PRELSG_12_v1	1956711	1956831	PRELSG_1250200	ECT;ethanolamine-phosphate cytidylyltransferase, putative
probe_cstm_P_relictum_0717_10933	PRELSG_12_v1	1956831	1956951	PRELSG_1250200	ECT;ethanolamine-phosphate cytidylyltransferase, putative
probe_cstm_P_relictum_0717_10932	PRELSG_12_v1	1956951	1957071	PRELSG_1250200	ECT;ethanolamine-phosphate cytidylyltransferase, putative
probe_cstm_P_relictum_0717_10931	PRELSG_12_v1	1957071	1957191	PRELSG_1250200	ECT;ethanolamine-phosphate cytidylyltransferase, putative
probe_cstm_P_relictum_0717_10930	PRELSG_12_v1	1957191	1957311	PRELSG_1250200	ECT;ethanolamine-phosphate cytidylyltransferase, putative
probe_cstm_P_relictum_0717_10929	PRELSG_12_v1	1957311	1957431	PRELSG_1250200	ECT;ethanolamine-phosphate cytidylyltransferase, putative
probe_cstm_P_relictum_0717_10928	PRELSG_12_v1	1957431	1957551	PRELSG_1250200	ECT;ethanolamine-phosphate cytidylyltransferase, putative
probe_cstm_P_relictum_0717_10927	PRELSG_12_v1	1957551	1957671	PRELSG_1250200	ECT;ethanolamine-phosphate cytidylyltransferase, putative
probe_cstm_P_relictum_0717_10926	PRELSG_12_v1	1957671	1957791	PRELSG_1250200	ECT;ethanolamine-phosphate cytidylyltransferase, putative
probe_cstm_P_relictum_0717_10925	PRELSG_12_v1	1957791	1957911	PRELSG_1250200	ECT;ethanolamine-phosphate cytidylyltransferase, putative
probe_cstm_P_relictum_0717_10924	PRELSG_12_v1	1957911	1958031	PRELSG_1250200	ECT;ethanolamine-phosphate cytidylyltransferase, putative
probe_cstm_P_relictum_0717_11359	PRELSG_12_v1	2310228	2310348	PRELSG_1260100	CDPK5;calcium-dependent protein kinase 5, putative
probe_cstm_P_relictum_0717_11360	PRELSG_12_v1	2310348	2310468	PRELSG_1260100	CDPK5;calcium-dependent protein kinase 5, putative
probe_cstm_P_relictum_0717_11361	PRELSG_12_v1	2310468	2310588	PRELSG_1260100	CDPK5;calcium-dependent protein kinase 5, putative
probe_cstm_P_relictum_0717_11362	PRELSG_12_v1	2310588	2310708	PRELSG_1260100	CDPK5;calcium-dependent protein kinase 5, putative	spike in high paracitemia samples and a repetitive region
probe_cstm_P_relictum_0717_11363	PRELSG_12_v1	2310708	2310828	PRELSG_1260100	CDPK5;calcium-dependent protein kinase 5, putative
probe_cstm_P_relictum_0717_11364	PRELSG_12_v1	2310828	2310948	PRELSG_1260100	CDPK5;calcium-dependent protein kinase 5, putative
probe_cstm_P_relictum_0717_11365	PRELSG_12_v1	2310948	2311068	PRELSG_1260100	CDPK5;calcium-dependent protein kinase 5, putative
probe_cstm_P_relictum_0717_11366	PRELSG_12_v1	2311068	2311188	PRELSG_1260100	CDPK5;calcium-dependent protein kinase 5, putative
probe_cstm_P_relictum_0717_11367	PRELSG_12_v1	2311188	2311308	PRELSG_1260100	CDPK5;calcium-dependent protein kinase 5, putative
probe_cstm_P_relictum_0717_11368	PRELSG_12_v1	2311308	2311428	PRELSG_1260100	CDPK5;calcium-dependent protein kinase 5, putative
probe_cstm_P_relictum_0717_11369	PRELSG_12_v1	2311428	2311548	PRELSG_1260100	CDPK5;calcium-dependent protein kinase 5, putative
probe_cstm_P_relictum_0717_11370	PRELSG_12_v1	2311548	2311668	PRELSG_1260100	CDPK5;calcium-dependent protein kinase 5, putative
probe_cstm_P_relictum_0717_11371	PRELSG_12_v1	2311668	2311788	PRELSG_1260100	CDPK5;calcium-dependent protein kinase 5, putative
probe_cstm_P_relictum_0717_21152	PRELSG_12_v1	2311689	2311809	PRELSG_1260100	CDPK5;calcium-dependent protein kinase 5, putative
probe_cstm_P_relictum_0717_11358	PRELSG_12_v1	2310108	2310228	PRELSG_1260100	CDPK5;calcium-dependent protein kinase 5, putative
probe_cstm_P_relictum_0717_21359	PRELSG_07_v1	127174	127294	PRELSG_0702300	NUP221;nucleoporin NUP221, putative
probe_cstm_P_relictum_0717_13413	PRELSG_07_v1	127177	127297	PRELSG_0702300	NUP221;nucleoporin NUP221, putative
probe_cstm_P_relictum_0717_21360	PRELSG_07_v1	127466	127586	PRELSG_0702300	NUP221;nucleoporin NUP221, putative
probe_cstm_P_relictum_0717_13414	PRELSG_07_v1	127574	127694	PRELSG_0702300	NUP221;nucleoporin NUP221, putative
probe_cstm_P_relictum_0717_21361	PRELSG_07_v1	127776	127896	PRELSG_0702300	NUP221;nucleoporin NUP221, putative
probe_cstm_P_relictum_0717_13454	PRELSG_07_v1	127842	127962	PRELSG_0702300	NUP221;nucleoporin NUP221, putative
probe_cstm_P_relictum_0717_13453	PRELSG_07_v1	127962	128082	PRELSG_0702300	NUP221;nucleoporin NUP221, putative
probe_cstm_P_relictum_0717_13452	PRELSG_07_v1	128082	128202	PRELSG_0702300	NUP221;nucleoporin NUP221, putative
probe_cstm_P_relictum_0717_13451	PRELSG_07_v1	128202	128322	PRELSG_0702300	NUP221;nucleoporin NUP221, putative
probe_cstm_P_relictum_0717_13450	PRELSG_07_v1	128322	128442	PRELSG_0702300	NUP221;nucleoporin NUP221, putative
probe_cstm_P_relictum_0717_13449	PRELSG_07_v1	128442	128562	PRELSG_0702300	NUP221;nucleoporin NUP221, putative
probe_cstm_P_relictum_0717_13448	PRELSG_07_v1	128562	128682	PRELSG_0702300	NUP221;nucleoporin NUP221, putative
probe_cstm_P_relictum_0717_13447	PRELSG_07_v1	128682	128802	PRELSG_0702300	NUP221;nucleoporin NUP221, putative
probe_cstm_P_relictum_0717_13446	PRELSG_07_v1	128802	128922	PRELSG_0702300	NUP221;nucleoporin NUP221, putative
probe_cstm_P_relictum_0717_13445	PRELSG_07_v1	128922	129042	PRELSG_0702300	NUP221;nucleoporin NUP221, putative
probe_cstm_P_relictum_0717_13444	PRELSG_07_v1	129042	129162	PRELSG_0702300	NUP221;nucleoporin NUP221, putative
probe_cstm_P_relictum_0717_13443	PRELSG_07_v1	129162	129282	PRELSG_0702300	NUP221;nucleoporin NUP221, putative
probe_cstm_P_relictum_0717_13442	PRELSG_07_v1	129282	129402	PRELSG_0702300	NUP221;nucleoporin NUP221, putative
probe_cstm_P_relictum_0717_13441	PRELSG_07_v1	129402	129522	PRELSG_0702300	NUP221;nucleoporin NUP221, putative
probe_cstm_P_relictum_0717_13440	PRELSG_07_v1	129522	129642	PRELSG_0702300	NUP221;nucleoporin NUP221, putative
probe_cstm_P_relictum_0717_13439	PRELSG_07_v1	129642	129762	PRELSG_0702300	NUP221;nucleoporin NUP221, putative
probe_cstm_P_relictum_0717_13438	PRELSG_07_v1	129762	129882	PRELSG_0702300	NUP221;nucleoporin NUP221, putative
probe_cstm_P_relictum_0717_13437	PRELSG_07_v1	129882	130002	PRELSG_0702300	NUP221;nucleoporin NUP221, putative
probe_cstm_P_relictum_0717_13436	PRELSG_07_v1	130002	130122	PRELSG_0702300	NUP221;nucleoporin NUP221, putative
probe_cstm_P_relictum_0717_13435	PRELSG_07_v1	130122	130242	PRELSG_0702300	NUP221;nucleoporin NUP221, putative
probe_cstm_P_relictum_0717_13434	PRELSG_07_v1	130242	130362	PRELSG_0702300	NUP221;nucleoporin NUP221, putative
probe_cstm_P_relictum_0717_13433	PRELSG_07_v1	130362	130482	PRELSG_0702300	NUP221;nucleoporin NUP221, putative
probe_cstm_P_relictum_0717_13432	PRELSG_07_v1	130482	130602	PRELSG_0702300	NUP221;nucleoporin NUP221, putative
probe_cstm_P_relictum_0717_13431	PRELSG_07_v1	130602	130722	PRELSG_0702300	NUP221;nucleoporin NUP221, putative
probe_cstm_P_relictum_0717_13430	PRELSG_07_v1	130722	130842	PRELSG_0702300	NUP221;nucleoporin NUP221, putative
probe_cstm_P_relictum_0717_13429	PRELSG_07_v1	130842	130962	PRELSG_0702300	NUP221;nucleoporin NUP221, putative
probe_cstm_P_relictum_0717_13427	PRELSG_07_v1	131082	131202	PRELSG_0702300	NUP221;nucleoporin NUP221, putative
probe_cstm_P_relictum_0717_13426	PRELSG_07_v1	131202	131322	PRELSG_0702300	NUP221;nucleoporin NUP221, putative
probe_cstm_P_relictum_0717_13425	PRELSG_07_v1	131322	131442	PRELSG_0702300	NUP221;nucleoporin NUP221, putative
probe_cstm_P_relictum_0717_13424	PRELSG_07_v1	131442	131562	PRELSG_0702300	NUP221;nucleoporin NUP221, putative
probe_cstm_P_relictum_0717_13423	PRELSG_07_v1	131562	131682	PRELSG_0702300	NUP221;nucleoporin NUP221, putative
probe_cstm_P_relictum_0717_13422	PRELSG_07_v1	131682	131802	PRELSG_0702300	NUP221;nucleoporin NUP221, putative
probe_cstm_P_relictum_0717_13421	PRELSG_07_v1	131802	131922	PRELSG_0702300	NUP221;nucleoporin NUP221, putative
probe_cstm_P_relictum_0717_13420	PRELSG_07_v1	131922	132042	PRELSG_0702300	NUP221;nucleoporin NUP221, putative
probe_cstm_P_relictum_0717_13419	PRELSG_07_v1	132042	132162	PRELSG_0702300	NUP221;nucleoporin NUP221, putative
probe_cstm_P_relictum_0717_13418	PRELSG_07_v1	132162	132282	PRELSG_0702300	NUP221;nucleoporin NUP221, putative
probe_cstm_P_relictum_0717_13417	PRELSG_07_v1	132282	132402	PRELSG_0702300	NUP221;nucleoporin NUP221, putative
probe_cstm_P_relictum_0717_13416	PRELSG_07_v1	132402	132522	PRELSG_0702300	NUP221;nucleoporin NUP221, putative
probe_cstm_P_relictum_0717_13415	PRELSG_07_v1	132522	132642	PRELSG_0702300	NUP221;nucleoporin NUP221, putative
probe_cstm_P_relictum_0717_13428	PRELSG_07_v1	130962	131082	PRELSG_0702300	NUP221;nucleoporin NUP221, putative
probe_cstm_P_relictum_0717_11445	PRELSG_12_v1	2416306	2416426	PRELSG_1263200	CenH3;histone H3-like centromeric protein CSE4, putative
probe_cstm_P_relictum_0717_11446	PRELSG_12_v1	2416426	2416546	PRELSG_1263200	CenH3;histone H3-like centromeric protein CSE4, putative
probe_cstm_P_relictum_0717_11447	PRELSG_12_v1	2416546	2416666	PRELSG_1263200	CenH3;histone H3-like centromeric protein CSE4, putative
probe_cstm_P_relictum_0717_11448	PRELSG_12_v1	2416666	2416786	PRELSG_1263200	CenH3;histone H3-like centromeric protein CSE4, putative
probe_cstm_P_relictum_0717_21168	PRELSG_12_v1	2416681	2416801	PRELSG_1263200	CenH3;histone H3-like centromeric protein CSE4, putative
probe_cstm_P_relictum_0717_21509	PRELSG_07_v1	1164742	1164862	PRELSG_0732500	V-type proton ATPase subunit E, putative
probe_cstm_P_relictum_0717_15126	PRELSG_07_v1	1164841	1164961	PRELSG_0732500	V-type proton ATPase subunit E, putative
probe_cstm_P_relictum_0717_15125	PRELSG_07_v1	1164961	1165081	PRELSG_0732500	V-type proton ATPase subunit E, putative
probe_cstm_P_relictum_0717_15124	PRELSG_07_v1	1165081	1165201	PRELSG_0732500	V-type proton ATPase subunit E, putative
probe_cstm_P_relictum_0717_15123	PRELSG_07_v1	1165201	1165321	PRELSG_0732500	V-type proton ATPase subunit E, putative
probe_cstm_P_relictum_0717_15122	PRELSG_07_v1	1165321	1165441	PRELSG_0732500	V-type proton ATPase subunit E, putative
probe_cstm_P_relictum_0717_4927	PRELSG_14_v1	999285	999405	PRELSG_1427300	PPM5;protein phosphatase PPM5, putative
probe_cstm_P_relictum_0717_4929	PRELSG_14_v1	999525	999645	PRELSG_1427300	PPM5;protein phosphatase PPM5, putative
probe_cstm_P_relictum_0717_4930	PRELSG_14_v1	999645	999765	PRELSG_1427300	PPM5;protein phosphatase PPM5, putative
probe_cstm_P_relictum_0717_4931	PRELSG_14_v1	999765	999885	PRELSG_1427300	PPM5;protein phosphatase PPM5, putative
probe_cstm_P_relictum_0717_4932	PRELSG_14_v1	999885	1000005	PRELSG_1427300	PPM5;protein phosphatase PPM5, putative
probe_cstm_P_relictum_0717_4933	PRELSG_14_v1	1000005	1000125	PRELSG_1427300	PPM5;protein phosphatase PPM5, putative
probe_cstm_P_relictum_0717_4934	PRELSG_14_v1	1000125	1000245	PRELSG_1427300	PPM5;protein phosphatase PPM5, putative
probe_cstm_P_relictum_0717_4935	PRELSG_14_v1	1000245	1000365	PRELSG_1427300	PPM5;protein phosphatase PPM5, putative
probe_cstm_P_relictum_0717_20346	PRELSG_14_v1	1000283	1000403	PRELSG_1427300	PPM5;protein phosphatase PPM5, putative
probe_cstm_P_relictum_0717_4936	PRELSG_14_v1	1000620	1000740	PRELSG_1427300	PPM5;protein phosphatase PPM5, putative
probe_cstm_P_relictum_0717_20347	PRELSG_14_v1	1000674	1000794	PRELSG_1427300	PPM5;protein phosphatase PPM5, putative
probe_cstm_P_relictum_0717_4937	PRELSG_14_v1	1001005	1001125	PRELSG_1427300	PPM5;protein phosphatase PPM5, putative
probe_cstm_P_relictum_0717_20348	PRELSG_14_v1	1001023	1001143	PRELSG_1427300	PPM5;protein phosphatase PPM5, putative
probe_cstm_P_relictum_0717_4928	PRELSG_14_v1	999405	999525	PRELSG_1427300	PPM5;protein phosphatase PPM5, putative
probe_cstm_P_relictum_0717_20869	PRELSG_08_v1	1020055	1020175	PRELSG_0827000	PRPF19;pre-mRNA-processing factor 19, putative
probe_cstm_P_relictum_0717_9303	PRELSG_08_v1	1020112	1020232	PRELSG_0827000	PRPF19;pre-mRNA-processing factor 19, putative
probe_cstm_P_relictum_0717_9302	PRELSG_08_v1	1020232	1020352	PRELSG_0827000	PRPF19;pre-mRNA-processing factor 19, putative
probe_cstm_P_relictum_0717_9301	PRELSG_08_v1	1020352	1020472	PRELSG_0827000	PRPF19;pre-mRNA-processing factor 19, putative
probe_cstm_P_relictum_0717_9300	PRELSG_08_v1	1020472	1020592	PRELSG_0827000	PRPF19;pre-mRNA-processing factor 19, putative
probe_cstm_P_relictum_0717_9299	PRELSG_08_v1	1020592	1020712	PRELSG_0827000	PRPF19;pre-mRNA-processing factor 19, putative	spike in high paracitemia samples and a repetitive region
probe_cstm_P_relictum_0717_9298	PRELSG_08_v1	1020712	1020832	PRELSG_0827000	PRPF19;pre-mRNA-processing factor 19, putative
probe_cstm_P_relictum_0717_9297	PRELSG_08_v1	1020832	1020952	PRELSG_0827000	PRPF19;pre-mRNA-processing factor 19, putative
probe_cstm_P_relictum_0717_9296	PRELSG_08_v1	1020952	1021072	PRELSG_0827000	PRPF19;pre-mRNA-processing factor 19, putative
probe_cstm_P_relictum_0717_9295	PRELSG_08_v1	1021072	1021192	PRELSG_0827000	PRPF19;pre-mRNA-processing factor 19, putative
probe_cstm_P_relictum_0717_9294	PRELSG_08_v1	1021192	1021312	PRELSG_0827000	PRPF19;pre-mRNA-processing factor 19, putative
probe_cstm_P_relictum_0717_9293	PRELSG_08_v1	1021312	1021432	PRELSG_0827000	PRPF19;pre-mRNA-processing factor 19, putative
probe_cstm_P_relictum_0717_9292	PRELSG_08_v1	1021432	1021552	PRELSG_0827000	PRPF19;pre-mRNA-processing factor 19, putative
probe_cstm_P_relictum_0717_6003	PRELSG_14_v1	1980083	1980203	PRELSG_1450900	SF3B3;splicing factor 3B subunit 3, putative
probe_cstm_P_relictum_0717_6004	PRELSG_14_v1	1980203	1980323	PRELSG_1450900	SF3B3;splicing factor 3B subunit 3, putative
probe_cstm_P_relictum_0717_6005	PRELSG_14_v1	1980323	1980443	PRELSG_1450900	SF3B3;splicing factor 3B subunit 3, putative
probe_cstm_P_relictum_0717_6006	PRELSG_14_v1	1980443	1980563	PRELSG_1450900	SF3B3;splicing factor 3B subunit 3, putative	spike in high paracitemia samples and a repetitive region
probe_cstm_P_relictum_0717_6007	PRELSG_14_v1	1980563	1980683	PRELSG_1450900	SF3B3;splicing factor 3B subunit 3, putative
probe_cstm_P_relictum_0717_6008	PRELSG_14_v1	1980683	1980803	PRELSG_1450900	SF3B3;splicing factor 3B subunit 3, putative
probe_cstm_P_relictum_0717_6009	PRELSG_14_v1	1980803	1980923	PRELSG_1450900	SF3B3;splicing factor 3B subunit 3, putative
probe_cstm_P_relictum_0717_6010	PRELSG_14_v1	1980923	1981043	PRELSG_1450900	SF3B3;splicing factor 3B subunit 3, putative
probe_cstm_P_relictum_0717_6011	PRELSG_14_v1	1981043	1981163	PRELSG_1450900	SF3B3;splicing factor 3B subunit 3, putative
probe_cstm_P_relictum_0717_6012	PRELSG_14_v1	1981163	1981283	PRELSG_1450900	SF3B3;splicing factor 3B subunit 3, putative	spike in high paracitemia samples and a repetitive region
probe_cstm_P_relictum_0717_6013	PRELSG_14_v1	1981283	1981403	PRELSG_1450900	SF3B3;splicing factor 3B subunit 3, putative
probe_cstm_P_relictum_0717_6014	PRELSG_14_v1	1981403	1981523	PRELSG_1450900	SF3B3;splicing factor 3B subunit 3, putative
probe_cstm_P_relictum_0717_6015	PRELSG_14_v1	1981523	1981643	PRELSG_1450900	SF3B3;splicing factor 3B subunit 3, putative
probe_cstm_P_relictum_0717_6016	PRELSG_14_v1	1981643	1981763	PRELSG_1450900	SF3B3;splicing factor 3B subunit 3, putative
probe_cstm_P_relictum_0717_6017	PRELSG_14_v1	1981763	1981883	PRELSG_1450900	SF3B3;splicing factor 3B subunit 3, putative
probe_cstm_P_relictum_0717_6018	PRELSG_14_v1	1981883	1982003	PRELSG_1450900	SF3B3;splicing factor 3B subunit 3, putative	spike in high paracitemia samples and a repetitive region
probe_cstm_P_relictum_0717_6019	PRELSG_14_v1	1982003	1982123	PRELSG_1450900	SF3B3;splicing factor 3B subunit 3, putative
probe_cstm_P_relictum_0717_6020	PRELSG_14_v1	1982123	1982243	PRELSG_1450900	SF3B3;splicing factor 3B subunit 3, putative
probe_cstm_P_relictum_0717_6021	PRELSG_14_v1	1982243	1982363	PRELSG_1450900	SF3B3;splicing factor 3B subunit 3, putative
probe_cstm_P_relictum_0717_6023	PRELSG_14_v1	1982483	1982603	PRELSG_1450900	SF3B3;splicing factor 3B subunit 3, putative
probe_cstm_P_relictum_0717_6024	PRELSG_14_v1	1982603	1982723	PRELSG_1450900	SF3B3;splicing factor 3B subunit 3, putative
probe_cstm_P_relictum_0717_6025	PRELSG_14_v1	1982723	1982843	PRELSG_1450900	SF3B3;splicing factor 3B subunit 3, putative
probe_cstm_P_relictum_0717_6026	PRELSG_14_v1	1982843	1982963	PRELSG_1450900	SF3B3;splicing factor 3B subunit 3, putative
probe_cstm_P_relictum_0717_6027	PRELSG_14_v1	1982963	1983083	PRELSG_1450900	SF3B3;splicing factor 3B subunit 3, putative
probe_cstm_P_relictum_0717_6028	PRELSG_14_v1	1983083	1983203	PRELSG_1450900	SF3B3;splicing factor 3B subunit 3, putative
probe_cstm_P_relictum_0717_6029	PRELSG_14_v1	1983203	1983323	PRELSG_1450900	SF3B3;splicing factor 3B subunit 3, putative
probe_cstm_P_relictum_0717_20442	PRELSG_14_v1	1983284	1983404	PRELSG_1450900	SF3B3;splicing factor 3B subunit 3, putative
probe_cstm_P_relictum_0717_6030	PRELSG_14_v1	1983810	1983930	PRELSG_1450900	SF3B3;splicing factor 3B subunit 3, putative
probe_cstm_P_relictum_0717_20444	PRELSG_14_v1	1983837	1983957	PRELSG_1450900	SF3B3;splicing factor 3B subunit 3, putative
probe_cstm_P_relictum_0717_6031	PRELSG_14_v1	1984466	1984586	PRELSG_1450900	SF3B3;splicing factor 3B subunit 3, putative
probe_cstm_P_relictum_0717_20446	PRELSG_14_v1	1984484	1984604	PRELSG_1450900	SF3B3;splicing factor 3B subunit 3, putative
probe_cstm_P_relictum_0717_6022	PRELSG_14_v1	1982363	1982483	PRELSG_1450900	SF3B3;splicing factor 3B subunit 3, putative
probe_cstm_P_relictum_0717_20832	PRELSG_08_v1	489129	489249	PRELSG_0813000	CWC16 domain-containing protein, putative
probe_cstm_P_relictum_0717_9105	PRELSG_08_v1	489210	489330	PRELSG_0813000	CWC16 domain-containing protein, putative
probe_cstm_P_relictum_0717_9104	PRELSG_08_v1	489330	489450	PRELSG_0813000	CWC16 domain-containing protein, putative
probe_cstm_P_relictum_0717_9103	PRELSG_08_v1	489450	489570	PRELSG_0813000	CWC16 domain-containing protein, putative
probe_cstm_P_relictum_0717_9102	PRELSG_08_v1	489570	489690	PRELSG_0813000	CWC16 domain-containing protein, putative
probe_cstm_P_relictum_0717_9101	PRELSG_08_v1	489690	489810	PRELSG_0813000	CWC16 domain-containing protein, putative
probe_cstm_P_relictum_0717_9100	PRELSG_08_v1	489810	489930	PRELSG_0813000	CWC16 domain-containing protein, putative
probe_cstm_P_relictum_0717_9099	PRELSG_08_v1	489930	490050	PRELSG_0813000	CWC16 domain-containing protein, putative
probe_cstm_P_relictum_0717_9098	PRELSG_08_v1	490050	490170	PRELSG_0813000	CWC16 domain-containing protein, putative
probe_cstm_P_relictum_0717_9097	PRELSG_08_v1	490170	490290	PRELSG_0813000	CWC16 domain-containing protein, putative
probe_cstm_P_relictum_0717_20619	PRELSG_00_v1_archived_contig_102	5355	5475	PRELSG_0012100	ETRAMP;early transcribed membrane protein
probe_cstm_P_relictum_0717_7458	PRELSG_00_v1_archived_contig_102	5412	5532	PRELSG_0012100	ETRAMP;early transcribed membrane protein
probe_cstm_P_relictum_0717_7457	PRELSG_00_v1_archived_contig_102	5532	5652	PRELSG_0012100	ETRAMP;early transcribed membrane protein
probe_cstm_P_relictum_0717_7456	PRELSG_00_v1_archived_contig_102	5652	5772	PRELSG_0012100	ETRAMP;early transcribed membrane protein
probe_cstm_P_relictum_0717_7455	PRELSG_00_v1_archived_contig_102	5772	5892	PRELSG_0012100	ETRAMP;early transcribed membrane protein	spike in high paracitemia samples and a repetitive region
probe_cstm_P_relictum_0717_20520	PRELSG_06_v1	156254	156374	PRELSG_0603800	conserved Plasmodium protein, unknown function
probe_cstm_P_relictum_0717_6736	PRELSG_06_v1	156326	156446	PRELSG_0603800	conserved Plasmodium protein, unknown function
probe_cstm_P_relictum_0717_6735	PRELSG_06_v1	156446	156566	PRELSG_0603800	conserved Plasmodium protein, unknown function
probe_cstm_P_relictum_0717_6734	PRELSG_06_v1	156566	156686	PRELSG_0603800	conserved Plasmodium protein, unknown function
probe_cstm_P_relictum_0717_6733	PRELSG_06_v1	156686	156806	PRELSG_0603800	conserved Plasmodium protein, unknown function
probe_cstm_P_relictum_0717_6732	PRELSG_06_v1	156806	156926	PRELSG_0603800	conserved Plasmodium protein, unknown function
probe_cstm_P_relictum_0717_6731	PRELSG_06_v1	156926	157046	PRELSG_0603800	conserved Plasmodium protein, unknown function
probe_cstm_P_relictum_0717_6730	PRELSG_06_v1	157046	157166	PRELSG_0603800	conserved Plasmodium protein, unknown function
probe_cstm_P_relictum_0717_6729	PRELSG_06_v1	157166	157286	PRELSG_0603800	conserved Plasmodium protein, unknown function
probe_cstm_P_relictum_0717_6728	PRELSG_06_v1	157286	157406	PRELSG_0603800	conserved Plasmodium protein, unknown function
probe_cstm_P_relictum_0717_6727	PRELSG_06_v1	157406	157526	PRELSG_0603800	conserved Plasmodium protein, unknown function
probe_cstm_P_relictum_0717_6726	PRELSG_06_v1	157526	157646	PRELSG_0603800	conserved Plasmodium protein, unknown function
probe_cstm_P_relictum_0717_6725	PRELSG_06_v1	157646	157766	PRELSG_0603800	conserved Plasmodium protein, unknown function
probe_cstm_P_relictum_0717_6724	PRELSG_06_v1	157766	157886	PRELSG_0603800	conserved Plasmodium protein, unknown function
probe_cstm_P_relictum_0717_20521	PRELSG_06_v1	158061	158181	PRELSG_0603800	conserved Plasmodium protein, unknown function
probe_cstm_P_relictum_0717_6740	PRELSG_06_v1	158160	158280	PRELSG_0603800	conserved Plasmodium protein, unknown function
probe_cstm_P_relictum_0717_6739	PRELSG_06_v1	158280	158400	PRELSG_0603800	conserved Plasmodium protein, unknown function
probe_cstm_P_relictum_0717_6738	PRELSG_06_v1	158400	158520	PRELSG_0603800	conserved Plasmodium protein, unknown function
probe_cstm_P_relictum_0717_6737	PRELSG_06_v1	158520	158640	PRELSG_0603800	conserved Plasmodium protein, unknown function
probe_cstm_P_relictum_0717_20522	PRELSG_06_v1	158760	158880	PRELSG_0603800	conserved Plasmodium protein, unknown function
probe_cstm_P_relictum_0717_6741	PRELSG_06_v1	158803	158923	PRELSG_0603800	conserved Plasmodium protein, unknown function
probe_cstm_P_relictum_0717_16005	PRELSG_09_v1	918550	918670	PRELSG_0926300	RPN7;26S proteasome regulatory subunit RPN7, putative
probe_cstm_P_relictum_0717_16006	PRELSG_09_v1	918670	918790	PRELSG_0926300	RPN7;26S proteasome regulatory subunit RPN7, putative
probe_cstm_P_relictum_0717_16007	PRELSG_09_v1	918790	918910	PRELSG_0926300	RPN7;26S proteasome regulatory subunit RPN7, putative
probe_cstm_P_relictum_0717_21670	PRELSG_09_v1	918796	918916	PRELSG_0926300	RPN7;26S proteasome regulatory subunit RPN7, putative
probe_cstm_P_relictum_0717_16008	PRELSG_09_v1	919184	919304	PRELSG_0926300	RPN7;26S proteasome regulatory subunit RPN7, putative
probe_cstm_P_relictum_0717_16009	PRELSG_09_v1	919304	919424	PRELSG_0926300	RPN7;26S proteasome regulatory subunit RPN7, putative
probe_cstm_P_relictum_0717_21671	PRELSG_09_v1	919397	919517	PRELSG_0926300	RPN7;26S proteasome regulatory subunit RPN7, putative
probe_cstm_P_relictum_0717_16010	PRELSG_09_v1	919616	919736	PRELSG_0926300	RPN7;26S proteasome regulatory subunit RPN7, putative
probe_cstm_P_relictum_0717_16011	PRELSG_09_v1	919736	919856	PRELSG_0926300	RPN7;26S proteasome regulatory subunit RPN7, putative
probe_cstm_P_relictum_0717_16012	PRELSG_09_v1	919856	919976	PRELSG_0926300	RPN7;26S proteasome regulatory subunit RPN7, putative
probe_cstm_P_relictum_0717_21672	PRELSG_09_v1	919928	920048	PRELSG_0926300	RPN7;26S proteasome regulatory subunit RPN7, putative
probe_cstm_P_relictum_0717_5410	PRELSG_14_v1	1432962	1433082	PRELSG_1439400	citrate/oxoglutarate carrier protein, putative
probe_cstm_P_relictum_0717_5411	PRELSG_14_v1	1433082	1433202	PRELSG_1439400	citrate/oxoglutarate carrier protein, putative
probe_cstm_P_relictum_0717_5412	PRELSG_14_v1	1433202	1433322	PRELSG_1439400	citrate/oxoglutarate carrier protein, putative
probe_cstm_P_relictum_0717_5413	PRELSG_14_v1	1433322	1433442	PRELSG_1439400	citrate/oxoglutarate carrier protein, putative
probe_cstm_P_relictum_0717_5414	PRELSG_14_v1	1433442	1433562	PRELSG_1439400	citrate/oxoglutarate carrier protein, putative
probe_cstm_P_relictum_0717_5415	PRELSG_14_v1	1433562	1433682	PRELSG_1439400	citrate/oxoglutarate carrier protein, putative
probe_cstm_P_relictum_0717_5416	PRELSG_14_v1	1433682	1433802	PRELSG_1439400	citrate/oxoglutarate carrier protein, putative
probe_cstm_P_relictum_0717_20399	PRELSG_14_v1	1433751	1433871	PRELSG_1439400	citrate/oxoglutarate carrier protein, putative
probe_cstm_P_relictum_0717_6032	PRELSG_14_v1	1997502	1997622	PRELSG_1451400	NOT4;CCR4-NOT transcription complex subunit 4, putative
probe_cstm_P_relictum_0717_6033	PRELSG_14_v1	1997622	1997742	PRELSG_1451400	NOT4;CCR4-NOT transcription complex subunit 4, putative
probe_cstm_P_relictum_0717_6034	PRELSG_14_v1	1997742	1997862	PRELSG_1451400	NOT4;CCR4-NOT transcription complex subunit 4, putative
probe_cstm_P_relictum_0717_6035	PRELSG_14_v1	1997862	1997982	PRELSG_1451400	NOT4;CCR4-NOT transcription complex subunit 4, putative
probe_cstm_P_relictum_0717_6036	PRELSG_14_v1	1997982	1998102	PRELSG_1451400	NOT4;CCR4-NOT transcription complex subunit 4, putative
probe_cstm_P_relictum_0717_6037	PRELSG_14_v1	1998102	1998222	PRELSG_1451400	NOT4;CCR4-NOT transcription complex subunit 4, putative
probe_cstm_P_relictum_0717_6038	PRELSG_14_v1	1998222	1998342	PRELSG_1451400	NOT4;CCR4-NOT transcription complex subunit 4, putative
probe_cstm_P_relictum_0717_6039	PRELSG_14_v1	1998342	1998462	PRELSG_1451400	NOT4;CCR4-NOT transcription complex subunit 4, putative
probe_cstm_P_relictum_0717_6040	PRELSG_14_v1	1998462	1998582	PRELSG_1451400	NOT4;CCR4-NOT transcription complex subunit 4, putative
probe_cstm_P_relictum_0717_6041	PRELSG_14_v1	1998582	1998702	PRELSG_1451400	NOT4;CCR4-NOT transcription complex subunit 4, putative
probe_cstm_P_relictum_0717_6042	PRELSG_14_v1	1998702	1998822	PRELSG_1451400	NOT4;CCR4-NOT transcription complex subunit 4, putative
probe_cstm_P_relictum_0717_6044	PRELSG_14_v1	1998942	1999062	PRELSG_1451400	NOT4;CCR4-NOT transcription complex subunit 4, putative
probe_cstm_P_relictum_0717_6045	PRELSG_14_v1	1999062	1999182	PRELSG_1451400	NOT4;CCR4-NOT transcription complex subunit 4, putative
probe_cstm_P_relictum_0717_6046	PRELSG_14_v1	1999182	1999302	PRELSG_1451400	NOT4;CCR4-NOT transcription complex subunit 4, putative
probe_cstm_P_relictum_0717_6047	PRELSG_14_v1	1999302	1999422	PRELSG_1451400	NOT4;CCR4-NOT transcription complex subunit 4, putative
probe_cstm_P_relictum_0717_6048	PRELSG_14_v1	1999422	1999542	PRELSG_1451400	NOT4;CCR4-NOT transcription complex subunit 4, putative
probe_cstm_P_relictum_0717_6049	PRELSG_14_v1	1999542	1999662	PRELSG_1451400	NOT4;CCR4-NOT transcription complex subunit 4, putative
probe_cstm_P_relictum_0717_6050	PRELSG_14_v1	1999662	1999782	PRELSG_1451400	NOT4;CCR4-NOT transcription complex subunit 4, putative
probe_cstm_P_relictum_0717_6051	PRELSG_14_v1	1999782	1999902	PRELSG_1451400	NOT4;CCR4-NOT transcription complex subunit 4, putative
probe_cstm_P_relictum_0717_6052	PRELSG_14_v1	1999902	2000022	PRELSG_1451400	NOT4;CCR4-NOT transcription complex subunit 4, putative
probe_cstm_P_relictum_0717_6053	PRELSG_14_v1	2000022	2000142	PRELSG_1451400	NOT4;CCR4-NOT transcription complex subunit 4, putative
probe_cstm_P_relictum_0717_6054	PRELSG_14_v1	2000142	2000262	PRELSG_1451400	NOT4;CCR4-NOT transcription complex subunit 4, putative
probe_cstm_P_relictum_0717_6055	PRELSG_14_v1	2000262	2000382	PRELSG_1451400	NOT4;CCR4-NOT transcription complex subunit 4, putative
probe_cstm_P_relictum_0717_6056	PRELSG_14_v1	2000382	2000502	PRELSG_1451400	NOT4;CCR4-NOT transcription complex subunit 4, putative
probe_cstm_P_relictum_0717_6057	PRELSG_14_v1	2000502	2000622	PRELSG_1451400	NOT4;CCR4-NOT transcription complex subunit 4, putative
probe_cstm_P_relictum_0717_6058	PRELSG_14_v1	2000622	2000742	PRELSG_1451400	NOT4;CCR4-NOT transcription complex subunit 4, putative
probe_cstm_P_relictum_0717_6059	PRELSG_14_v1	2000742	2000862	PRELSG_1451400	NOT4;CCR4-NOT transcription complex subunit 4, putative
probe_cstm_P_relictum_0717_6060	PRELSG_14_v1	2000862	2000982	PRELSG_1451400	NOT4;CCR4-NOT transcription complex subunit 4, putative
probe_cstm_P_relictum_0717_6061	PRELSG_14_v1	2000982	2001102	PRELSG_1451400	NOT4;CCR4-NOT transcription complex subunit 4, putative
probe_cstm_P_relictum_0717_6062	PRELSG_14_v1	2001102	2001222	PRELSG_1451400	NOT4;CCR4-NOT transcription complex subunit 4, putative
probe_cstm_P_relictum_0717_6063	PRELSG_14_v1	2001222	2001342	PRELSG_1451400	NOT4;CCR4-NOT transcription complex subunit 4, putative
probe_cstm_P_relictum_0717_20447	PRELSG_14_v1	2001327	2001447	PRELSG_1451400	NOT4;CCR4-NOT transcription complex subunit 4, putative
probe_cstm_P_relictum_0717_6043	PRELSG_14_v1	1998822	1998942	PRELSG_1451400	NOT4;CCR4-NOT transcription complex subunit 4, putative
probe_cstm_P_relictum_0717_10335	PRELSG_12_v1	1217369	1217489	PRELSG_1232500	conserved Plasmodium protein, unknown function
probe_cstm_P_relictum_0717_10336	PRELSG_12_v1	1217489	1217609	PRELSG_1232500	conserved Plasmodium protein, unknown function
probe_cstm_P_relictum_0717_10337	PRELSG_12_v1	1217609	1217729	PRELSG_1232500	conserved Plasmodium protein, unknown function
probe_cstm_P_relictum_0717_10338	PRELSG_12_v1	1217729	1217849	PRELSG_1232500	conserved Plasmodium protein, unknown function
probe_cstm_P_relictum_0717_10339	PRELSG_12_v1	1217849	1217969	PRELSG_1232500	conserved Plasmodium protein, unknown function
probe_cstm_P_relictum_0717_10340	PRELSG_12_v1	1217969	1218089	PRELSG_1232500	conserved Plasmodium protein, unknown function
probe_cstm_P_relictum_0717_10341	PRELSG_12_v1	1218089	1218209	PRELSG_1232500	conserved Plasmodium protein, unknown function
probe_cstm_P_relictum_0717_10342	PRELSG_12_v1	1218209	1218329	PRELSG_1232500	conserved Plasmodium protein, unknown function
probe_cstm_P_relictum_0717_10343	PRELSG_12_v1	1218329	1218449	PRELSG_1232500	conserved Plasmodium protein, unknown function
probe_cstm_P_relictum_0717_10344	PRELSG_12_v1	1218449	1218569	PRELSG_1232500	conserved Plasmodium protein, unknown function
probe_cstm_P_relictum_0717_10345	PRELSG_12_v1	1218569	1218689	PRELSG_1232500	conserved Plasmodium protein, unknown function
probe_cstm_P_relictum_0717_10346	PRELSG_12_v1	1218689	1218809	PRELSG_1232500	conserved Plasmodium protein, unknown function
probe_cstm_P_relictum_0717_10347	PRELSG_12_v1	1218809	1218929	PRELSG_1232500	conserved Plasmodium protein, unknown function
probe_cstm_P_relictum_0717_10348	PRELSG_12_v1	1218929	1219049	PRELSG_1232500	conserved Plasmodium protein, unknown function
probe_cstm_P_relictum_0717_10349	PRELSG_12_v1	1219049	1219169	PRELSG_1232500	conserved Plasmodium protein, unknown function
probe_cstm_P_relictum_0717_10350	PRELSG_12_v1	1219169	1219289	PRELSG_1232500	conserved Plasmodium protein, unknown function
probe_cstm_P_relictum_0717_10351	PRELSG_12_v1	1219289	1219409	PRELSG_1232500	conserved Plasmodium protein, unknown function
probe_cstm_P_relictum_0717_10352	PRELSG_12_v1	1219409	1219529	PRELSG_1232500	conserved Plasmodium protein, unknown function
probe_cstm_P_relictum_0717_10353	PRELSG_12_v1	1219529	1219649	PRELSG_1232500	conserved Plasmodium protein, unknown function
probe_cstm_P_relictum_0717_10354	PRELSG_12_v1	1219649	1219769	PRELSG_1232500	conserved Plasmodium protein, unknown function
probe_cstm_P_relictum_0717_10355	PRELSG_12_v1	1219769	1219889	PRELSG_1232500	conserved Plasmodium protein, unknown function
probe_cstm_P_relictum_0717_10356	PRELSG_12_v1	1219889	1220009	PRELSG_1232500	conserved Plasmodium protein, unknown function
probe_cstm_P_relictum_0717_10357	PRELSG_12_v1	1220009	1220129	PRELSG_1232500	conserved Plasmodium protein, unknown function
probe_cstm_P_relictum_0717_10358	PRELSG_12_v1	1220129	1220249	PRELSG_1232500	conserved Plasmodium protein, unknown function
probe_cstm_P_relictum_0717_10359	PRELSG_12_v1	1220249	1220369	PRELSG_1232500	conserved Plasmodium protein, unknown function
probe_cstm_P_relictum_0717_10360	PRELSG_12_v1	1220369	1220489	PRELSG_1232500	conserved Plasmodium protein, unknown function
probe_cstm_P_relictum_0717_10361	PRELSG_12_v1	1220489	1220609	PRELSG_1232500	conserved Plasmodium protein, unknown function
probe_cstm_P_relictum_0717_10362	PRELSG_12_v1	1220609	1220729	PRELSG_1232500	conserved Plasmodium protein, unknown function
probe_cstm_P_relictum_0717_10363	PRELSG_12_v1	1220729	1220849	PRELSG_1232500	conserved Plasmodium protein, unknown function
probe_cstm_P_relictum_0717_10364	PRELSG_12_v1	1220849	1220969	PRELSG_1232500	conserved Plasmodium protein, unknown function
probe_cstm_P_relictum_0717_10365	PRELSG_12_v1	1220969	1221089	PRELSG_1232500	conserved Plasmodium protein, unknown function
probe_cstm_P_relictum_0717_10366	PRELSG_12_v1	1221089	1221209	PRELSG_1232500	conserved Plasmodium protein, unknown function
probe_cstm_P_relictum_0717_10367	PRELSG_12_v1	1221209	1221329	PRELSG_1232500	conserved Plasmodium protein, unknown function
probe_cstm_P_relictum_0717_10368	PRELSG_12_v1	1221329	1221449	PRELSG_1232500	conserved Plasmodium protein, unknown function
probe_cstm_P_relictum_0717_10369	PRELSG_12_v1	1221449	1221569	PRELSG_1232500	conserved Plasmodium protein, unknown function
probe_cstm_P_relictum_0717_10370	PRELSG_12_v1	1221569	1221689	PRELSG_1232500	conserved Plasmodium protein, unknown function
probe_cstm_P_relictum_0717_10371	PRELSG_12_v1	1221689	1221809	PRELSG_1232500	conserved Plasmodium protein, unknown function
probe_cstm_P_relictum_0717_10372	PRELSG_12_v1	1221809	1221929	PRELSG_1232500	conserved Plasmodium protein, unknown function
probe_cstm_P_relictum_0717_10373	PRELSG_12_v1	1221929	1222049	PRELSG_1232500	conserved Plasmodium protein, unknown function
probe_cstm_P_relictum_0717_10374	PRELSG_12_v1	1222049	1222169	PRELSG_1232500	conserved Plasmodium protein, unknown function
probe_cstm_P_relictum_0717_10375	PRELSG_12_v1	1222169	1222289	PRELSG_1232500	conserved Plasmodium protein, unknown function
probe_cstm_P_relictum_0717_10376	PRELSG_12_v1	1222289	1222409	PRELSG_1232500	conserved Plasmodium protein, unknown function
probe_cstm_P_relictum_0717_10377	PRELSG_12_v1	1222409	1222529	PRELSG_1232500	conserved Plasmodium protein, unknown function
probe_cstm_P_relictum_0717_10378	PRELSG_12_v1	1222529	1222649	PRELSG_1232500	conserved Plasmodium protein, unknown function
probe_cstm_P_relictum_0717_10379	PRELSG_12_v1	1222649	1222769	PRELSG_1232500	conserved Plasmodium protein, unknown function
probe_cstm_P_relictum_0717_10380	PRELSG_12_v1	1222769	1222889	PRELSG_1232500	conserved Plasmodium protein, unknown function
probe_cstm_P_relictum_0717_10381	PRELSG_12_v1	1222889	1223009	PRELSG_1232500	conserved Plasmodium protein, unknown function
probe_cstm_P_relictum_0717_10382	PRELSG_12_v1	1223009	1223129	PRELSG_1232500	conserved Plasmodium protein, unknown function
probe_cstm_P_relictum_0717_10383	PRELSG_12_v1	1223129	1223249	PRELSG_1232500	conserved Plasmodium protein, unknown function
probe_cstm_P_relictum_0717_10384	PRELSG_12_v1	1223249	1223369	PRELSG_1232500	conserved Plasmodium protein, unknown function
probe_cstm_P_relictum_0717_10385	PRELSG_12_v1	1223369	1223489	PRELSG_1232500	conserved Plasmodium protein, unknown function
probe_cstm_P_relictum_0717_10386	PRELSG_12_v1	1223489	1223609	PRELSG_1232500	conserved Plasmodium protein, unknown function
probe_cstm_P_relictum_0717_10387	PRELSG_12_v1	1223609	1223729	PRELSG_1232500	conserved Plasmodium protein, unknown function
probe_cstm_P_relictum_0717_10388	PRELSG_12_v1	1223729	1223849	PRELSG_1232500	conserved Plasmodium protein, unknown function
probe_cstm_P_relictum_0717_10389	PRELSG_12_v1	1223849	1223969	PRELSG_1232500	conserved Plasmodium protein, unknown function
probe_cstm_P_relictum_0717_10390	PRELSG_12_v1	1223969	1224089	PRELSG_1232500	conserved Plasmodium protein, unknown function
probe_cstm_P_relictum_0717_10391	PRELSG_12_v1	1224089	1224209	PRELSG_1232500	conserved Plasmodium protein, unknown function
probe_cstm_P_relictum_0717_10392	PRELSG_12_v1	1224209	1224329	PRELSG_1232500	conserved Plasmodium protein, unknown function
probe_cstm_P_relictum_0717_10393	PRELSG_12_v1	1224329	1224449	PRELSG_1232500	conserved Plasmodium protein, unknown function
probe_cstm_P_relictum_0717_10394	PRELSG_12_v1	1224449	1224569	PRELSG_1232500	conserved Plasmodium protein, unknown function
probe_cstm_P_relictum_0717_10395	PRELSG_12_v1	1224569	1224689	PRELSG_1232500	conserved Plasmodium protein, unknown function
probe_cstm_P_relictum_0717_10396	PRELSG_12_v1	1224689	1224809	PRELSG_1232500	conserved Plasmodium protein, unknown function
probe_cstm_P_relictum_0717_10397	PRELSG_12_v1	1224809	1224929	PRELSG_1232500	conserved Plasmodium protein, unknown function
probe_cstm_P_relictum_0717_10398	PRELSG_12_v1	1224929	1225049	PRELSG_1232500	conserved Plasmodium protein, unknown function
probe_cstm_P_relictum_0717_10399	PRELSG_12_v1	1225049	1225169	PRELSG_1232500	conserved Plasmodium protein, unknown function
probe_cstm_P_relictum_0717_10400	PRELSG_12_v1	1225169	1225289	PRELSG_1232500	conserved Plasmodium protein, unknown function
probe_cstm_P_relictum_0717_10401	PRELSG_12_v1	1225289	1225409	PRELSG_1232500	conserved Plasmodium protein, unknown function
probe_cstm_P_relictum_0717_10402	PRELSG_12_v1	1225409	1225529	PRELSG_1232500	conserved Plasmodium protein, unknown function
probe_cstm_P_relictum_0717_10403	PRELSG_12_v1	1225529	1225649	PRELSG_1232500	conserved Plasmodium protein, unknown function
probe_cstm_P_relictum_0717_10404	PRELSG_12_v1	1225649	1225769	PRELSG_1232500	conserved Plasmodium protein, unknown function
probe_cstm_P_relictum_0717_10405	PRELSG_12_v1	1225769	1225889	PRELSG_1232500	conserved Plasmodium protein, unknown function
probe_cstm_P_relictum_0717_21005	PRELSG_12_v1	1225855	1225975	PRELSG_1232500	conserved Plasmodium protein, unknown function
probe_cstm_P_relictum_0717_10406	PRELSG_12_v1	1226370	1226490	PRELSG_1232500	conserved Plasmodium protein, unknown function
probe_cstm_P_relictum_0717_21007	PRELSG_12_v1	1226376	1226496	PRELSG_1232500	conserved Plasmodium protein, unknown function
probe_cstm_P_relictum_0717_16002	PRELSG_09_v1	886572	886692	PRELSG_0925400	MBF1;multiprotein-bridging factor 1, putative
probe_cstm_P_relictum_0717_16003	PRELSG_09_v1	886692	886812	PRELSG_0925400	MBF1;multiprotein-bridging factor 1, putative
probe_cstm_P_relictum_0717_16004	PRELSG_09_v1	886812	886932	PRELSG_0925400	MBF1;multiprotein-bridging factor 1, putative
probe_cstm_P_relictum_0717_21669	PRELSG_09_v1	886863	886983	PRELSG_0925400	MBF1;multiprotein-bridging factor 1, putative
probe_cstm_P_relictum_0717_20755	PRELSG_10_v1	644774	644894	PRELSG_1017700	aspartate--tRNA ligase, putative
probe_cstm_P_relictum_0717_8392	PRELSG_10_v1	644852	644972	PRELSG_1017700	aspartate--tRNA ligase, putative
probe_cstm_P_relictum_0717_8391	PRELSG_10_v1	644972	645092	PRELSG_1017700	aspartate--tRNA ligase, putative
probe_cstm_P_relictum_0717_8390	PRELSG_10_v1	645092	645212	PRELSG_1017700	aspartate--tRNA ligase, putative
probe_cstm_P_relictum_0717_8389	PRELSG_10_v1	645212	645332	PRELSG_1017700	aspartate--tRNA ligase, putative
probe_cstm_P_relictum_0717_8388	PRELSG_10_v1	645332	645452	PRELSG_1017700	aspartate--tRNA ligase, putative
probe_cstm_P_relictum_0717_8387	PRELSG_10_v1	645452	645572	PRELSG_1017700	aspartate--tRNA ligase, putative
probe_cstm_P_relictum_0717_8386	PRELSG_10_v1	645572	645692	PRELSG_1017700	aspartate--tRNA ligase, putative
probe_cstm_P_relictum_0717_8385	PRELSG_10_v1	645692	645812	PRELSG_1017700	aspartate--tRNA ligase, putative
probe_cstm_P_relictum_0717_8384	PRELSG_10_v1	645812	645932	PRELSG_1017700	aspartate--tRNA ligase, putative
probe_cstm_P_relictum_0717_8383	PRELSG_10_v1	645932	646052	PRELSG_1017700	aspartate--tRNA ligase, putative
probe_cstm_P_relictum_0717_8382	PRELSG_10_v1	646052	646172	PRELSG_1017700	aspartate--tRNA ligase, putative
probe_cstm_P_relictum_0717_8381	PRELSG_10_v1	646172	646292	PRELSG_1017700	aspartate--tRNA ligase, putative
probe_cstm_P_relictum_0717_8380	PRELSG_10_v1	646292	646412	PRELSG_1017700	aspartate--tRNA ligase, putative
probe_cstm_P_relictum_0717_8379	PRELSG_10_v1	646412	646532	PRELSG_1017700	aspartate--tRNA ligase, putative
probe_cstm_P_relictum_0717_8378	PRELSG_10_v1	646532	646652	PRELSG_1017700	aspartate--tRNA ligase, putative
probe_cstm_P_relictum_0717_8377	PRELSG_10_v1	646652	646772	PRELSG_1017700	aspartate--tRNA ligase, putative
probe_cstm_P_relictum_0717_8376	PRELSG_10_v1	646772	646892	PRELSG_1017700	aspartate--tRNA ligase, putative
probe_cstm_P_relictum_0717_8375	PRELSG_10_v1	646892	647012	PRELSG_1017700	aspartate--tRNA ligase, putative
probe_cstm_P_relictum_0717_8374	PRELSG_10_v1	647012	647132	PRELSG_1017700	aspartate--tRNA ligase, putative
probe_cstm_P_relictum_0717_8373	PRELSG_10_v1	647132	647252	PRELSG_1017700	aspartate--tRNA ligase, putative
probe_cstm_P_relictum_0717_8372	PRELSG_10_v1	647252	647372	PRELSG_1017700	aspartate--tRNA ligase, putative
probe_cstm_P_relictum_0717_8371	PRELSG_10_v1	647372	647492	PRELSG_1017700	aspartate--tRNA ligase, putative
probe_cstm_P_relictum_0717_8370	PRELSG_10_v1	647492	647612	PRELSG_1017700	aspartate--tRNA ligase, putative
probe_cstm_P_relictum_0717_8369	PRELSG_10_v1	647612	647732	PRELSG_1017700	aspartate--tRNA ligase, putative
probe_cstm_P_relictum_0717_16795	PRELSG_00_v1_archived_contig_434	3980	4100	PRELSG_0029200	Plasmodium exported protein, unknown function
probe_cstm_P_relictum_0717_21759	PRELSG_00_v1_archived_contig_434	4055	4175	PRELSG_0029200	Plasmodium exported protein, unknown function
probe_cstm_P_relictum_0717_20100	PRELSG_13_v1	995430	995550	PRELSG_1324100	lipase, putative
probe_cstm_P_relictum_0717_2437	PRELSG_13_v1	995538	995658	PRELSG_1324100	lipase, putative
probe_cstm_P_relictum_0717_2436	PRELSG_13_v1	995658	995778	PRELSG_1324100	lipase, putative
probe_cstm_P_relictum_0717_2435	PRELSG_13_v1	995778	995898	PRELSG_1324100	lipase, putative
probe_cstm_P_relictum_0717_2434	PRELSG_13_v1	995898	996018	PRELSG_1324100	lipase, putative	spike in high paracitemia samples and a repetitive region
probe_cstm_P_relictum_0717_2433	PRELSG_13_v1	996018	996138	PRELSG_1324100	lipase, putative
probe_cstm_P_relictum_0717_2432	PRELSG_13_v1	996138	996258	PRELSG_1324100	lipase, putative
probe_cstm_P_relictum_0717_2431	PRELSG_13_v1	996258	996378	PRELSG_1324100	lipase, putative
probe_cstm_P_relictum_0717_2430	PRELSG_13_v1	996378	996498	PRELSG_1324100	lipase, putative
probe_cstm_P_relictum_0717_2429	PRELSG_13_v1	996498	996618	PRELSG_1324100	lipase, putative
probe_cstm_P_relictum_0717_2428	PRELSG_13_v1	996618	996738	PRELSG_1324100	lipase, putative
probe_cstm_P_relictum_0717_2427	PRELSG_13_v1	996738	996858	PRELSG_1324100	lipase, putative
probe_cstm_P_relictum_0717_2426	PRELSG_13_v1	996858	996978	PRELSG_1324100	lipase, putative
probe_cstm_P_relictum_0717_2425	PRELSG_13_v1	996978	997098	PRELSG_1324100	lipase, putative
probe_cstm_P_relictum_0717_2424	PRELSG_13_v1	997098	997218	PRELSG_1324100	lipase, putative
probe_cstm_P_relictum_0717_2423	PRELSG_13_v1	997218	997338	PRELSG_1324100	lipase, putative
probe_cstm_P_relictum_0717_2422	PRELSG_13_v1	997338	997458	PRELSG_1324100	lipase, putative
probe_cstm_P_relictum_0717_2421	PRELSG_13_v1	997458	997578	PRELSG_1324100	lipase, putative
probe_cstm_P_relictum_0717_2420	PRELSG_13_v1	997578	997698	PRELSG_1324100	lipase, putative
probe_cstm_P_relictum_0717_2419	PRELSG_13_v1	997698	997818	PRELSG_1324100	lipase, putative
probe_cstm_P_relictum_0717_2418	PRELSG_13_v1	997818	997938	PRELSG_1324100	lipase, putative
probe_cstm_P_relictum_0717_2417	PRELSG_13_v1	997938	998058	PRELSG_1324100	lipase, putative
probe_cstm_P_relictum_0717_2416	PRELSG_13_v1	998058	998178	PRELSG_1324100	lipase, putative
probe_cstm_P_relictum_0717_16089	PRELSG_09_v1	974666	974786	PRELSG_0928200	armadillo repeat protein PF16, putative
probe_cstm_P_relictum_0717_16090	PRELSG_09_v1	974786	974906	PRELSG_0928200	armadillo repeat protein PF16, putative
probe_cstm_P_relictum_0717_16091	PRELSG_09_v1	974906	975026	PRELSG_0928200	armadillo repeat protein PF16, putative
probe_cstm_P_relictum_0717_16092	PRELSG_09_v1	975026	975146	PRELSG_0928200	armadillo repeat protein PF16, putative
probe_cstm_P_relictum_0717_16093	PRELSG_09_v1	975146	975266	PRELSG_0928200	armadillo repeat protein PF16, putative
probe_cstm_P_relictum_0717_16094	PRELSG_09_v1	975266	975386	PRELSG_0928200	armadillo repeat protein PF16, putative
probe_cstm_P_relictum_0717_16095	PRELSG_09_v1	975386	975506	PRELSG_0928200	armadillo repeat protein PF16, putative
probe_cstm_P_relictum_0717_16096	PRELSG_09_v1	975506	975626	PRELSG_0928200	armadillo repeat protein PF16, putative
probe_cstm_P_relictum_0717_16097	PRELSG_09_v1	975626	975746	PRELSG_0928200	armadillo repeat protein PF16, putative
probe_cstm_P_relictum_0717_16098	PRELSG_09_v1	975746	975866	PRELSG_0928200	armadillo repeat protein PF16, putative
probe_cstm_P_relictum_0717_16099	PRELSG_09_v1	975866	975986	PRELSG_0928200	armadillo repeat protein PF16, putative
probe_cstm_P_relictum_0717_21678	PRELSG_09_v1	975923	976043	PRELSG_0928200	armadillo repeat protein PF16, putative
probe_cstm_P_relictum_0717_16100	PRELSG_09_v1	976418	976538	PRELSG_0928200	armadillo repeat protein PF16, putative
probe_cstm_P_relictum_0717_21679	PRELSG_09_v1	976445	976565	PRELSG_0928200	armadillo repeat protein PF16, putative
probe_cstm_P_relictum_0717_8422	PRELSG_10_v1	689462	689582	PRELSG_1019000	conserved protein, unknown function
probe_cstm_P_relictum_0717_20760	PRELSG_10_v1	689466	689586	PRELSG_1019000	conserved protein, unknown function
probe_cstm_P_relictum_0717_8423	PRELSG_10_v1	689708	689828	PRELSG_1019000	conserved protein, unknown function
probe_cstm_P_relictum_0717_8424	PRELSG_10_v1	689828	689948	PRELSG_1019000	conserved protein, unknown function
probe_cstm_P_relictum_0717_8425	PRELSG_10_v1	689948	690068	PRELSG_1019000	conserved protein, unknown function
probe_cstm_P_relictum_0717_8426	PRELSG_10_v1	690068	690188	PRELSG_1019000	conserved protein, unknown function
probe_cstm_P_relictum_0717_20761	PRELSG_10_v1	690150	690270	PRELSG_1019000	conserved protein, unknown function
probe_cstm_P_relictum_0717_13964	PRELSG_07_v1	372634	372754	PRELSG_0708200	NBP35;cytosolic Fe-S cluster assembly factor NBP35, putative
probe_cstm_P_relictum_0717_13965	PRELSG_07_v1	372754	372874	PRELSG_0708200	NBP35;cytosolic Fe-S cluster assembly factor NBP35, putative
probe_cstm_P_relictum_0717_13966	PRELSG_07_v1	372874	372994	PRELSG_0708200	NBP35;cytosolic Fe-S cluster assembly factor NBP35, putative
probe_cstm_P_relictum_0717_13967	PRELSG_07_v1	372994	373114	PRELSG_0708200	NBP35;cytosolic Fe-S cluster assembly factor NBP35, putative
probe_cstm_P_relictum_0717_13968	PRELSG_07_v1	373114	373234	PRELSG_0708200	NBP35;cytosolic Fe-S cluster assembly factor NBP35, putative
probe_cstm_P_relictum_0717_13969	PRELSG_07_v1	373234	373354	PRELSG_0708200	NBP35;cytosolic Fe-S cluster assembly factor NBP35, putative
probe_cstm_P_relictum_0717_13970	PRELSG_07_v1	373354	373474	PRELSG_0708200	NBP35;cytosolic Fe-S cluster assembly factor NBP35, putative	spike in high paracitemia samples and a repetitive region
probe_cstm_P_relictum_0717_13971	PRELSG_07_v1	373474	373594	PRELSG_0708200	NBP35;cytosolic Fe-S cluster assembly factor NBP35, putative
probe_cstm_P_relictum_0717_13972	PRELSG_07_v1	373594	373714	PRELSG_0708200	NBP35;cytosolic Fe-S cluster assembly factor NBP35, putative
probe_cstm_P_relictum_0717_13973	PRELSG_07_v1	373714	373834	PRELSG_0708200	NBP35;cytosolic Fe-S cluster assembly factor NBP35, putative
probe_cstm_P_relictum_0717_21393	PRELSG_07_v1	373774	373894	PRELSG_0708200	NBP35;cytosolic Fe-S cluster assembly factor NBP35, putative
probe_cstm_P_relictum_0717_16838	PRELSG_00_v1_archived_contig_410	309	429	PRELSG_0027400	ETRAMP;early transcribed membrane protein
probe_cstm_P_relictum_0717_15967	PRELSG_09_v1	820077	820197	PRELSG_0923500	WD repeat-containing protein, putative
probe_cstm_P_relictum_0717_15968	PRELSG_09_v1	820197	820317	PRELSG_0923500	WD repeat-containing protein, putative
probe_cstm_P_relictum_0717_15969	PRELSG_09_v1	820317	820437	PRELSG_0923500	WD repeat-containing protein, putative
probe_cstm_P_relictum_0717_15970	PRELSG_09_v1	820437	820557	PRELSG_0923500	WD repeat-containing protein, putative
probe_cstm_P_relictum_0717_15971	PRELSG_09_v1	820557	820677	PRELSG_0923500	WD repeat-containing protein, putative
probe_cstm_P_relictum_0717_15972	PRELSG_09_v1	820677	820797	PRELSG_0923500	WD repeat-containing protein, putative
probe_cstm_P_relictum_0717_15973	PRELSG_09_v1	820797	820917	PRELSG_0923500	WD repeat-containing protein, putative
probe_cstm_P_relictum_0717_15974	PRELSG_09_v1	820917	821037	PRELSG_0923500	WD repeat-containing protein, putative
probe_cstm_P_relictum_0717_15975	PRELSG_09_v1	821037	821157	PRELSG_0923500	WD repeat-containing protein, putative
probe_cstm_P_relictum_0717_15976	PRELSG_09_v1	821157	821277	PRELSG_0923500	WD repeat-containing protein, putative
probe_cstm_P_relictum_0717_15977	PRELSG_09_v1	821277	821397	PRELSG_0923500	WD repeat-containing protein, putative
probe_cstm_P_relictum_0717_15978	PRELSG_09_v1	821397	821517	PRELSG_0923500	WD repeat-containing protein, putative
probe_cstm_P_relictum_0717_15979	PRELSG_09_v1	821517	821637	PRELSG_0923500	WD repeat-containing protein, putative
probe_cstm_P_relictum_0717_15980	PRELSG_09_v1	821637	821757	PRELSG_0923500	WD repeat-containing protein, putative
probe_cstm_P_relictum_0717_15981	PRELSG_09_v1	821757	821877	PRELSG_0923500	WD repeat-containing protein, putative
probe_cstm_P_relictum_0717_15982	PRELSG_09_v1	821877	821997	PRELSG_0923500	WD repeat-containing protein, putative
probe_cstm_P_relictum_0717_15983	PRELSG_09_v1	821997	822117	PRELSG_0923500	WD repeat-containing protein, putative
probe_cstm_P_relictum_0717_15984	PRELSG_09_v1	822117	822237	PRELSG_0923500	WD repeat-containing protein, putative
probe_cstm_P_relictum_0717_15985	PRELSG_09_v1	822237	822357	PRELSG_0923500	WD repeat-containing protein, putative
probe_cstm_P_relictum_0717_15986	PRELSG_09_v1	822357	822477	PRELSG_0923500	WD repeat-containing protein, putative
probe_cstm_P_relictum_0717_15987	PRELSG_09_v1	822477	822597	PRELSG_0923500	WD repeat-containing protein, putative
probe_cstm_P_relictum_0717_15988	PRELSG_09_v1	822597	822717	PRELSG_0923500	WD repeat-containing protein, putative
probe_cstm_P_relictum_0717_15989	PRELSG_09_v1	822717	822837	PRELSG_0923500	WD repeat-containing protein, putative
probe_cstm_P_relictum_0717_15990	PRELSG_09_v1	822837	822957	PRELSG_0923500	WD repeat-containing protein, putative
probe_cstm_P_relictum_0717_15991	PRELSG_09_v1	822957	823077	PRELSG_0923500	WD repeat-containing protein, putative
probe_cstm_P_relictum_0717_15992	PRELSG_09_v1	823077	823197	PRELSG_0923500	WD repeat-containing protein, putative
probe_cstm_P_relictum_0717_15993	PRELSG_09_v1	823197	823317	PRELSG_0923500	WD repeat-containing protein, putative
probe_cstm_P_relictum_0717_15994	PRELSG_09_v1	823317	823437	PRELSG_0923500	WD repeat-containing protein, putative
probe_cstm_P_relictum_0717_15995	PRELSG_09_v1	823437	823557	PRELSG_0923500	WD repeat-containing protein, putative
probe_cstm_P_relictum_0717_21657	PRELSG_09_v1	823443	823563	PRELSG_0923500	WD repeat-containing protein, putative
probe_cstm_P_relictum_0717_21482	PRELSG_07_v1	1005549	1005669	PRELSG_0727400	conserved Plasmodium protein, unknown function
probe_cstm_P_relictum_0717_14856	PRELSG_07_v1	1005606	1005726	PRELSG_0727400	conserved Plasmodium protein, unknown function
probe_cstm_P_relictum_0717_14855	PRELSG_07_v1	1005726	1005846	PRELSG_0727400	conserved Plasmodium protein, unknown function
probe_cstm_P_relictum_0717_1112	PRELSG_05_v1	392995	393115	PRELSG_0511700	HAT1;histone acetyltransferase, putative
probe_cstm_P_relictum_0717_6556	PRELSG_05_v1	392995	393115	PRELSG_0511700	HAT1;histone acetyltransferase, putative
probe_cstm_P_relictum_0717_1090	PRELSG_05_v1	393390	393510	PRELSG_0511700	HAT1;histone acetyltransferase, putative
probe_cstm_P_relictum_0717_6558	PRELSG_05_v1	393390	393510	PRELSG_0511700	HAT1;histone acetyltransferase, putative
probe_cstm_P_relictum_0717_1091	PRELSG_05_v1	393510	393630	PRELSG_0511700	HAT1;histone acetyltransferase, putative
probe_cstm_P_relictum_0717_6559	PRELSG_05_v1	393510	393630	PRELSG_0511700	HAT1;histone acetyltransferase, putative
probe_cstm_P_relictum_0717_1092	PRELSG_05_v1	393630	393750	PRELSG_0511700	HAT1;histone acetyltransferase, putative
probe_cstm_P_relictum_0717_6560	PRELSG_05_v1	393630	393750	PRELSG_0511700	HAT1;histone acetyltransferase, putative
probe_cstm_P_relictum_0717_1093	PRELSG_05_v1	393750	393870	PRELSG_0511700	HAT1;histone acetyltransferase, putative
probe_cstm_P_relictum_0717_6561	PRELSG_05_v1	393750	393870	PRELSG_0511700	HAT1;histone acetyltransferase, putative
probe_cstm_P_relictum_0717_1094	PRELSG_05_v1	393870	393990	PRELSG_0511700	HAT1;histone acetyltransferase, putative
probe_cstm_P_relictum_0717_6562	PRELSG_05_v1	393870	393990	PRELSG_0511700	HAT1;histone acetyltransferase, putative
probe_cstm_P_relictum_0717_1095	PRELSG_05_v1	393990	394110	PRELSG_0511700	HAT1;histone acetyltransferase, putative
probe_cstm_P_relictum_0717_6563	PRELSG_05_v1	393990	394110	PRELSG_0511700	HAT1;histone acetyltransferase, putative
probe_cstm_P_relictum_0717_1096	PRELSG_05_v1	394110	394230	PRELSG_0511700	HAT1;histone acetyltransferase, putative
probe_cstm_P_relictum_0717_6564	PRELSG_05_v1	394110	394230	PRELSG_0511700	HAT1;histone acetyltransferase, putative
probe_cstm_P_relictum_0717_1097	PRELSG_05_v1	394230	394350	PRELSG_0511700	HAT1;histone acetyltransferase, putative
probe_cstm_P_relictum_0717_6565	PRELSG_05_v1	394230	394350	PRELSG_0511700	HAT1;histone acetyltransferase, putative
probe_cstm_P_relictum_0717_1098	PRELSG_05_v1	394350	394470	PRELSG_0511700	HAT1;histone acetyltransferase, putative
probe_cstm_P_relictum_0717_6566	PRELSG_05_v1	394350	394470	PRELSG_0511700	HAT1;histone acetyltransferase, putative
probe_cstm_P_relictum_0717_1099	PRELSG_05_v1	394470	394590	PRELSG_0511700	HAT1;histone acetyltransferase, putative
probe_cstm_P_relictum_0717_6567	PRELSG_05_v1	394470	394590	PRELSG_0511700	HAT1;histone acetyltransferase, putative
probe_cstm_P_relictum_0717_1100	PRELSG_05_v1	394590	394710	PRELSG_0511700	HAT1;histone acetyltransferase, putative
probe_cstm_P_relictum_0717_6568	PRELSG_05_v1	394590	394710	PRELSG_0511700	HAT1;histone acetyltransferase, putative
probe_cstm_P_relictum_0717_1101	PRELSG_05_v1	394710	394830	PRELSG_0511700	HAT1;histone acetyltransferase, putative
probe_cstm_P_relictum_0717_6569	PRELSG_05_v1	394710	394830	PRELSG_0511700	HAT1;histone acetyltransferase, putative
probe_cstm_P_relictum_0717_1102	PRELSG_05_v1	394830	394950	PRELSG_0511700	HAT1;histone acetyltransferase, putative
probe_cstm_P_relictum_0717_6570	PRELSG_05_v1	394830	394950	PRELSG_0511700	HAT1;histone acetyltransferase, putative
probe_cstm_P_relictum_0717_1103	PRELSG_05_v1	394950	395070	PRELSG_0511700	HAT1;histone acetyltransferase, putative
probe_cstm_P_relictum_0717_6571	PRELSG_05_v1	394950	395070	PRELSG_0511700	HAT1;histone acetyltransferase, putative
probe_cstm_P_relictum_0717_1104	PRELSG_05_v1	395070	395190	PRELSG_0511700	HAT1;histone acetyltransferase, putative
probe_cstm_P_relictum_0717_6572	PRELSG_05_v1	395070	395190	PRELSG_0511700	HAT1;histone acetyltransferase, putative
probe_cstm_P_relictum_0717_1105	PRELSG_05_v1	395190	395310	PRELSG_0511700	HAT1;histone acetyltransferase, putative
probe_cstm_P_relictum_0717_6573	PRELSG_05_v1	395190	395310	PRELSG_0511700	HAT1;histone acetyltransferase, putative
probe_cstm_P_relictum_0717_1106	PRELSG_05_v1	395310	395430	PRELSG_0511700	HAT1;histone acetyltransferase, putative
probe_cstm_P_relictum_0717_6574	PRELSG_05_v1	395310	395430	PRELSG_0511700	HAT1;histone acetyltransferase, putative
probe_cstm_P_relictum_0717_1107	PRELSG_05_v1	395430	395550	PRELSG_0511700	HAT1;histone acetyltransferase, putative
probe_cstm_P_relictum_0717_6575	PRELSG_05_v1	395430	395550	PRELSG_0511700	HAT1;histone acetyltransferase, putative
probe_cstm_P_relictum_0717_1108	PRELSG_05_v1	395550	395670	PRELSG_0511700	HAT1;histone acetyltransferase, putative
probe_cstm_P_relictum_0717_6576	PRELSG_05_v1	395550	395670	PRELSG_0511700	HAT1;histone acetyltransferase, putative
probe_cstm_P_relictum_0717_1109	PRELSG_05_v1	395670	395790	PRELSG_0511700	HAT1;histone acetyltransferase, putative
probe_cstm_P_relictum_0717_6577	PRELSG_05_v1	395670	395790	PRELSG_0511700	HAT1;histone acetyltransferase, putative
probe_cstm_P_relictum_0717_1110	PRELSG_05_v1	395790	395910	PRELSG_0511700	HAT1;histone acetyltransferase, putative
probe_cstm_P_relictum_0717_6578	PRELSG_05_v1	395790	395910	PRELSG_0511700	HAT1;histone acetyltransferase, putative
probe_cstm_P_relictum_0717_1111	PRELSG_05_v1	395910	396030	PRELSG_0511700	HAT1;histone acetyltransferase, putative
probe_cstm_P_relictum_0717_6579	PRELSG_05_v1	395910	396030	PRELSG_0511700	HAT1;histone acetyltransferase, putative
probe_cstm_P_relictum_0717_19999	PRELSG_05_v1	395919	396039	PRELSG_0511700	HAT1;histone acetyltransferase, putative
probe_cstm_P_relictum_0717_20500	PRELSG_05_v1	395919	396039	PRELSG_0511700	HAT1;histone acetyltransferase, putative
probe_cstm_P_relictum_0717_1113	PRELSG_05_v1	393115	393235	PRELSG_0511700	HAT1;histone acetyltransferase, putative
probe_cstm_P_relictum_0717_6557	PRELSG_05_v1	393115	393235	PRELSG_0511700	HAT1;histone acetyltransferase, putative
probe_cstm_P_relictum_0717_20000	PRELSG_05_v1	393160	393280	PRELSG_0511700	HAT1;histone acetyltransferase, putative
probe_cstm_P_relictum_0717_20499	PRELSG_05_v1	393160	393280	PRELSG_0511700	HAT1;histone acetyltransferase, putative
probe_cstm_P_relictum_0717_5241	PRELSG_14_v1	1271047	1271167	PRELSG_1435600	ribulose-phosphate 3-epimerase, putative
probe_cstm_P_relictum_0717_5242	PRELSG_14_v1	1271167	1271287	PRELSG_1435600	ribulose-phosphate 3-epimerase, putative
probe_cstm_P_relictum_0717_5243	PRELSG_14_v1	1271287	1271407	PRELSG_1435600	ribulose-phosphate 3-epimerase, putative
probe_cstm_P_relictum_0717_5244	PRELSG_14_v1	1271407	1271527	PRELSG_1435600	ribulose-phosphate 3-epimerase, putative
probe_cstm_P_relictum_0717_5245	PRELSG_14_v1	1271527	1271647	PRELSG_1435600	ribulose-phosphate 3-epimerase, putative
probe_cstm_P_relictum_0717_20380	PRELSG_14_v1	1271611	1271731	PRELSG_1435600	ribulose-phosphate 3-epimerase, putative
probe_cstm_P_relictum_0717_6100	PRELSG_14_v1	2013194	2013314	PRELSG_1451800	ATP synthase subunit beta, mitochondrial, putative
probe_cstm_P_relictum_0717_6101	PRELSG_14_v1	2013314	2013434	PRELSG_1451800	ATP synthase subunit beta, mitochondrial, putative
probe_cstm_P_relictum_0717_6102	PRELSG_14_v1	2013434	2013554	PRELSG_1451800	ATP synthase subunit beta, mitochondrial, putative
probe_cstm_P_relictum_0717_6103	PRELSG_14_v1	2013554	2013674	PRELSG_1451800	ATP synthase subunit beta, mitochondrial, putative
probe_cstm_P_relictum_0717_6104	PRELSG_14_v1	2013674	2013794	PRELSG_1451800	ATP synthase subunit beta, mitochondrial, putative
probe_cstm_P_relictum_0717_6105	PRELSG_14_v1	2013794	2013914	PRELSG_1451800	ATP synthase subunit beta, mitochondrial, putative
probe_cstm_P_relictum_0717_6106	PRELSG_14_v1	2013914	2014034	PRELSG_1451800	ATP synthase subunit beta, mitochondrial, putative
probe_cstm_P_relictum_0717_6107	PRELSG_14_v1	2014034	2014154	PRELSG_1451800	ATP synthase subunit beta, mitochondrial, putative
probe_cstm_P_relictum_0717_6108	PRELSG_14_v1	2014154	2014274	PRELSG_1451800	ATP synthase subunit beta, mitochondrial, putative	spike in high paracitemia samples and a repetitive region
probe_cstm_P_relictum_0717_6109	PRELSG_14_v1	2014274	2014394	PRELSG_1451800	ATP synthase subunit beta, mitochondrial, putative	spike in high paracitemia samples and a repetitive region
probe_cstm_P_relictum_0717_6110	PRELSG_14_v1	2014394	2014514	PRELSG_1451800	ATP synthase subunit beta, mitochondrial, putative
probe_cstm_P_relictum_0717_6111	PRELSG_14_v1	2014514	2014634	PRELSG_1451800	ATP synthase subunit beta, mitochondrial, putative
probe_cstm_P_relictum_0717_6112	PRELSG_14_v1	2014634	2014754	PRELSG_1451800	ATP synthase subunit beta, mitochondrial, putative
probe_cstm_P_relictum_0717_20452	PRELSG_14_v1	2014679	2014799	PRELSG_1451800	ATP synthase subunit beta, mitochondrial, putative
probe_cstm_P_relictum_0717_1872	PRELSG_13_v1	529296	529416	PRELSG_1312900	eukaryotic translation initiation factor eIF2A, putative
probe_cstm_P_relictum_0717_1873	PRELSG_13_v1	529416	529536	PRELSG_1312900	eukaryotic translation initiation factor eIF2A, putative
probe_cstm_P_relictum_0717_1874	PRELSG_13_v1	529536	529656	PRELSG_1312900	eukaryotic translation initiation factor eIF2A, putative
probe_cstm_P_relictum_0717_1875	PRELSG_13_v1	529656	529776	PRELSG_1312900	eukaryotic translation initiation factor eIF2A, putative
probe_cstm_P_relictum_0717_1876	PRELSG_13_v1	529776	529896	PRELSG_1312900	eukaryotic translation initiation factor eIF2A, putative
probe_cstm_P_relictum_0717_1877	PRELSG_13_v1	529896	530016	PRELSG_1312900	eukaryotic translation initiation factor eIF2A, putative
probe_cstm_P_relictum_0717_1878	PRELSG_13_v1	530016	530136	PRELSG_1312900	eukaryotic translation initiation factor eIF2A, putative
probe_cstm_P_relictum_0717_1879	PRELSG_13_v1	530136	530256	PRELSG_1312900	eukaryotic translation initiation factor eIF2A, putative
probe_cstm_P_relictum_0717_1880	PRELSG_13_v1	530256	530376	PRELSG_1312900	eukaryotic translation initiation factor eIF2A, putative
probe_cstm_P_relictum_0717_1881	PRELSG_13_v1	530376	530496	PRELSG_1312900	eukaryotic translation initiation factor eIF2A, putative
probe_cstm_P_relictum_0717_1882	PRELSG_13_v1	530496	530616	PRELSG_1312900	eukaryotic translation initiation factor eIF2A, putative
probe_cstm_P_relictum_0717_1883	PRELSG_13_v1	530616	530736	PRELSG_1312900	eukaryotic translation initiation factor eIF2A, putative
probe_cstm_P_relictum_0717_1884	PRELSG_13_v1	530736	530856	PRELSG_1312900	eukaryotic translation initiation factor eIF2A, putative
probe_cstm_P_relictum_0717_1885	PRELSG_13_v1	530856	530976	PRELSG_1312900	eukaryotic translation initiation factor eIF2A, putative
probe_cstm_P_relictum_0717_1886	PRELSG_13_v1	530976	531096	PRELSG_1312900	eukaryotic translation initiation factor eIF2A, putative
probe_cstm_P_relictum_0717_20051	PRELSG_13_v1	531054	531174	PRELSG_1312900	eukaryotic translation initiation factor eIF2A, putative
probe_cstm_P_relictum_0717_20856	PRELSG_08_v1	863898	864018	PRELSG_0822900	60S ribosomal protein L26, putative
probe_cstm_P_relictum_0717_9248	PRELSG_08_v1	863913	864033	PRELSG_0822900	60S ribosomal protein L26, putative
probe_cstm_P_relictum_0717_9247	PRELSG_08_v1	864033	864153	PRELSG_0822900	60S ribosomal protein L26, putative
probe_cstm_P_relictum_0717_21094	PRELSG_12_v1	1992518	1992638	PRELSG_1251500	VPS13 domain-containing protein, putative
probe_cstm_P_relictum_0717_11067	PRELSG_12_v1	1992635	1992755	PRELSG_1251500	VPS13 domain-containing protein, putative
probe_cstm_P_relictum_0717_11066	PRELSG_12_v1	1992755	1992875	PRELSG_1251500	VPS13 domain-containing protein, putative
probe_cstm_P_relictum_0717_11065	PRELSG_12_v1	1992875	1992995	PRELSG_1251500	VPS13 domain-containing protein, putative
probe_cstm_P_relictum_0717_11064	PRELSG_12_v1	1992995	1993115	PRELSG_1251500	VPS13 domain-containing protein, putative
probe_cstm_P_relictum_0717_11063	PRELSG_12_v1	1993115	1993235	PRELSG_1251500	VPS13 domain-containing protein, putative
probe_cstm_P_relictum_0717_11062	PRELSG_12_v1	1993235	1993355	PRELSG_1251500	VPS13 domain-containing protein, putative
probe_cstm_P_relictum_0717_11061	PRELSG_12_v1	1993355	1993475	PRELSG_1251500	VPS13 domain-containing protein, putative
probe_cstm_P_relictum_0717_11060	PRELSG_12_v1	1993475	1993595	PRELSG_1251500	VPS13 domain-containing protein, putative
probe_cstm_P_relictum_0717_11059	PRELSG_12_v1	1993595	1993715	PRELSG_1251500	VPS13 domain-containing protein, putative
probe_cstm_P_relictum_0717_11058	PRELSG_12_v1	1993715	1993835	PRELSG_1251500	VPS13 domain-containing protein, putative
probe_cstm_P_relictum_0717_11057	PRELSG_12_v1	1993835	1993955	PRELSG_1251500	VPS13 domain-containing protein, putative
probe_cstm_P_relictum_0717_11056	PRELSG_12_v1	1993955	1994075	PRELSG_1251500	VPS13 domain-containing protein, putative
probe_cstm_P_relictum_0717_11055	PRELSG_12_v1	1994075	1994195	PRELSG_1251500	VPS13 domain-containing protein, putative
probe_cstm_P_relictum_0717_11054	PRELSG_12_v1	1994195	1994315	PRELSG_1251500	VPS13 domain-containing protein, putative
probe_cstm_P_relictum_0717_11053	PRELSG_12_v1	1994315	1994435	PRELSG_1251500	VPS13 domain-containing protein, putative
probe_cstm_P_relictum_0717_11052	PRELSG_12_v1	1994435	1994555	PRELSG_1251500	VPS13 domain-containing protein, putative
probe_cstm_P_relictum_0717_11051	PRELSG_12_v1	1994555	1994675	PRELSG_1251500	VPS13 domain-containing protein, putative
probe_cstm_P_relictum_0717_11050	PRELSG_12_v1	1994675	1994795	PRELSG_1251500	VPS13 domain-containing protein, putative
probe_cstm_P_relictum_0717_11049	PRELSG_12_v1	1994795	1994915	PRELSG_1251500	VPS13 domain-containing protein, putative
probe_cstm_P_relictum_0717_11048	PRELSG_12_v1	1994915	1995035	PRELSG_1251500	VPS13 domain-containing protein, putative
probe_cstm_P_relictum_0717_11047	PRELSG_12_v1	1995035	1995155	PRELSG_1251500	VPS13 domain-containing protein, putative
probe_cstm_P_relictum_0717_11046	PRELSG_12_v1	1995155	1995275	PRELSG_1251500	VPS13 domain-containing protein, putative
probe_cstm_P_relictum_0717_11045	PRELSG_12_v1	1995275	1995395	PRELSG_1251500	VPS13 domain-containing protein, putative
probe_cstm_P_relictum_0717_11044	PRELSG_12_v1	1995395	1995515	PRELSG_1251500	VPS13 domain-containing protein, putative
probe_cstm_P_relictum_0717_11043	PRELSG_12_v1	1995515	1995635	PRELSG_1251500	VPS13 domain-containing protein, putative
probe_cstm_P_relictum_0717_11042	PRELSG_12_v1	1995635	1995755	PRELSG_1251500	VPS13 domain-containing protein, putative
probe_cstm_P_relictum_0717_11041	PRELSG_12_v1	1995755	1995875	PRELSG_1251500	VPS13 domain-containing protein, putative
probe_cstm_P_relictum_0717_11040	PRELSG_12_v1	1995875	1995995	PRELSG_1251500	VPS13 domain-containing protein, putative
probe_cstm_P_relictum_0717_11039	PRELSG_12_v1	1995995	1996115	PRELSG_1251500	VPS13 domain-containing protein, putative
probe_cstm_P_relictum_0717_11038	PRELSG_12_v1	1996115	1996235	PRELSG_1251500	VPS13 domain-containing protein, putative
probe_cstm_P_relictum_0717_11037	PRELSG_12_v1	1996235	1996355	PRELSG_1251500	VPS13 domain-containing protein, putative
probe_cstm_P_relictum_0717_11036	PRELSG_12_v1	1996355	1996475	PRELSG_1251500	VPS13 domain-containing protein, putative
probe_cstm_P_relictum_0717_11035	PRELSG_12_v1	1996475	1996595	PRELSG_1251500	VPS13 domain-containing protein, putative
probe_cstm_P_relictum_0717_11034	PRELSG_12_v1	1996595	1996715	PRELSG_1251500	VPS13 domain-containing protein, putative
probe_cstm_P_relictum_0717_11033	PRELSG_12_v1	1996715	1996835	PRELSG_1251500	VPS13 domain-containing protein, putative
probe_cstm_P_relictum_0717_11032	PRELSG_12_v1	1996835	1996955	PRELSG_1251500	VPS13 domain-containing protein, putative
probe_cstm_P_relictum_0717_11031	PRELSG_12_v1	1996955	1997075	PRELSG_1251500	VPS13 domain-containing protein, putative
probe_cstm_P_relictum_0717_11030	PRELSG_12_v1	1997075	1997195	PRELSG_1251500	VPS13 domain-containing protein, putative	spike in high paracitemia samples and a repetitive region
probe_cstm_P_relictum_0717_11029	PRELSG_12_v1	1997195	1997315	PRELSG_1251500	VPS13 domain-containing protein, putative
probe_cstm_P_relictum_0717_11028	PRELSG_12_v1	1997315	1997435	PRELSG_1251500	VPS13 domain-containing protein, putative
probe_cstm_P_relictum_0717_11027	PRELSG_12_v1	1997435	1997555	PRELSG_1251500	VPS13 domain-containing protein, putative
probe_cstm_P_relictum_0717_11026	PRELSG_12_v1	1997555	1997675	PRELSG_1251500	VPS13 domain-containing protein, putative
probe_cstm_P_relictum_0717_11025	PRELSG_12_v1	1997675	1997795	PRELSG_1251500	VPS13 domain-containing protein, putative
probe_cstm_P_relictum_0717_11024	PRELSG_12_v1	1997795	1997915	PRELSG_1251500	VPS13 domain-containing protein, putative
probe_cstm_P_relictum_0717_11023	PRELSG_12_v1	1997915	1998035	PRELSG_1251500	VPS13 domain-containing protein, putative
probe_cstm_P_relictum_0717_11022	PRELSG_12_v1	1998035	1998155	PRELSG_1251500	VPS13 domain-containing protein, putative
probe_cstm_P_relictum_0717_11021	PRELSG_12_v1	1998155	1998275	PRELSG_1251500	VPS13 domain-containing protein, putative
probe_cstm_P_relictum_0717_11020	PRELSG_12_v1	1998275	1998395	PRELSG_1251500	VPS13 domain-containing protein, putative
probe_cstm_P_relictum_0717_11019	PRELSG_12_v1	1998395	1998515	PRELSG_1251500	VPS13 domain-containing protein, putative
probe_cstm_P_relictum_0717_11018	PRELSG_12_v1	1998515	1998635	PRELSG_1251500	VPS13 domain-containing protein, putative
probe_cstm_P_relictum_0717_11017	PRELSG_12_v1	1998635	1998755	PRELSG_1251500	VPS13 domain-containing protein, putative
probe_cstm_P_relictum_0717_11015	PRELSG_12_v1	1998875	1998995	PRELSG_1251500	VPS13 domain-containing protein, putative
probe_cstm_P_relictum_0717_11014	PRELSG_12_v1	1998995	1999115	PRELSG_1251500	VPS13 domain-containing protein, putative
probe_cstm_P_relictum_0717_11013	PRELSG_12_v1	1999115	1999235	PRELSG_1251500	VPS13 domain-containing protein, putative
probe_cstm_P_relictum_0717_11012	PRELSG_12_v1	1999235	1999355	PRELSG_1251500	VPS13 domain-containing protein, putative
probe_cstm_P_relictum_0717_11011	PRELSG_12_v1	1999355	1999475	PRELSG_1251500	VPS13 domain-containing protein, putative
probe_cstm_P_relictum_0717_11010	PRELSG_12_v1	1999475	1999595	PRELSG_1251500	VPS13 domain-containing protein, putative
probe_cstm_P_relictum_0717_11009	PRELSG_12_v1	1999595	1999715	PRELSG_1251500	VPS13 domain-containing protein, putative
probe_cstm_P_relictum_0717_11008	PRELSG_12_v1	1999715	1999835	PRELSG_1251500	VPS13 domain-containing protein, putative
probe_cstm_P_relictum_0717_11007	PRELSG_12_v1	1999835	1999955	PRELSG_1251500	VPS13 domain-containing protein, putative
probe_cstm_P_relictum_0717_11006	PRELSG_12_v1	1999955	2000075	PRELSG_1251500	VPS13 domain-containing protein, putative
probe_cstm_P_relictum_0717_11005	PRELSG_12_v1	2000075	2000195	PRELSG_1251500	VPS13 domain-containing protein, putative
probe_cstm_P_relictum_0717_11004	PRELSG_12_v1	2000195	2000315	PRELSG_1251500	VPS13 domain-containing protein, putative
probe_cstm_P_relictum_0717_11003	PRELSG_12_v1	2000315	2000435	PRELSG_1251500	VPS13 domain-containing protein, putative
probe_cstm_P_relictum_0717_11002	PRELSG_12_v1	2000435	2000555	PRELSG_1251500	VPS13 domain-containing protein, putative
probe_cstm_P_relictum_0717_11001	PRELSG_12_v1	2000555	2000675	PRELSG_1251500	VPS13 domain-containing protein, putative
probe_cstm_P_relictum_0717_11000	PRELSG_12_v1	2000675	2000795	PRELSG_1251500	VPS13 domain-containing protein, putative
probe_cstm_P_relictum_0717_10999	PRELSG_12_v1	2000795	2000915	PRELSG_1251500	VPS13 domain-containing protein, putative
probe_cstm_P_relictum_0717_10998	PRELSG_12_v1	2000915	2001035	PRELSG_1251500	VPS13 domain-containing protein, putative
probe_cstm_P_relictum_0717_10997	PRELSG_12_v1	2001035	2001155	PRELSG_1251500	VPS13 domain-containing protein, putative
probe_cstm_P_relictum_0717_10996	PRELSG_12_v1	2001155	2001275	PRELSG_1251500	VPS13 domain-containing protein, putative
probe_cstm_P_relictum_0717_10995	PRELSG_12_v1	2001275	2001395	PRELSG_1251500	VPS13 domain-containing protein, putative
probe_cstm_P_relictum_0717_10994	PRELSG_12_v1	2001395	2001515	PRELSG_1251500	VPS13 domain-containing protein, putative
probe_cstm_P_relictum_0717_10993	PRELSG_12_v1	2001515	2001635	PRELSG_1251500	VPS13 domain-containing protein, putative
probe_cstm_P_relictum_0717_10992	PRELSG_12_v1	2001635	2001755	PRELSG_1251500	VPS13 domain-containing protein, putative
probe_cstm_P_relictum_0717_10991	PRELSG_12_v1	2001755	2001875	PRELSG_1251500	VPS13 domain-containing protein, putative
probe_cstm_P_relictum_0717_10990	PRELSG_12_v1	2001875	2001995	PRELSG_1251500	VPS13 domain-containing protein, putative
probe_cstm_P_relictum_0717_10989	PRELSG_12_v1	2001995	2002115	PRELSG_1251500	VPS13 domain-containing protein, putative
probe_cstm_P_relictum_0717_10988	PRELSG_12_v1	2002115	2002235	PRELSG_1251500	VPS13 domain-containing protein, putative
probe_cstm_P_relictum_0717_10987	PRELSG_12_v1	2002235	2002355	PRELSG_1251500	VPS13 domain-containing protein, putative
probe_cstm_P_relictum_0717_10986	PRELSG_12_v1	2002355	2002475	PRELSG_1251500	VPS13 domain-containing protein, putative
probe_cstm_P_relictum_0717_10985	PRELSG_12_v1	2002475	2002595	PRELSG_1251500	VPS13 domain-containing protein, putative
probe_cstm_P_relictum_0717_10984	PRELSG_12_v1	2002595	2002715	PRELSG_1251500	VPS13 domain-containing protein, putative
probe_cstm_P_relictum_0717_10983	PRELSG_12_v1	2002715	2002835	PRELSG_1251500	VPS13 domain-containing protein, putative
probe_cstm_P_relictum_0717_10982	PRELSG_12_v1	2002835	2002955	PRELSG_1251500	VPS13 domain-containing protein, putative
probe_cstm_P_relictum_0717_10981	PRELSG_12_v1	2002955	2003075	PRELSG_1251500	VPS13 domain-containing protein, putative
probe_cstm_P_relictum_0717_10980	PRELSG_12_v1	2003075	2003195	PRELSG_1251500	VPS13 domain-containing protein, putative
probe_cstm_P_relictum_0717_10979	PRELSG_12_v1	2003195	2003315	PRELSG_1251500	VPS13 domain-containing protein, putative
probe_cstm_P_relictum_0717_10978	PRELSG_12_v1	2003315	2003435	PRELSG_1251500	VPS13 domain-containing protein, putative
probe_cstm_P_relictum_0717_10977	PRELSG_12_v1	2003435	2003555	PRELSG_1251500	VPS13 domain-containing protein, putative
probe_cstm_P_relictum_0717_10976	PRELSG_12_v1	2003555	2003675	PRELSG_1251500	VPS13 domain-containing protein, putative
probe_cstm_P_relictum_0717_10975	PRELSG_12_v1	2003675	2003795	PRELSG_1251500	VPS13 domain-containing protein, putative
probe_cstm_P_relictum_0717_10974	PRELSG_12_v1	2003795	2003915	PRELSG_1251500	VPS13 domain-containing protein, putative
probe_cstm_P_relictum_0717_10973	PRELSG_12_v1	2003915	2004035	PRELSG_1251500	VPS13 domain-containing protein, putative
probe_cstm_P_relictum_0717_10972	PRELSG_12_v1	2004035	2004155	PRELSG_1251500	VPS13 domain-containing protein, putative
probe_cstm_P_relictum_0717_10971	PRELSG_12_v1	2004155	2004275	PRELSG_1251500	VPS13 domain-containing protein, putative
probe_cstm_P_relictum_0717_10970	PRELSG_12_v1	2004275	2004395	PRELSG_1251500	VPS13 domain-containing protein, putative
probe_cstm_P_relictum_0717_10969	PRELSG_12_v1	2004395	2004515	PRELSG_1251500	VPS13 domain-containing protein, putative
probe_cstm_P_relictum_0717_10968	PRELSG_12_v1	2004515	2004635	PRELSG_1251500	VPS13 domain-containing protein, putative
probe_cstm_P_relictum_0717_10967	PRELSG_12_v1	2004635	2004755	PRELSG_1251500	VPS13 domain-containing protein, putative
probe_cstm_P_relictum_0717_10966	PRELSG_12_v1	2004755	2004875	PRELSG_1251500	VPS13 domain-containing protein, putative
probe_cstm_P_relictum_0717_10965	PRELSG_12_v1	2004875	2004995	PRELSG_1251500	VPS13 domain-containing protein, putative
probe_cstm_P_relictum_0717_10964	PRELSG_12_v1	2004995	2005115	PRELSG_1251500	VPS13 domain-containing protein, putative
probe_cstm_P_relictum_0717_10963	PRELSG_12_v1	2005115	2005235	PRELSG_1251500	VPS13 domain-containing protein, putative
probe_cstm_P_relictum_0717_10962	PRELSG_12_v1	2005235	2005355	PRELSG_1251500	VPS13 domain-containing protein, putative
probe_cstm_P_relictum_0717_10961	PRELSG_12_v1	2005355	2005475	PRELSG_1251500	VPS13 domain-containing protein, putative
probe_cstm_P_relictum_0717_10960	PRELSG_12_v1	2005475	2005595	PRELSG_1251500	VPS13 domain-containing protein, putative
probe_cstm_P_relictum_0717_10959	PRELSG_12_v1	2005595	2005715	PRELSG_1251500	VPS13 domain-containing protein, putative
probe_cstm_P_relictum_0717_10958	PRELSG_12_v1	2005715	2005835	PRELSG_1251500	VPS13 domain-containing protein, putative
probe_cstm_P_relictum_0717_10957	PRELSG_12_v1	2005835	2005955	PRELSG_1251500	VPS13 domain-containing protein, putative
probe_cstm_P_relictum_0717_10956	PRELSG_12_v1	2005955	2006075	PRELSG_1251500	VPS13 domain-containing protein, putative
probe_cstm_P_relictum_0717_10955	PRELSG_12_v1	2006075	2006195	PRELSG_1251500	VPS13 domain-containing protein, putative
probe_cstm_P_relictum_0717_10954	PRELSG_12_v1	2006195	2006315	PRELSG_1251500	VPS13 domain-containing protein, putative
probe_cstm_P_relictum_0717_10953	PRELSG_12_v1	2006315	2006435	PRELSG_1251500	VPS13 domain-containing protein, putative
probe_cstm_P_relictum_0717_10952	PRELSG_12_v1	2006435	2006555	PRELSG_1251500	VPS13 domain-containing protein, putative
probe_cstm_P_relictum_0717_10951	PRELSG_12_v1	2006555	2006675	PRELSG_1251500	VPS13 domain-containing protein, putative
probe_cstm_P_relictum_0717_10950	PRELSG_12_v1	2006675	2006795	PRELSG_1251500	VPS13 domain-containing protein, putative
probe_cstm_P_relictum_0717_10949	PRELSG_12_v1	2006795	2006915	PRELSG_1251500	VPS13 domain-containing protein, putative
probe_cstm_P_relictum_0717_10948	PRELSG_12_v1	2006915	2007035	PRELSG_1251500	VPS13 domain-containing protein, putative
probe_cstm_P_relictum_0717_10947	PRELSG_12_v1	2007035	2007155	PRELSG_1251500	VPS13 domain-containing protein, putative
probe_cstm_P_relictum_0717_10946	PRELSG_12_v1	2007155	2007275	PRELSG_1251500	VPS13 domain-containing protein, putative
probe_cstm_P_relictum_0717_10945	PRELSG_12_v1	2007275	2007395	PRELSG_1251500	VPS13 domain-containing protein, putative
probe_cstm_P_relictum_0717_10944	PRELSG_12_v1	2007395	2007515	PRELSG_1251500	VPS13 domain-containing protein, putative
probe_cstm_P_relictum_0717_10943	PRELSG_12_v1	2007515	2007635	PRELSG_1251500	VPS13 domain-containing protein, putative
probe_cstm_P_relictum_0717_10942	PRELSG_12_v1	2007635	2007755	PRELSG_1251500	VPS13 domain-containing protein, putative
probe_cstm_P_relictum_0717_11016	PRELSG_12_v1	1998755	1998875	PRELSG_1251500	VPS13 domain-containing protein, putative
probe_cstm_P_relictum_0717_21674	PRELSG_09_v1	929604	929724	PRELSG_0926500	NOP2;rRNA (cytosine-C(5))-methyltransferase, putative
probe_cstm_P_relictum_0717_16029	PRELSG_09_v1	929676	929796	PRELSG_0926500	NOP2;rRNA (cytosine-C(5))-methyltransferase, putative
probe_cstm_P_relictum_0717_16028	PRELSG_09_v1	929796	929916	PRELSG_0926500	NOP2;rRNA (cytosine-C(5))-methyltransferase, putative
probe_cstm_P_relictum_0717_16027	PRELSG_09_v1	929916	930036	PRELSG_0926500	NOP2;rRNA (cytosine-C(5))-methyltransferase, putative
probe_cstm_P_relictum_0717_16026	PRELSG_09_v1	930036	930156	PRELSG_0926500	NOP2;rRNA (cytosine-C(5))-methyltransferase, putative
probe_cstm_P_relictum_0717_16025	PRELSG_09_v1	930156	930276	PRELSG_0926500	NOP2;rRNA (cytosine-C(5))-methyltransferase, putative
probe_cstm_P_relictum_0717_16024	PRELSG_09_v1	930276	930396	PRELSG_0926500	NOP2;rRNA (cytosine-C(5))-methyltransferase, putative
probe_cstm_P_relictum_0717_16023	PRELSG_09_v1	930396	930516	PRELSG_0926500	NOP2;rRNA (cytosine-C(5))-methyltransferase, putative
probe_cstm_P_relictum_0717_16022	PRELSG_09_v1	930516	930636	PRELSG_0926500	NOP2;rRNA (cytosine-C(5))-methyltransferase, putative
probe_cstm_P_relictum_0717_16021	PRELSG_09_v1	930636	930756	PRELSG_0926500	NOP2;rRNA (cytosine-C(5))-methyltransferase, putative
probe_cstm_P_relictum_0717_16020	PRELSG_09_v1	930756	930876	PRELSG_0926500	NOP2;rRNA (cytosine-C(5))-methyltransferase, putative
probe_cstm_P_relictum_0717_16019	PRELSG_09_v1	930876	930996	PRELSG_0926500	NOP2;rRNA (cytosine-C(5))-methyltransferase, putative
probe_cstm_P_relictum_0717_16018	PRELSG_09_v1	930996	931116	PRELSG_0926500	NOP2;rRNA (cytosine-C(5))-methyltransferase, putative
probe_cstm_P_relictum_0717_16017	PRELSG_09_v1	931116	931236	PRELSG_0926500	NOP2;rRNA (cytosine-C(5))-methyltransferase, putative
probe_cstm_P_relictum_0717_16016	PRELSG_09_v1	931236	931356	PRELSG_0926500	NOP2;rRNA (cytosine-C(5))-methyltransferase, putative
probe_cstm_P_relictum_0717_16015	PRELSG_09_v1	931356	931476	PRELSG_0926500	NOP2;rRNA (cytosine-C(5))-methyltransferase, putative
probe_cstm_P_relictum_0717_16014	PRELSG_09_v1	931476	931596	PRELSG_0926500	NOP2;rRNA (cytosine-C(5))-methyltransferase, putative
probe_cstm_P_relictum_0717_16013	PRELSG_09_v1	931596	931716	PRELSG_0926500	NOP2;rRNA (cytosine-C(5))-methyltransferase, putative
probe_cstm_P_relictum_0717_264	PRELSG_10_v1	730104	730224	PRELSG_1020600	ARNP;apical rhoptry neck protein, putative
probe_cstm_P_relictum_0717_265	PRELSG_10_v1	730224	730344	PRELSG_1020600	ARNP;apical rhoptry neck protein, putative
probe_cstm_P_relictum_0717_266	PRELSG_10_v1	730344	730464	PRELSG_1020600	ARNP;apical rhoptry neck protein, putative
probe_cstm_P_relictum_0717_19901	PRELSG_10_v1	730461	730581	PRELSG_1020600	ARNP;apical rhoptry neck protein, putative
probe_cstm_P_relictum_0717_20633	PRELSG_99_v1	230033	230153	PRELSG_9902500	ETRAMP;early transcribed membrane protein
probe_cstm_P_relictum_0717_7591	PRELSG_99_v1	230087	230207	PRELSG_9902500	ETRAMP;early transcribed membrane protein
probe_cstm_P_relictum_0717_16837	PRELSG_99_v1	230207	230327	PRELSG_9902500	ETRAMP;early transcribed membrane protein
probe_cstm_P_relictum_0717_16836	PRELSG_99_v1	230327	230447	PRELSG_9902500	ETRAMP;early transcribed membrane protein
probe_cstm_P_relictum_0717_16835	PRELSG_99_v1	230447	230567	PRELSG_9902500	ETRAMP;early transcribed membrane protein
probe_cstm_P_relictum_0717_12145	PRELSG_01_v1	471678	471798	PRELSG_0111500	kinesin-like protein, putative
probe_cstm_P_relictum_0717_12146	PRELSG_01_v1	471798	471918	PRELSG_0111500	kinesin-like protein, putative
probe_cstm_P_relictum_0717_12147	PRELSG_01_v1	471918	472038	PRELSG_0111500	kinesin-like protein, putative
probe_cstm_P_relictum_0717_12148	PRELSG_01_v1	472038	472158	PRELSG_0111500	kinesin-like protein, putative
probe_cstm_P_relictum_0717_12149	PRELSG_01_v1	472158	472278	PRELSG_0111500	kinesin-like protein, putative
probe_cstm_P_relictum_0717_21236	PRELSG_01_v1	472202	472322	PRELSG_0111500	kinesin-like protein, putative
probe_cstm_P_relictum_0717_12150	PRELSG_01_v1	472410	472530	PRELSG_0111500	kinesin-like protein, putative
probe_cstm_P_relictum_0717_21237	PRELSG_01_v1	472512	472632	PRELSG_0111500	kinesin-like protein, putative
probe_cstm_P_relictum_0717_12151	PRELSG_01_v1	472717	472837	PRELSG_0111500	kinesin-like protein, putative
probe_cstm_P_relictum_0717_21238	PRELSG_01_v1	472723	472843	PRELSG_0111500	kinesin-like protein, putative
probe_cstm_P_relictum_0717_12152	PRELSG_01_v1	473017	473137	PRELSG_0111500	kinesin-like protein, putative
probe_cstm_P_relictum_0717_12153	PRELSG_01_v1	473137	473257	PRELSG_0111500	kinesin-like protein, putative
probe_cstm_P_relictum_0717_12154	PRELSG_01_v1	473257	473377	PRELSG_0111500	kinesin-like protein, putative
probe_cstm_P_relictum_0717_12155	PRELSG_01_v1	473377	473497	PRELSG_0111500	kinesin-like protein, putative
probe_cstm_P_relictum_0717_12156	PRELSG_01_v1	473497	473617	PRELSG_0111500	kinesin-like protein, putative
probe_cstm_P_relictum_0717_12157	PRELSG_01_v1	473617	473737	PRELSG_0111500	kinesin-like protein, putative
probe_cstm_P_relictum_0717_12158	PRELSG_01_v1	473737	473857	PRELSG_0111500	kinesin-like protein, putative
probe_cstm_P_relictum_0717_12159	PRELSG_01_v1	473857	473977	PRELSG_0111500	kinesin-like protein, putative
probe_cstm_P_relictum_0717_12160	PRELSG_01_v1	473977	474097	PRELSG_0111500	kinesin-like protein, putative
probe_cstm_P_relictum_0717_12161	PRELSG_01_v1	474097	474217	PRELSG_0111500	kinesin-like protein, putative
probe_cstm_P_relictum_0717_12162	PRELSG_01_v1	474217	474337	PRELSG_0111500	kinesin-like protein, putative
probe_cstm_P_relictum_0717_12163	PRELSG_01_v1	474337	474457	PRELSG_0111500	kinesin-like protein, putative
probe_cstm_P_relictum_0717_12164	PRELSG_01_v1	474457	474577	PRELSG_0111500	kinesin-like protein, putative
probe_cstm_P_relictum_0717_21239	PRELSG_01_v1	474460	474580	PRELSG_0111500	kinesin-like protein, putative
probe_cstm_P_relictum_0717_17099	PRELSG_04_v1	407611	407731	PRELSG_0411100	YOP1;protein YOP1, putative
probe_cstm_P_relictum_0717_17100	PRELSG_04_v1	407731	407851	PRELSG_0411100	YOP1;protein YOP1, putative
probe_cstm_P_relictum_0717_21799	PRELSG_04_v1	407801	407921	PRELSG_0411100	YOP1;protein YOP1, putative
probe_cstm_P_relictum_0717_17101	PRELSG_04_v1	408173	408293	PRELSG_0411100	YOP1;protein YOP1, putative
probe_cstm_P_relictum_0717_17102	PRELSG_04_v1	408293	408413	PRELSG_0411100	YOP1;protein YOP1, putative
probe_cstm_P_relictum_0717_17103	PRELSG_04_v1	408413	408533	PRELSG_0411100	YOP1;protein YOP1, putative
probe_cstm_P_relictum_0717_21800	PRELSG_04_v1	408416	408536	PRELSG_0411100	YOP1;protein YOP1, putative
probe_cstm_P_relictum_0717_20148	PRELSG_13_v1	1266890	1267010	PRELSG_1333300	MCM2;DNA replication licensing factor MCM2, putative
probe_cstm_P_relictum_0717_2769	PRELSG_13_v1	1266914	1267034	PRELSG_1333300	MCM2;DNA replication licensing factor MCM2, putative
probe_cstm_P_relictum_0717_2768	PRELSG_13_v1	1267034	1267154	PRELSG_1333300	MCM2;DNA replication licensing factor MCM2, putative
probe_cstm_P_relictum_0717_2767	PRELSG_13_v1	1267154	1267274	PRELSG_1333300	MCM2;DNA replication licensing factor MCM2, putative	spike in high paracitemia samples and a repetitive region
probe_cstm_P_relictum_0717_2766	PRELSG_13_v1	1267274	1267394	PRELSG_1333300	MCM2;DNA replication licensing factor MCM2, putative
probe_cstm_P_relictum_0717_2765	PRELSG_13_v1	1267394	1267514	PRELSG_1333300	MCM2;DNA replication licensing factor MCM2, putative	spike in high paracitemia samples and a repetitive region
probe_cstm_P_relictum_0717_2764	PRELSG_13_v1	1267514	1267634	PRELSG_1333300	MCM2;DNA replication licensing factor MCM2, putative
probe_cstm_P_relictum_0717_2763	PRELSG_13_v1	1267634	1267754	PRELSG_1333300	MCM2;DNA replication licensing factor MCM2, putative
probe_cstm_P_relictum_0717_2762	PRELSG_13_v1	1267754	1267874	PRELSG_1333300	MCM2;DNA replication licensing factor MCM2, putative
probe_cstm_P_relictum_0717_2761	PRELSG_13_v1	1267874	1267994	PRELSG_1333300	MCM2;DNA replication licensing factor MCM2, putative
probe_cstm_P_relictum_0717_2760	PRELSG_13_v1	1267994	1268114	PRELSG_1333300	MCM2;DNA replication licensing factor MCM2, putative	spike in high paracitemia samples and a repetitive region
probe_cstm_P_relictum_0717_2759	PRELSG_13_v1	1268114	1268234	PRELSG_1333300	MCM2;DNA replication licensing factor MCM2, putative
probe_cstm_P_relictum_0717_2758	PRELSG_13_v1	1268234	1268354	PRELSG_1333300	MCM2;DNA replication licensing factor MCM2, putative
probe_cstm_P_relictum_0717_2757	PRELSG_13_v1	1268354	1268474	PRELSG_1333300	MCM2;DNA replication licensing factor MCM2, putative
probe_cstm_P_relictum_0717_2756	PRELSG_13_v1	1268474	1268594	PRELSG_1333300	MCM2;DNA replication licensing factor MCM2, putative
probe_cstm_P_relictum_0717_2755	PRELSG_13_v1	1268594	1268714	PRELSG_1333300	MCM2;DNA replication licensing factor MCM2, putative	spike in high paracitemia samples and a repetitive region
probe_cstm_P_relictum_0717_2754	PRELSG_13_v1	1268714	1268834	PRELSG_1333300	MCM2;DNA replication licensing factor MCM2, putative
probe_cstm_P_relictum_0717_2753	PRELSG_13_v1	1268834	1268954	PRELSG_1333300	MCM2;DNA replication licensing factor MCM2, putative
probe_cstm_P_relictum_0717_2752	PRELSG_13_v1	1268954	1269074	PRELSG_1333300	MCM2;DNA replication licensing factor MCM2, putative
probe_cstm_P_relictum_0717_2751	PRELSG_13_v1	1269074	1269194	PRELSG_1333300	MCM2;DNA replication licensing factor MCM2, putative
probe_cstm_P_relictum_0717_2750	PRELSG_13_v1	1269194	1269314	PRELSG_1333300	MCM2;DNA replication licensing factor MCM2, putative	spike in high paracitemia samples and a repetitive region
probe_cstm_P_relictum_0717_2749	PRELSG_13_v1	1269314	1269434	PRELSG_1333300	MCM2;DNA replication licensing factor MCM2, putative
probe_cstm_P_relictum_0717_2748	PRELSG_13_v1	1269434	1269554	PRELSG_1333300	MCM2;DNA replication licensing factor MCM2, putative
probe_cstm_P_relictum_0717_2747	PRELSG_13_v1	1269554	1269674	PRELSG_1333300	MCM2;DNA replication licensing factor MCM2, putative
probe_cstm_P_relictum_0717_2746	PRELSG_13_v1	1269674	1269794	PRELSG_1333300	MCM2;DNA replication licensing factor MCM2, putative
probe_cstm_P_relictum_0717_20033	PRELSG_13_v1	485829	485949	PRELSG_1311900	conserved Plasmodium protein, unknown function
probe_cstm_P_relictum_0717_1733	PRELSG_13_v1	485841	485961	PRELSG_1311900	conserved Plasmodium protein, unknown function
probe_cstm_P_relictum_0717_1732	PRELSG_13_v1	485961	486081	PRELSG_1311900	conserved Plasmodium protein, unknown function
probe_cstm_P_relictum_0717_1731	PRELSG_13_v1	486081	486201	PRELSG_1311900	conserved Plasmodium protein, unknown function
probe_cstm_P_relictum_0717_1730	PRELSG_13_v1	486201	486321	PRELSG_1311900	conserved Plasmodium protein, unknown function
probe_cstm_P_relictum_0717_1729	PRELSG_13_v1	486321	486441	PRELSG_1311900	conserved Plasmodium protein, unknown function
probe_cstm_P_relictum_0717_1728	PRELSG_13_v1	486441	486561	PRELSG_1311900	conserved Plasmodium protein, unknown function
probe_cstm_P_relictum_0717_1727	PRELSG_13_v1	486561	486681	PRELSG_1311900	conserved Plasmodium protein, unknown function
probe_cstm_P_relictum_0717_1725	PRELSG_13_v1	486801	486921	PRELSG_1311900	conserved Plasmodium protein, unknown function
probe_cstm_P_relictum_0717_1724	PRELSG_13_v1	486921	487041	PRELSG_1311900	conserved Plasmodium protein, unknown function
probe_cstm_P_relictum_0717_1723	PRELSG_13_v1	487041	487161	PRELSG_1311900	conserved Plasmodium protein, unknown function
probe_cstm_P_relictum_0717_20034	PRELSG_13_v1	487642	487762	PRELSG_1311900	conserved Plasmodium protein, unknown function
probe_cstm_P_relictum_0717_1744	PRELSG_13_v1	487693	487813	PRELSG_1311900	conserved Plasmodium protein, unknown function
probe_cstm_P_relictum_0717_1743	PRELSG_13_v1	487813	487933	PRELSG_1311900	conserved Plasmodium protein, unknown function
probe_cstm_P_relictum_0717_1741	PRELSG_13_v1	488053	488173	PRELSG_1311900	conserved Plasmodium protein, unknown function
probe_cstm_P_relictum_0717_1740	PRELSG_13_v1	488173	488293	PRELSG_1311900	conserved Plasmodium protein, unknown function
probe_cstm_P_relictum_0717_1739	PRELSG_13_v1	488293	488413	PRELSG_1311900	conserved Plasmodium protein, unknown function
probe_cstm_P_relictum_0717_1738	PRELSG_13_v1	488413	488533	PRELSG_1311900	conserved Plasmodium protein, unknown function
probe_cstm_P_relictum_0717_1737	PRELSG_13_v1	488533	488653	PRELSG_1311900	conserved Plasmodium protein, unknown function
probe_cstm_P_relictum_0717_1736	PRELSG_13_v1	488653	488773	PRELSG_1311900	conserved Plasmodium protein, unknown function
probe_cstm_P_relictum_0717_1735	PRELSG_13_v1	488773	488893	PRELSG_1311900	conserved Plasmodium protein, unknown function
probe_cstm_P_relictum_0717_1734	PRELSG_13_v1	488893	489013	PRELSG_1311900	conserved Plasmodium protein, unknown function
probe_cstm_P_relictum_0717_19995	PRELSG_05_v1	668338	668458	PRELSG_0518200	conserved Plasmodium protein, unknown function
probe_cstm_P_relictum_0717_20504	PRELSG_05_v1	668338	668458	PRELSG_0518200	conserved Plasmodium protein, unknown function
probe_cstm_P_relictum_0717_1062	PRELSG_05_v1	668425	668545	PRELSG_0518200	conserved Plasmodium protein, unknown function
probe_cstm_P_relictum_0717_6622	PRELSG_05_v1	668425	668545	PRELSG_0518200	conserved Plasmodium protein, unknown function
probe_cstm_P_relictum_0717_1061	PRELSG_05_v1	668545	668665	PRELSG_0518200	conserved Plasmodium protein, unknown function
probe_cstm_P_relictum_0717_6621	PRELSG_05_v1	668545	668665	PRELSG_0518200	conserved Plasmodium protein, unknown function
probe_cstm_P_relictum_0717_1060	PRELSG_05_v1	668665	668785	PRELSG_0518200	conserved Plasmodium protein, unknown function
probe_cstm_P_relictum_0717_6620	PRELSG_05_v1	668665	668785	PRELSG_0518200	conserved Plasmodium protein, unknown function
probe_cstm_P_relictum_0717_1059	PRELSG_05_v1	668785	668905	PRELSG_0518200	conserved Plasmodium protein, unknown function
probe_cstm_P_relictum_0717_6619	PRELSG_05_v1	668785	668905	PRELSG_0518200	conserved Plasmodium protein, unknown function
probe_cstm_P_relictum_0717_1058	PRELSG_05_v1	668905	669025	PRELSG_0518200	conserved Plasmodium protein, unknown function
probe_cstm_P_relictum_0717_6618	PRELSG_05_v1	668905	669025	PRELSG_0518200	conserved Plasmodium protein, unknown function
probe_cstm_P_relictum_0717_1057	PRELSG_05_v1	669025	669145	PRELSG_0518200	conserved Plasmodium protein, unknown function
probe_cstm_P_relictum_0717_6617	PRELSG_05_v1	669025	669145	PRELSG_0518200	conserved Plasmodium protein, unknown function
probe_cstm_P_relictum_0717_1056	PRELSG_05_v1	669145	669265	PRELSG_0518200	conserved Plasmodium protein, unknown function
probe_cstm_P_relictum_0717_6616	PRELSG_05_v1	669145	669265	PRELSG_0518200	conserved Plasmodium protein, unknown function
probe_cstm_P_relictum_0717_1055	PRELSG_05_v1	669265	669385	PRELSG_0518200	conserved Plasmodium protein, unknown function
probe_cstm_P_relictum_0717_6615	PRELSG_05_v1	669265	669385	PRELSG_0518200	conserved Plasmodium protein, unknown function
probe_cstm_P_relictum_0717_1054	PRELSG_05_v1	669385	669505	PRELSG_0518200	conserved Plasmodium protein, unknown function
probe_cstm_P_relictum_0717_6614	PRELSG_05_v1	669385	669505	PRELSG_0518200	conserved Plasmodium protein, unknown function
probe_cstm_P_relictum_0717_1053	PRELSG_05_v1	669505	669625	PRELSG_0518200	conserved Plasmodium protein, unknown function
probe_cstm_P_relictum_0717_6613	PRELSG_05_v1	669505	669625	PRELSG_0518200	conserved Plasmodium protein, unknown function
probe_cstm_P_relictum_0717_1052	PRELSG_05_v1	669625	669745	PRELSG_0518200	conserved Plasmodium protein, unknown function
probe_cstm_P_relictum_0717_6612	PRELSG_05_v1	669625	669745	PRELSG_0518200	conserved Plasmodium protein, unknown function
probe_cstm_P_relictum_0717_1051	PRELSG_05_v1	669745	669865	PRELSG_0518200	conserved Plasmodium protein, unknown function
probe_cstm_P_relictum_0717_6611	PRELSG_05_v1	669745	669865	PRELSG_0518200	conserved Plasmodium protein, unknown function
probe_cstm_P_relictum_0717_1050	PRELSG_05_v1	669865	669985	PRELSG_0518200	conserved Plasmodium protein, unknown function
probe_cstm_P_relictum_0717_6610	PRELSG_05_v1	669865	669985	PRELSG_0518200	conserved Plasmodium protein, unknown function
probe_cstm_P_relictum_0717_1049	PRELSG_05_v1	669985	670105	PRELSG_0518200	conserved Plasmodium protein, unknown function
probe_cstm_P_relictum_0717_6609	PRELSG_05_v1	669985	670105	PRELSG_0518200	conserved Plasmodium protein, unknown function
probe_cstm_P_relictum_0717_1048	PRELSG_05_v1	670105	670225	PRELSG_0518200	conserved Plasmodium protein, unknown function
probe_cstm_P_relictum_0717_6608	PRELSG_05_v1	670105	670225	PRELSG_0518200	conserved Plasmodium protein, unknown function
probe_cstm_P_relictum_0717_1047	PRELSG_05_v1	670225	670345	PRELSG_0518200	conserved Plasmodium protein, unknown function
probe_cstm_P_relictum_0717_6607	PRELSG_05_v1	670225	670345	PRELSG_0518200	conserved Plasmodium protein, unknown function
probe_cstm_P_relictum_0717_1046	PRELSG_05_v1	670345	670465	PRELSG_0518200	conserved Plasmodium protein, unknown function
probe_cstm_P_relictum_0717_6606	PRELSG_05_v1	670345	670465	PRELSG_0518200	conserved Plasmodium protein, unknown function
probe_cstm_P_relictum_0717_1045	PRELSG_05_v1	670465	670585	PRELSG_0518200	conserved Plasmodium protein, unknown function
probe_cstm_P_relictum_0717_6605	PRELSG_05_v1	670465	670585	PRELSG_0518200	conserved Plasmodium protein, unknown function
probe_cstm_P_relictum_0717_1044	PRELSG_05_v1	670585	670705	PRELSG_0518200	conserved Plasmodium protein, unknown function
probe_cstm_P_relictum_0717_6604	PRELSG_05_v1	670585	670705	PRELSG_0518200	conserved Plasmodium protein, unknown function
probe_cstm_P_relictum_0717_1043	PRELSG_05_v1	670705	670825	PRELSG_0518200	conserved Plasmodium protein, unknown function
probe_cstm_P_relictum_0717_6603	PRELSG_05_v1	670705	670825	PRELSG_0518200	conserved Plasmodium protein, unknown function
probe_cstm_P_relictum_0717_1042	PRELSG_05_v1	670825	670945	PRELSG_0518200	conserved Plasmodium protein, unknown function
probe_cstm_P_relictum_0717_6602	PRELSG_05_v1	670825	670945	PRELSG_0518200	conserved Plasmodium protein, unknown function
probe_cstm_P_relictum_0717_1041	PRELSG_05_v1	670945	671065	PRELSG_0518200	conserved Plasmodium protein, unknown function
probe_cstm_P_relictum_0717_6601	PRELSG_05_v1	670945	671065	PRELSG_0518200	conserved Plasmodium protein, unknown function
probe_cstm_P_relictum_0717_1040	PRELSG_05_v1	671065	671185	PRELSG_0518200	conserved Plasmodium protein, unknown function
probe_cstm_P_relictum_0717_6600	PRELSG_05_v1	671065	671185	PRELSG_0518200	conserved Plasmodium protein, unknown function
probe_cstm_P_relictum_0717_1039	PRELSG_05_v1	671185	671305	PRELSG_0518200	conserved Plasmodium protein, unknown function
probe_cstm_P_relictum_0717_6599	PRELSG_05_v1	671185	671305	PRELSG_0518200	conserved Plasmodium protein, unknown function
probe_cstm_P_relictum_0717_1038	PRELSG_05_v1	671305	671425	PRELSG_0518200	conserved Plasmodium protein, unknown function
probe_cstm_P_relictum_0717_6598	PRELSG_05_v1	671305	671425	PRELSG_0518200	conserved Plasmodium protein, unknown function
probe_cstm_P_relictum_0717_1037	PRELSG_05_v1	671425	671545	PRELSG_0518200	conserved Plasmodium protein, unknown function
probe_cstm_P_relictum_0717_6597	PRELSG_05_v1	671425	671545	PRELSG_0518200	conserved Plasmodium protein, unknown function
probe_cstm_P_relictum_0717_1036	PRELSG_05_v1	671545	671665	PRELSG_0518200	conserved Plasmodium protein, unknown function
probe_cstm_P_relictum_0717_6596	PRELSG_05_v1	671545	671665	PRELSG_0518200	conserved Plasmodium protein, unknown function
probe_cstm_P_relictum_0717_1034	PRELSG_05_v1	671785	671905	PRELSG_0518200	conserved Plasmodium protein, unknown function
probe_cstm_P_relictum_0717_6594	PRELSG_05_v1	671785	671905	PRELSG_0518200	conserved Plasmodium protein, unknown function
probe_cstm_P_relictum_0717_1035	PRELSG_05_v1	671665	671785	PRELSG_0518200	conserved Plasmodium protein, unknown function
probe_cstm_P_relictum_0717_6595	PRELSG_05_v1	671665	671785	PRELSG_0518200	conserved Plasmodium protein, unknown function
probe_cstm_P_relictum_0717_2986	PRELSG_13_v1	1366818	1366938	PRELSG_1335000	SEY1;protein SEY1, putative
probe_cstm_P_relictum_0717_2987	PRELSG_13_v1	1366938	1367058	PRELSG_1335000	SEY1;protein SEY1, putative
probe_cstm_P_relictum_0717_2988	PRELSG_13_v1	1367058	1367178	PRELSG_1335000	SEY1;protein SEY1, putative
probe_cstm_P_relictum_0717_2989	PRELSG_13_v1	1367178	1367298	PRELSG_1335000	SEY1;protein SEY1, putative
probe_cstm_P_relictum_0717_2990	PRELSG_13_v1	1367298	1367418	PRELSG_1335000	SEY1;protein SEY1, putative
probe_cstm_P_relictum_0717_2991	PRELSG_13_v1	1367418	1367538	PRELSG_1335000	SEY1;protein SEY1, putative
probe_cstm_P_relictum_0717_2992	PRELSG_13_v1	1367538	1367658	PRELSG_1335000	SEY1;protein SEY1, putative
probe_cstm_P_relictum_0717_2993	PRELSG_13_v1	1367658	1367778	PRELSG_1335000	SEY1;protein SEY1, putative
probe_cstm_P_relictum_0717_2994	PRELSG_13_v1	1367778	1367898	PRELSG_1335000	SEY1;protein SEY1, putative
probe_cstm_P_relictum_0717_2995	PRELSG_13_v1	1367898	1368018	PRELSG_1335000	SEY1;protein SEY1, putative
probe_cstm_P_relictum_0717_2996	PRELSG_13_v1	1368018	1368138	PRELSG_1335000	SEY1;protein SEY1, putative
probe_cstm_P_relictum_0717_2997	PRELSG_13_v1	1368138	1368258	PRELSG_1335000	SEY1;protein SEY1, putative
probe_cstm_P_relictum_0717_2998	PRELSG_13_v1	1368258	1368378	PRELSG_1335000	SEY1;protein SEY1, putative
probe_cstm_P_relictum_0717_2999	PRELSG_13_v1	1368378	1368498	PRELSG_1335000	SEY1;protein SEY1, putative
probe_cstm_P_relictum_0717_3000	PRELSG_13_v1	1368498	1368618	PRELSG_1335000	SEY1;protein SEY1, putative
probe_cstm_P_relictum_0717_3001	PRELSG_13_v1	1368618	1368738	PRELSG_1335000	SEY1;protein SEY1, putative
probe_cstm_P_relictum_0717_3002	PRELSG_13_v1	1368738	1368858	PRELSG_1335000	SEY1;protein SEY1, putative
probe_cstm_P_relictum_0717_3003	PRELSG_13_v1	1368858	1368978	PRELSG_1335000	SEY1;protein SEY1, putative
probe_cstm_P_relictum_0717_3004	PRELSG_13_v1	1368978	1369098	PRELSG_1335000	SEY1;protein SEY1, putative
probe_cstm_P_relictum_0717_3005	PRELSG_13_v1	1369098	1369218	PRELSG_1335000	SEY1;protein SEY1, putative
probe_cstm_P_relictum_0717_3006	PRELSG_13_v1	1369218	1369338	PRELSG_1335000	SEY1;protein SEY1, putative
probe_cstm_P_relictum_0717_3007	PRELSG_13_v1	1369338	1369458	PRELSG_1335000	SEY1;protein SEY1, putative
probe_cstm_P_relictum_0717_20154	PRELSG_13_v1	1369341	1369461	PRELSG_1335000	SEY1;protein SEY1, putative
probe_cstm_P_relictum_0717_20634	PRELSG_00_v1_archived_contig_197	679	799	PRELSG_0018200	hypothetical protein
probe_cstm_P_relictum_0717_7598	PRELSG_00_v1_archived_contig_197	712	832	PRELSG_0018200	hypothetical protein
probe_cstm_P_relictum_0717_7597	PRELSG_00_v1_archived_contig_197	832	952	PRELSG_0018200	hypothetical protein
probe_cstm_P_relictum_0717_7596	PRELSG_00_v1_archived_contig_197	952	1072	PRELSG_0018200	hypothetical protein
probe_cstm_P_relictum_0717_7595	PRELSG_00_v1_archived_contig_197	1072	1192	PRELSG_0018200	hypothetical protein
probe_cstm_P_relictum_0717_7594	PRELSG_00_v1_archived_contig_197	1192	1312	PRELSG_0018200	hypothetical protein
probe_cstm_P_relictum_0717_7593	PRELSG_00_v1_archived_contig_197	1312	1432	PRELSG_0018200	hypothetical protein
probe_cstm_P_relictum_0717_7592	PRELSG_00_v1_archived_contig_197	1432	1552	PRELSG_0018200	hypothetical protein
probe_cstm_P_relictum_0717_20635	PRELSG_00_v1_archived_contig_197	1707	1827	PRELSG_0018200	hypothetical protein
probe_cstm_P_relictum_0717_7603	PRELSG_00_v1_archived_contig_197	1752	1872	PRELSG_0018200	hypothetical protein
probe_cstm_P_relictum_0717_7602	PRELSG_00_v1_archived_contig_197	1872	1992	PRELSG_0018200	hypothetical protein
probe_cstm_P_relictum_0717_7601	PRELSG_00_v1_archived_contig_197	1992	2112	PRELSG_0018200	hypothetical protein
probe_cstm_P_relictum_0717_7600	PRELSG_00_v1_archived_contig_197	2112	2232	PRELSG_0018200	hypothetical protein
probe_cstm_P_relictum_0717_20259	PRELSG_14_v1	184589	184709	PRELSG_1404400	V-type proton ATPase subunit H, putative
probe_cstm_P_relictum_0717_4057	PRELSG_14_v1	184640	184760	PRELSG_1404400	V-type proton ATPase subunit H, putative
probe_cstm_P_relictum_0717_4056	PRELSG_14_v1	184760	184880	PRELSG_1404400	V-type proton ATPase subunit H, putative
probe_cstm_P_relictum_0717_4055	PRELSG_14_v1	184880	185000	PRELSG_1404400	V-type proton ATPase subunit H, putative
probe_cstm_P_relictum_0717_20260	PRELSG_14_v1	185080	185200	PRELSG_1404400	V-type proton ATPase subunit H, putative
probe_cstm_P_relictum_0717_4064	PRELSG_14_v1	185133	185253	PRELSG_1404400	V-type proton ATPase subunit H, putative
probe_cstm_P_relictum_0717_4063	PRELSG_14_v1	185253	185373	PRELSG_1404400	V-type proton ATPase subunit H, putative
probe_cstm_P_relictum_0717_4062	PRELSG_14_v1	185373	185493	PRELSG_1404400	V-type proton ATPase subunit H, putative
probe_cstm_P_relictum_0717_4061	PRELSG_14_v1	185493	185613	PRELSG_1404400	V-type proton ATPase subunit H, putative
probe_cstm_P_relictum_0717_4060	PRELSG_14_v1	185613	185733	PRELSG_1404400	V-type proton ATPase subunit H, putative
probe_cstm_P_relictum_0717_4059	PRELSG_14_v1	185733	185853	PRELSG_1404400	V-type proton ATPase subunit H, putative
probe_cstm_P_relictum_0717_4058	PRELSG_14_v1	185853	185973	PRELSG_1404400	V-type proton ATPase subunit H, putative
probe_cstm_P_relictum_0717_20787	PRELSG_10_v1	964438	964558	PRELSG_1026000	conserved Plasmodium protein, unknown function
probe_cstm_P_relictum_0717_8738	PRELSG_10_v1	964528	964648	PRELSG_1026000	conserved Plasmodium protein, unknown function
probe_cstm_P_relictum_0717_8737	PRELSG_10_v1	964648	964768	PRELSG_1026000	conserved Plasmodium protein, unknown function
probe_cstm_P_relictum_0717_8736	PRELSG_10_v1	964768	964888	PRELSG_1026000	conserved Plasmodium protein, unknown function
probe_cstm_P_relictum_0717_8735	PRELSG_10_v1	964888	965008	PRELSG_1026000	conserved Plasmodium protein, unknown function
probe_cstm_P_relictum_0717_8734	PRELSG_10_v1	965008	965128	PRELSG_1026000	conserved Plasmodium protein, unknown function
probe_cstm_P_relictum_0717_8733	PRELSG_10_v1	965128	965248	PRELSG_1026000	conserved Plasmodium protein, unknown function
probe_cstm_P_relictum_0717_8732	PRELSG_10_v1	965248	965368	PRELSG_1026000	conserved Plasmodium protein, unknown function
probe_cstm_P_relictum_0717_8731	PRELSG_10_v1	965368	965488	PRELSG_1026000	conserved Plasmodium protein, unknown function
probe_cstm_P_relictum_0717_8730	PRELSG_10_v1	965488	965608	PRELSG_1026000	conserved Plasmodium protein, unknown function
probe_cstm_P_relictum_0717_8729	PRELSG_10_v1	965608	965728	PRELSG_1026000	conserved Plasmodium protein, unknown function
probe_cstm_P_relictum_0717_8728	PRELSG_10_v1	965728	965848	PRELSG_1026000	conserved Plasmodium protein, unknown function
probe_cstm_P_relictum_0717_8727	PRELSG_10_v1	965848	965968	PRELSG_1026000	conserved Plasmodium protein, unknown function
probe_cstm_P_relictum_0717_8726	PRELSG_10_v1	965968	966088	PRELSG_1026000	conserved Plasmodium protein, unknown function
probe_cstm_P_relictum_0717_8725	PRELSG_10_v1	966088	966208	PRELSG_1026000	conserved Plasmodium protein, unknown function
probe_cstm_P_relictum_0717_8724	PRELSG_10_v1	966208	966328	PRELSG_1026000	conserved Plasmodium protein, unknown function
probe_cstm_P_relictum_0717_8723	PRELSG_10_v1	966328	966448	PRELSG_1026000	conserved Plasmodium protein, unknown function
probe_cstm_P_relictum_0717_8722	PRELSG_10_v1	966448	966568	PRELSG_1026000	conserved Plasmodium protein, unknown function
probe_cstm_P_relictum_0717_8720	PRELSG_10_v1	966688	966808	PRELSG_1026000	conserved Plasmodium protein, unknown function
probe_cstm_P_relictum_0717_8719	PRELSG_10_v1	966808	966928	PRELSG_1026000	conserved Plasmodium protein, unknown function
probe_cstm_P_relictum_0717_8718	PRELSG_10_v1	966928	967048	PRELSG_1026000	conserved Plasmodium protein, unknown function
probe_cstm_P_relictum_0717_8717	PRELSG_10_v1	967048	967168	PRELSG_1026000	conserved Plasmodium protein, unknown function
probe_cstm_P_relictum_0717_8716	PRELSG_10_v1	967168	967288	PRELSG_1026000	conserved Plasmodium protein, unknown function
probe_cstm_P_relictum_0717_8715	PRELSG_10_v1	967288	967408	PRELSG_1026000	conserved Plasmodium protein, unknown function
probe_cstm_P_relictum_0717_8714	PRELSG_10_v1	967408	967528	PRELSG_1026000	conserved Plasmodium protein, unknown function
probe_cstm_P_relictum_0717_8713	PRELSG_10_v1	967528	967648	PRELSG_1026000	conserved Plasmodium protein, unknown function
probe_cstm_P_relictum_0717_8712	PRELSG_10_v1	967648	967768	PRELSG_1026000	conserved Plasmodium protein, unknown function
probe_cstm_P_relictum_0717_8711	PRELSG_10_v1	967768	967888	PRELSG_1026000	conserved Plasmodium protein, unknown function
probe_cstm_P_relictum_0717_8710	PRELSG_10_v1	967888	968008	PRELSG_1026000	conserved Plasmodium protein, unknown function
probe_cstm_P_relictum_0717_8709	PRELSG_10_v1	968008	968128	PRELSG_1026000	conserved Plasmodium protein, unknown function
probe_cstm_P_relictum_0717_8708	PRELSG_10_v1	968128	968248	PRELSG_1026000	conserved Plasmodium protein, unknown function
probe_cstm_P_relictum_0717_8707	PRELSG_10_v1	968248	968368	PRELSG_1026000	conserved Plasmodium protein, unknown function
probe_cstm_P_relictum_0717_8706	PRELSG_10_v1	968368	968488	PRELSG_1026000	conserved Plasmodium protein, unknown function
probe_cstm_P_relictum_0717_8705	PRELSG_10_v1	968488	968608	PRELSG_1026000	conserved Plasmodium protein, unknown function
probe_cstm_P_relictum_0717_8704	PRELSG_10_v1	968608	968728	PRELSG_1026000	conserved Plasmodium protein, unknown function
probe_cstm_P_relictum_0717_8703	PRELSG_10_v1	968728	968848	PRELSG_1026000	conserved Plasmodium protein, unknown function
probe_cstm_P_relictum_0717_8702	PRELSG_10_v1	968848	968968	PRELSG_1026000	conserved Plasmodium protein, unknown function
probe_cstm_P_relictum_0717_8701	PRELSG_10_v1	968968	969088	PRELSG_1026000	conserved Plasmodium protein, unknown function
probe_cstm_P_relictum_0717_8700	PRELSG_10_v1	969088	969208	PRELSG_1026000	conserved Plasmodium protein, unknown function
probe_cstm_P_relictum_0717_8699	PRELSG_10_v1	969208	969328	PRELSG_1026000	conserved Plasmodium protein, unknown function
probe_cstm_P_relictum_0717_8698	PRELSG_10_v1	969328	969448	PRELSG_1026000	conserved Plasmodium protein, unknown function
probe_cstm_P_relictum_0717_8697	PRELSG_10_v1	969448	969568	PRELSG_1026000	conserved Plasmodium protein, unknown function
probe_cstm_P_relictum_0717_8696	PRELSG_10_v1	969568	969688	PRELSG_1026000	conserved Plasmodium protein, unknown function
probe_cstm_P_relictum_0717_8695	PRELSG_10_v1	969688	969808	PRELSG_1026000	conserved Plasmodium protein, unknown function
probe_cstm_P_relictum_0717_8694	PRELSG_10_v1	969808	969928	PRELSG_1026000	conserved Plasmodium protein, unknown function
probe_cstm_P_relictum_0717_8693	PRELSG_10_v1	969928	970048	PRELSG_1026000	conserved Plasmodium protein, unknown function
probe_cstm_P_relictum_0717_8692	PRELSG_10_v1	970048	970168	PRELSG_1026000	conserved Plasmodium protein, unknown function
probe_cstm_P_relictum_0717_8691	PRELSG_10_v1	970168	970288	PRELSG_1026000	conserved Plasmodium protein, unknown function
probe_cstm_P_relictum_0717_8690	PRELSG_10_v1	970288	970408	PRELSG_1026000	conserved Plasmodium protein, unknown function
probe_cstm_P_relictum_0717_8689	PRELSG_10_v1	970408	970528	PRELSG_1026000	conserved Plasmodium protein, unknown function
probe_cstm_P_relictum_0717_8688	PRELSG_10_v1	970528	970648	PRELSG_1026000	conserved Plasmodium protein, unknown function
probe_cstm_P_relictum_0717_8687	PRELSG_10_v1	970648	970768	PRELSG_1026000	conserved Plasmodium protein, unknown function
probe_cstm_P_relictum_0717_8686	PRELSG_10_v1	970768	970888	PRELSG_1026000	conserved Plasmodium protein, unknown function
probe_cstm_P_relictum_0717_8685	PRELSG_10_v1	970888	971008	PRELSG_1026000	conserved Plasmodium protein, unknown function
probe_cstm_P_relictum_0717_8684	PRELSG_10_v1	971008	971128	PRELSG_1026000	conserved Plasmodium protein, unknown function
probe_cstm_P_relictum_0717_8683	PRELSG_10_v1	971128	971248	PRELSG_1026000	conserved Plasmodium protein, unknown function
probe_cstm_P_relictum_0717_8682	PRELSG_10_v1	971248	971368	PRELSG_1026000	conserved Plasmodium protein, unknown function
probe_cstm_P_relictum_0717_8681	PRELSG_10_v1	971368	971488	PRELSG_1026000	conserved Plasmodium protein, unknown function
probe_cstm_P_relictum_0717_8680	PRELSG_10_v1	971488	971608	PRELSG_1026000	conserved Plasmodium protein, unknown function
probe_cstm_P_relictum_0717_20788	PRELSG_10_v1	971891	972011	PRELSG_1026000	conserved Plasmodium protein, unknown function
probe_cstm_P_relictum_0717_8768	PRELSG_10_v1	971892	972012	PRELSG_1026000	conserved Plasmodium protein, unknown function
probe_cstm_P_relictum_0717_8767	PRELSG_10_v1	972012	972132	PRELSG_1026000	conserved Plasmodium protein, unknown function
probe_cstm_P_relictum_0717_8766	PRELSG_10_v1	972132	972252	PRELSG_1026000	conserved Plasmodium protein, unknown function
probe_cstm_P_relictum_0717_8765	PRELSG_10_v1	972252	972372	PRELSG_1026000	conserved Plasmodium protein, unknown function
probe_cstm_P_relictum_0717_8764	PRELSG_10_v1	972372	972492	PRELSG_1026000	conserved Plasmodium protein, unknown function
probe_cstm_P_relictum_0717_8763	PRELSG_10_v1	972492	972612	PRELSG_1026000	conserved Plasmodium protein, unknown function
probe_cstm_P_relictum_0717_8762	PRELSG_10_v1	972612	972732	PRELSG_1026000	conserved Plasmodium protein, unknown function
probe_cstm_P_relictum_0717_8761	PRELSG_10_v1	972732	972852	PRELSG_1026000	conserved Plasmodium protein, unknown function
probe_cstm_P_relictum_0717_8760	PRELSG_10_v1	972852	972972	PRELSG_1026000	conserved Plasmodium protein, unknown function
probe_cstm_P_relictum_0717_8759	PRELSG_10_v1	972972	973092	PRELSG_1026000	conserved Plasmodium protein, unknown function
probe_cstm_P_relictum_0717_8758	PRELSG_10_v1	973092	973212	PRELSG_1026000	conserved Plasmodium protein, unknown function
probe_cstm_P_relictum_0717_8757	PRELSG_10_v1	973212	973332	PRELSG_1026000	conserved Plasmodium protein, unknown function
probe_cstm_P_relictum_0717_8756	PRELSG_10_v1	973332	973452	PRELSG_1026000	conserved Plasmodium protein, unknown function
probe_cstm_P_relictum_0717_8755	PRELSG_10_v1	973452	973572	PRELSG_1026000	conserved Plasmodium protein, unknown function
probe_cstm_P_relictum_0717_8754	PRELSG_10_v1	973572	973692	PRELSG_1026000	conserved Plasmodium protein, unknown function
probe_cstm_P_relictum_0717_8753	PRELSG_10_v1	973692	973812	PRELSG_1026000	conserved Plasmodium protein, unknown function
probe_cstm_P_relictum_0717_8752	PRELSG_10_v1	973812	973932	PRELSG_1026000	conserved Plasmodium protein, unknown function
probe_cstm_P_relictum_0717_8751	PRELSG_10_v1	973932	974052	PRELSG_1026000	conserved Plasmodium protein, unknown function
probe_cstm_P_relictum_0717_8750	PRELSG_10_v1	974052	974172	PRELSG_1026000	conserved Plasmodium protein, unknown function
probe_cstm_P_relictum_0717_8749	PRELSG_10_v1	974172	974292	PRELSG_1026000	conserved Plasmodium protein, unknown function
probe_cstm_P_relictum_0717_8748	PRELSG_10_v1	974292	974412	PRELSG_1026000	conserved Plasmodium protein, unknown function
probe_cstm_P_relictum_0717_8747	PRELSG_10_v1	974412	974532	PRELSG_1026000	conserved Plasmodium protein, unknown function
probe_cstm_P_relictum_0717_8746	PRELSG_10_v1	974532	974652	PRELSG_1026000	conserved Plasmodium protein, unknown function
probe_cstm_P_relictum_0717_8745	PRELSG_10_v1	974652	974772	PRELSG_1026000	conserved Plasmodium protein, unknown function
probe_cstm_P_relictum_0717_8744	PRELSG_10_v1	974772	974892	PRELSG_1026000	conserved Plasmodium protein, unknown function
probe_cstm_P_relictum_0717_8743	PRELSG_10_v1	974892	975012	PRELSG_1026000	conserved Plasmodium protein, unknown function
probe_cstm_P_relictum_0717_8742	PRELSG_10_v1	975012	975132	PRELSG_1026000	conserved Plasmodium protein, unknown function
probe_cstm_P_relictum_0717_8741	PRELSG_10_v1	975132	975252	PRELSG_1026000	conserved Plasmodium protein, unknown function
probe_cstm_P_relictum_0717_8740	PRELSG_10_v1	975252	975372	PRELSG_1026000	conserved Plasmodium protein, unknown function
probe_cstm_P_relictum_0717_8739	PRELSG_10_v1	975372	975492	PRELSG_1026000	conserved Plasmodium protein, unknown function
probe_cstm_P_relictum_0717_8721	PRELSG_10_v1	966568	966688	PRELSG_1026000	conserved Plasmodium protein, unknown function
probe_cstm_P_relictum_0717_11449	PRELSG_12_v1	2438810	2438930	PRELSG_1264000	isoleucine--tRNA ligase, putative
probe_cstm_P_relictum_0717_11450	PRELSG_12_v1	2438930	2439050	PRELSG_1264000	isoleucine--tRNA ligase, putative
probe_cstm_P_relictum_0717_11451	PRELSG_12_v1	2439050	2439170	PRELSG_1264000	isoleucine--tRNA ligase, putative
probe_cstm_P_relictum_0717_11452	PRELSG_12_v1	2439170	2439290	PRELSG_1264000	isoleucine--tRNA ligase, putative
probe_cstm_P_relictum_0717_11453	PRELSG_12_v1	2439290	2439410	PRELSG_1264000	isoleucine--tRNA ligase, putative
probe_cstm_P_relictum_0717_11454	PRELSG_12_v1	2439410	2439530	PRELSG_1264000	isoleucine--tRNA ligase, putative
probe_cstm_P_relictum_0717_11455	PRELSG_12_v1	2439530	2439650	PRELSG_1264000	isoleucine--tRNA ligase, putative
probe_cstm_P_relictum_0717_11456	PRELSG_12_v1	2439650	2439770	PRELSG_1264000	isoleucine--tRNA ligase, putative
probe_cstm_P_relictum_0717_11457	PRELSG_12_v1	2439770	2439890	PRELSG_1264000	isoleucine--tRNA ligase, putative
probe_cstm_P_relictum_0717_11458	PRELSG_12_v1	2439890	2440010	PRELSG_1264000	isoleucine--tRNA ligase, putative
probe_cstm_P_relictum_0717_11459	PRELSG_12_v1	2440010	2440130	PRELSG_1264000	isoleucine--tRNA ligase, putative
probe_cstm_P_relictum_0717_11460	PRELSG_12_v1	2440130	2440250	PRELSG_1264000	isoleucine--tRNA ligase, putative
probe_cstm_P_relictum_0717_11461	PRELSG_12_v1	2440250	2440370	PRELSG_1264000	isoleucine--tRNA ligase, putative
probe_cstm_P_relictum_0717_11462	PRELSG_12_v1	2440370	2440490	PRELSG_1264000	isoleucine--tRNA ligase, putative
probe_cstm_P_relictum_0717_11463	PRELSG_12_v1	2440490	2440610	PRELSG_1264000	isoleucine--tRNA ligase, putative
probe_cstm_P_relictum_0717_11464	PRELSG_12_v1	2440610	2440730	PRELSG_1264000	isoleucine--tRNA ligase, putative
probe_cstm_P_relictum_0717_11465	PRELSG_12_v1	2440730	2440850	PRELSG_1264000	isoleucine--tRNA ligase, putative	spike in high paracitemia samples and a repetitive region
probe_cstm_P_relictum_0717_11466	PRELSG_12_v1	2440850	2440970	PRELSG_1264000	isoleucine--tRNA ligase, putative
probe_cstm_P_relictum_0717_11467	PRELSG_12_v1	2440970	2441090	PRELSG_1264000	isoleucine--tRNA ligase, putative
probe_cstm_P_relictum_0717_11468	PRELSG_12_v1	2441090	2441210	PRELSG_1264000	isoleucine--tRNA ligase, putative
probe_cstm_P_relictum_0717_11470	PRELSG_12_v1	2441330	2441450	PRELSG_1264000	isoleucine--tRNA ligase, putative
probe_cstm_P_relictum_0717_11471	PRELSG_12_v1	2441450	2441570	PRELSG_1264000	isoleucine--tRNA ligase, putative
probe_cstm_P_relictum_0717_11472	PRELSG_12_v1	2441570	2441690	PRELSG_1264000	isoleucine--tRNA ligase, putative
probe_cstm_P_relictum_0717_11473	PRELSG_12_v1	2441690	2441810	PRELSG_1264000	isoleucine--tRNA ligase, putative
probe_cstm_P_relictum_0717_11474	PRELSG_12_v1	2441810	2441930	PRELSG_1264000	isoleucine--tRNA ligase, putative
probe_cstm_P_relictum_0717_11475	PRELSG_12_v1	2441930	2442050	PRELSG_1264000	isoleucine--tRNA ligase, putative
probe_cstm_P_relictum_0717_11476	PRELSG_12_v1	2442050	2442170	PRELSG_1264000	isoleucine--tRNA ligase, putative
probe_cstm_P_relictum_0717_11477	PRELSG_12_v1	2442170	2442290	PRELSG_1264000	isoleucine--tRNA ligase, putative
probe_cstm_P_relictum_0717_11478	PRELSG_12_v1	2442290	2442410	PRELSG_1264000	isoleucine--tRNA ligase, putative
probe_cstm_P_relictum_0717_21169	PRELSG_12_v1	2442329	2442449	PRELSG_1264000	isoleucine--tRNA ligase, putative
probe_cstm_P_relictum_0717_11469	PRELSG_12_v1	2441210	2441330	PRELSG_1264000	isoleucine--tRNA ligase, putative
probe_cstm_P_relictum_0717_12123	PRELSG_01_v1	455584	455704	PRELSG_0111200	V-type proton ATPase subunit a, putative
probe_cstm_P_relictum_0717_12124	PRELSG_01_v1	455704	455824	PRELSG_0111200	V-type proton ATPase subunit a, putative
probe_cstm_P_relictum_0717_12125	PRELSG_01_v1	455824	455944	PRELSG_0111200	V-type proton ATPase subunit a, putative
probe_cstm_P_relictum_0717_12126	PRELSG_01_v1	455944	456064	PRELSG_0111200	V-type proton ATPase subunit a, putative	spike in high paracitemia samples and a repetitive region
probe_cstm_P_relictum_0717_12127	PRELSG_01_v1	456064	456184	PRELSG_0111200	V-type proton ATPase subunit a, putative
probe_cstm_P_relictum_0717_12128	PRELSG_01_v1	456184	456304	PRELSG_0111200	V-type proton ATPase subunit a, putative
probe_cstm_P_relictum_0717_12129	PRELSG_01_v1	456304	456424	PRELSG_0111200	V-type proton ATPase subunit a, putative
probe_cstm_P_relictum_0717_12130	PRELSG_01_v1	456424	456544	PRELSG_0111200	V-type proton ATPase subunit a, putative
probe_cstm_P_relictum_0717_12131	PRELSG_01_v1	456544	456664	PRELSG_0111200	V-type proton ATPase subunit a, putative
probe_cstm_P_relictum_0717_12132	PRELSG_01_v1	456664	456784	PRELSG_0111200	V-type proton ATPase subunit a, putative
probe_cstm_P_relictum_0717_12133	PRELSG_01_v1	456784	456904	PRELSG_0111200	V-type proton ATPase subunit a, putative
probe_cstm_P_relictum_0717_12134	PRELSG_01_v1	456904	457024	PRELSG_0111200	V-type proton ATPase subunit a, putative
probe_cstm_P_relictum_0717_12135	PRELSG_01_v1	457024	457144	PRELSG_0111200	V-type proton ATPase subunit a, putative
probe_cstm_P_relictum_0717_12136	PRELSG_01_v1	457144	457264	PRELSG_0111200	V-type proton ATPase subunit a, putative
probe_cstm_P_relictum_0717_12137	PRELSG_01_v1	457264	457384	PRELSG_0111200	V-type proton ATPase subunit a, putative
probe_cstm_P_relictum_0717_12138	PRELSG_01_v1	457384	457504	PRELSG_0111200	V-type proton ATPase subunit a, putative
probe_cstm_P_relictum_0717_12139	PRELSG_01_v1	457504	457624	PRELSG_0111200	V-type proton ATPase subunit a, putative
probe_cstm_P_relictum_0717_12140	PRELSG_01_v1	457624	457744	PRELSG_0111200	V-type proton ATPase subunit a, putative
probe_cstm_P_relictum_0717_12141	PRELSG_01_v1	457744	457864	PRELSG_0111200	V-type proton ATPase subunit a, putative
probe_cstm_P_relictum_0717_12142	PRELSG_01_v1	457864	457984	PRELSG_0111200	V-type proton ATPase subunit a, putative
probe_cstm_P_relictum_0717_12143	PRELSG_01_v1	457984	458104	PRELSG_0111200	V-type proton ATPase subunit a, putative
probe_cstm_P_relictum_0717_12144	PRELSG_01_v1	458104	458224	PRELSG_0111200	V-type proton ATPase subunit a, putative
probe_cstm_P_relictum_0717_21234	PRELSG_01_v1	458191	458311	PRELSG_0111200	V-type proton ATPase subunit a, putative
probe_cstm_P_relictum_0717_9444	PRELSG_12_v1	94225	94345	PRELSG_1202400	conserved Plasmodium protein, unknown function
probe_cstm_P_relictum_0717_9445	PRELSG_12_v1	94345	94465	PRELSG_1202400	conserved Plasmodium protein, unknown function
probe_cstm_P_relictum_0717_9446	PRELSG_12_v1	94465	94585	PRELSG_1202400	conserved Plasmodium protein, unknown function
probe_cstm_P_relictum_0717_9447	PRELSG_12_v1	94585	94705	PRELSG_1202400	conserved Plasmodium protein, unknown function
probe_cstm_P_relictum_0717_9448	PRELSG_12_v1	94705	94825	PRELSG_1202400	conserved Plasmodium protein, unknown function
probe_cstm_P_relictum_0717_9449	PRELSG_12_v1	94825	94945	PRELSG_1202400	conserved Plasmodium protein, unknown function
probe_cstm_P_relictum_0717_9450	PRELSG_12_v1	94945	95065	PRELSG_1202400	conserved Plasmodium protein, unknown function
probe_cstm_P_relictum_0717_9451	PRELSG_12_v1	95065	95185	PRELSG_1202400	conserved Plasmodium protein, unknown function
probe_cstm_P_relictum_0717_9452	PRELSG_12_v1	95185	95305	PRELSG_1202400	conserved Plasmodium protein, unknown function
probe_cstm_P_relictum_0717_9453	PRELSG_12_v1	95305	95425	PRELSG_1202400	conserved Plasmodium protein, unknown function
probe_cstm_P_relictum_0717_9454	PRELSG_12_v1	95425	95545	PRELSG_1202400	conserved Plasmodium protein, unknown function
probe_cstm_P_relictum_0717_9455	PRELSG_12_v1	95545	95665	PRELSG_1202400	conserved Plasmodium protein, unknown function
probe_cstm_P_relictum_0717_9456	PRELSG_12_v1	95665	95785	PRELSG_1202400	conserved Plasmodium protein, unknown function
probe_cstm_P_relictum_0717_9457	PRELSG_12_v1	95785	95905	PRELSG_1202400	conserved Plasmodium protein, unknown function
probe_cstm_P_relictum_0717_9458	PRELSG_12_v1	95905	96025	PRELSG_1202400	conserved Plasmodium protein, unknown function
probe_cstm_P_relictum_0717_9459	PRELSG_12_v1	96025	96145	PRELSG_1202400	conserved Plasmodium protein, unknown function
probe_cstm_P_relictum_0717_9460	PRELSG_12_v1	96145	96265	PRELSG_1202400	conserved Plasmodium protein, unknown function
probe_cstm_P_relictum_0717_9461	PRELSG_12_v1	96265	96385	PRELSG_1202400	conserved Plasmodium protein, unknown function
probe_cstm_P_relictum_0717_9462	PRELSG_12_v1	96385	96505	PRELSG_1202400	conserved Plasmodium protein, unknown function
probe_cstm_P_relictum_0717_9463	PRELSG_12_v1	96505	96625	PRELSG_1202400	conserved Plasmodium protein, unknown function
probe_cstm_P_relictum_0717_9464	PRELSG_12_v1	96625	96745	PRELSG_1202400	conserved Plasmodium protein, unknown function
probe_cstm_P_relictum_0717_9465	PRELSG_12_v1	96745	96865	PRELSG_1202400	conserved Plasmodium protein, unknown function
probe_cstm_P_relictum_0717_9466	PRELSG_12_v1	96865	96985	PRELSG_1202400	conserved Plasmodium protein, unknown function
probe_cstm_P_relictum_0717_9467	PRELSG_12_v1	96985	97105	PRELSG_1202400	conserved Plasmodium protein, unknown function
probe_cstm_P_relictum_0717_9468	PRELSG_12_v1	97105	97225	PRELSG_1202400	conserved Plasmodium protein, unknown function
probe_cstm_P_relictum_0717_9469	PRELSG_12_v1	97225	97345	PRELSG_1202400	conserved Plasmodium protein, unknown function
probe_cstm_P_relictum_0717_9470	PRELSG_12_v1	97345	97465	PRELSG_1202400	conserved Plasmodium protein, unknown function
probe_cstm_P_relictum_0717_9471	PRELSG_12_v1	97465	97585	PRELSG_1202400	conserved Plasmodium protein, unknown function
probe_cstm_P_relictum_0717_9472	PRELSG_12_v1	97585	97705	PRELSG_1202400	conserved Plasmodium protein, unknown function
probe_cstm_P_relictum_0717_9473	PRELSG_12_v1	97705	97825	PRELSG_1202400	conserved Plasmodium protein, unknown function
probe_cstm_P_relictum_0717_9474	PRELSG_12_v1	97825	97945	PRELSG_1202400	conserved Plasmodium protein, unknown function
probe_cstm_P_relictum_0717_9475	PRELSG_12_v1	97945	98065	PRELSG_1202400	conserved Plasmodium protein, unknown function
probe_cstm_P_relictum_0717_9476	PRELSG_12_v1	98065	98185	PRELSG_1202400	conserved Plasmodium protein, unknown function
probe_cstm_P_relictum_0717_9478	PRELSG_12_v1	98305	98425	PRELSG_1202400	conserved Plasmodium protein, unknown function
probe_cstm_P_relictum_0717_9479	PRELSG_12_v1	98425	98545	PRELSG_1202400	conserved Plasmodium protein, unknown function
probe_cstm_P_relictum_0717_9480	PRELSG_12_v1	98545	98665	PRELSG_1202400	conserved Plasmodium protein, unknown function
probe_cstm_P_relictum_0717_9481	PRELSG_12_v1	98665	98785	PRELSG_1202400	conserved Plasmodium protein, unknown function
probe_cstm_P_relictum_0717_9482	PRELSG_12_v1	98785	98905	PRELSG_1202400	conserved Plasmodium protein, unknown function
probe_cstm_P_relictum_0717_9483	PRELSG_12_v1	98905	99025	PRELSG_1202400	conserved Plasmodium protein, unknown function
probe_cstm_P_relictum_0717_9484	PRELSG_12_v1	99025	99145	PRELSG_1202400	conserved Plasmodium protein, unknown function
probe_cstm_P_relictum_0717_9485	PRELSG_12_v1	99145	99265	PRELSG_1202400	conserved Plasmodium protein, unknown function
probe_cstm_P_relictum_0717_9486	PRELSG_12_v1	99265	99385	PRELSG_1202400	conserved Plasmodium protein, unknown function
probe_cstm_P_relictum_0717_9487	PRELSG_12_v1	99385	99505	PRELSG_1202400	conserved Plasmodium protein, unknown function
probe_cstm_P_relictum_0717_9488	PRELSG_12_v1	99505	99625	PRELSG_1202400	conserved Plasmodium protein, unknown function
probe_cstm_P_relictum_0717_9489	PRELSG_12_v1	99625	99745	PRELSG_1202400	conserved Plasmodium protein, unknown function
probe_cstm_P_relictum_0717_9490	PRELSG_12_v1	99745	99865	PRELSG_1202400	conserved Plasmodium protein, unknown function
probe_cstm_P_relictum_0717_9491	PRELSG_12_v1	99865	99985	PRELSG_1202400	conserved Plasmodium protein, unknown function
probe_cstm_P_relictum_0717_9492	PRELSG_12_v1	99985	100105	PRELSG_1202400	conserved Plasmodium protein, unknown function
probe_cstm_P_relictum_0717_9493	PRELSG_12_v1	100105	100225	PRELSG_1202400	conserved Plasmodium protein, unknown function
probe_cstm_P_relictum_0717_9494	PRELSG_12_v1	100225	100345	PRELSG_1202400	conserved Plasmodium protein, unknown function
probe_cstm_P_relictum_0717_9495	PRELSG_12_v1	100345	100465	PRELSG_1202400	conserved Plasmodium protein, unknown function
probe_cstm_P_relictum_0717_9496	PRELSG_12_v1	100465	100585	PRELSG_1202400	conserved Plasmodium protein, unknown function
probe_cstm_P_relictum_0717_9497	PRELSG_12_v1	100585	100705	PRELSG_1202400	conserved Plasmodium protein, unknown function
probe_cstm_P_relictum_0717_9498	PRELSG_12_v1	100705	100825	PRELSG_1202400	conserved Plasmodium protein, unknown function
probe_cstm_P_relictum_0717_9499	PRELSG_12_v1	100825	100945	PRELSG_1202400	conserved Plasmodium protein, unknown function
probe_cstm_P_relictum_0717_9500	PRELSG_12_v1	100945	101065	PRELSG_1202400	conserved Plasmodium protein, unknown function
probe_cstm_P_relictum_0717_9501	PRELSG_12_v1	101065	101185	PRELSG_1202400	conserved Plasmodium protein, unknown function
probe_cstm_P_relictum_0717_9502	PRELSG_12_v1	101185	101305	PRELSG_1202400	conserved Plasmodium protein, unknown function
probe_cstm_P_relictum_0717_20907	PRELSG_12_v1	101239	101359	PRELSG_1202400	conserved Plasmodium protein, unknown function
probe_cstm_P_relictum_0717_9477	PRELSG_12_v1	98185	98305	PRELSG_1202400	conserved Plasmodium protein, unknown function
probe_cstm_P_relictum_0717_9149	PRELSG_08_v1	583963	584083	PRELSG_0815900	mRNA-capping enzyme subunit beta, putative
probe_cstm_P_relictum_0717_9150	PRELSG_08_v1	584083	584203	PRELSG_0815900	mRNA-capping enzyme subunit beta, putative
probe_cstm_P_relictum_0717_9151	PRELSG_08_v1	584203	584323	PRELSG_0815900	mRNA-capping enzyme subunit beta, putative
probe_cstm_P_relictum_0717_9152	PRELSG_08_v1	584323	584443	PRELSG_0815900	mRNA-capping enzyme subunit beta, putative
probe_cstm_P_relictum_0717_9153	PRELSG_08_v1	584443	584563	PRELSG_0815900	mRNA-capping enzyme subunit beta, putative
probe_cstm_P_relictum_0717_9154	PRELSG_08_v1	584563	584683	PRELSG_0815900	mRNA-capping enzyme subunit beta, putative
probe_cstm_P_relictum_0717_9155	PRELSG_08_v1	584683	584803	PRELSG_0815900	mRNA-capping enzyme subunit beta, putative
probe_cstm_P_relictum_0717_9156	PRELSG_08_v1	584803	584923	PRELSG_0815900	mRNA-capping enzyme subunit beta, putative
probe_cstm_P_relictum_0717_9157	PRELSG_08_v1	584923	585043	PRELSG_0815900	mRNA-capping enzyme subunit beta, putative
probe_cstm_P_relictum_0717_9158	PRELSG_08_v1	585043	585163	PRELSG_0815900	mRNA-capping enzyme subunit beta, putative
probe_cstm_P_relictum_0717_9159	PRELSG_08_v1	585163	585283	PRELSG_0815900	mRNA-capping enzyme subunit beta, putative
probe_cstm_P_relictum_0717_9160	PRELSG_08_v1	585283	585403	PRELSG_0815900	mRNA-capping enzyme subunit beta, putative
probe_cstm_P_relictum_0717_9161	PRELSG_08_v1	585403	585523	PRELSG_0815900	mRNA-capping enzyme subunit beta, putative
probe_cstm_P_relictum_0717_20840	PRELSG_08_v1	585439	585559	PRELSG_0815900	mRNA-capping enzyme subunit beta, putative
probe_cstm_P_relictum_0717_7064	PRELSG_06_v1	595553	595673	PRELSG_0615300	GEXP15;protein GEXP15, putative
probe_cstm_P_relictum_0717_7065	PRELSG_06_v1	595673	595793	PRELSG_0615300	GEXP15;protein GEXP15, putative
probe_cstm_P_relictum_0717_7066	PRELSG_06_v1	595793	595913	PRELSG_0615300	GEXP15;protein GEXP15, putative
probe_cstm_P_relictum_0717_7067	PRELSG_06_v1	595913	596033	PRELSG_0615300	GEXP15;protein GEXP15, putative
probe_cstm_P_relictum_0717_7068	PRELSG_06_v1	596033	596153	PRELSG_0615300	GEXP15;protein GEXP15, putative
probe_cstm_P_relictum_0717_7069	PRELSG_06_v1	596153	596273	PRELSG_0615300	GEXP15;protein GEXP15, putative
probe_cstm_P_relictum_0717_7070	PRELSG_06_v1	596273	596393	PRELSG_0615300	GEXP15;protein GEXP15, putative
probe_cstm_P_relictum_0717_7071	PRELSG_06_v1	596393	596513	PRELSG_0615300	GEXP15;protein GEXP15, putative
probe_cstm_P_relictum_0717_7072	PRELSG_06_v1	596513	596633	PRELSG_0615300	GEXP15;protein GEXP15, putative
probe_cstm_P_relictum_0717_7073	PRELSG_06_v1	596633	596753	PRELSG_0615300	GEXP15;protein GEXP15, putative
probe_cstm_P_relictum_0717_7074	PRELSG_06_v1	596753	596873	PRELSG_0615300	GEXP15;protein GEXP15, putative
probe_cstm_P_relictum_0717_7075	PRELSG_06_v1	596873	596993	PRELSG_0615300	GEXP15;protein GEXP15, putative
probe_cstm_P_relictum_0717_7076	PRELSG_06_v1	596993	597113	PRELSG_0615300	GEXP15;protein GEXP15, putative
probe_cstm_P_relictum_0717_7077	PRELSG_06_v1	597113	597233	PRELSG_0615300	GEXP15;protein GEXP15, putative
probe_cstm_P_relictum_0717_7078	PRELSG_06_v1	597233	597353	PRELSG_0615300	GEXP15;protein GEXP15, putative
probe_cstm_P_relictum_0717_7079	PRELSG_06_v1	597353	597473	PRELSG_0615300	GEXP15;protein GEXP15, putative
probe_cstm_P_relictum_0717_7080	PRELSG_06_v1	597473	597593	PRELSG_0615300	GEXP15;protein GEXP15, putative
probe_cstm_P_relictum_0717_7081	PRELSG_06_v1	597593	597713	PRELSG_0615300	GEXP15;protein GEXP15, putative
probe_cstm_P_relictum_0717_7082	PRELSG_06_v1	597713	597833	PRELSG_0615300	GEXP15;protein GEXP15, putative
probe_cstm_P_relictum_0717_7083	PRELSG_06_v1	597833	597953	PRELSG_0615300	GEXP15;protein GEXP15, putative
probe_cstm_P_relictum_0717_20566	PRELSG_06_v1	597938	598058	PRELSG_0615300	GEXP15;protein GEXP15, putative
probe_cstm_P_relictum_0717_20949	PRELSG_12_v1	526715	526835	PRELSG_1214100	NIP7;60S ribosome subunit biogenesis protein NIP7, putative
probe_cstm_P_relictum_0717_9749	PRELSG_12_v1	526748	526868	PRELSG_1214100	NIP7;60S ribosome subunit biogenesis protein NIP7, putative
probe_cstm_P_relictum_0717_20950	PRELSG_12_v1	526938	527058	PRELSG_1214100	NIP7;60S ribosome subunit biogenesis protein NIP7, putative
probe_cstm_P_relictum_0717_9750	PRELSG_12_v1	526974	527094	PRELSG_1214100	NIP7;60S ribosome subunit biogenesis protein NIP7, putative
probe_cstm_P_relictum_0717_1749	PRELSG_13_v1	500739	500859	PRELSG_1312300	LSD1;lysine-specific histone demethylase 1, putative
probe_cstm_P_relictum_0717_1750	PRELSG_13_v1	500859	500979	PRELSG_1312300	LSD1;lysine-specific histone demethylase 1, putative
probe_cstm_P_relictum_0717_1751	PRELSG_13_v1	500979	501099	PRELSG_1312300	LSD1;lysine-specific histone demethylase 1, putative
probe_cstm_P_relictum_0717_1752	PRELSG_13_v1	501099	501219	PRELSG_1312300	LSD1;lysine-specific histone demethylase 1, putative
probe_cstm_P_relictum_0717_1753	PRELSG_13_v1	501219	501339	PRELSG_1312300	LSD1;lysine-specific histone demethylase 1, putative
probe_cstm_P_relictum_0717_1754	PRELSG_13_v1	501339	501459	PRELSG_1312300	LSD1;lysine-specific histone demethylase 1, putative
probe_cstm_P_relictum_0717_1755	PRELSG_13_v1	501459	501579	PRELSG_1312300	LSD1;lysine-specific histone demethylase 1, putative
probe_cstm_P_relictum_0717_1756	PRELSG_13_v1	501579	501699	PRELSG_1312300	LSD1;lysine-specific histone demethylase 1, putative
probe_cstm_P_relictum_0717_1757	PRELSG_13_v1	501699	501819	PRELSG_1312300	LSD1;lysine-specific histone demethylase 1, putative
probe_cstm_P_relictum_0717_1758	PRELSG_13_v1	501819	501939	PRELSG_1312300	LSD1;lysine-specific histone demethylase 1, putative
probe_cstm_P_relictum_0717_1759	PRELSG_13_v1	501939	502059	PRELSG_1312300	LSD1;lysine-specific histone demethylase 1, putative
probe_cstm_P_relictum_0717_1760	PRELSG_13_v1	502059	502179	PRELSG_1312300	LSD1;lysine-specific histone demethylase 1, putative
probe_cstm_P_relictum_0717_1761	PRELSG_13_v1	502179	502299	PRELSG_1312300	LSD1;lysine-specific histone demethylase 1, putative
probe_cstm_P_relictum_0717_1762	PRELSG_13_v1	502299	502419	PRELSG_1312300	LSD1;lysine-specific histone demethylase 1, putative
probe_cstm_P_relictum_0717_1763	PRELSG_13_v1	502419	502539	PRELSG_1312300	LSD1;lysine-specific histone demethylase 1, putative
probe_cstm_P_relictum_0717_1764	PRELSG_13_v1	502539	502659	PRELSG_1312300	LSD1;lysine-specific histone demethylase 1, putative
probe_cstm_P_relictum_0717_1765	PRELSG_13_v1	502659	502779	PRELSG_1312300	LSD1;lysine-specific histone demethylase 1, putative
probe_cstm_P_relictum_0717_1766	PRELSG_13_v1	502779	502899	PRELSG_1312300	LSD1;lysine-specific histone demethylase 1, putative
probe_cstm_P_relictum_0717_1767	PRELSG_13_v1	502899	503019	PRELSG_1312300	LSD1;lysine-specific histone demethylase 1, putative
probe_cstm_P_relictum_0717_1768	PRELSG_13_v1	503019	503139	PRELSG_1312300	LSD1;lysine-specific histone demethylase 1, putative
probe_cstm_P_relictum_0717_1769	PRELSG_13_v1	503139	503259	PRELSG_1312300	LSD1;lysine-specific histone demethylase 1, putative
probe_cstm_P_relictum_0717_1770	PRELSG_13_v1	503259	503379	PRELSG_1312300	LSD1;lysine-specific histone demethylase 1, putative
probe_cstm_P_relictum_0717_1771	PRELSG_13_v1	503379	503499	PRELSG_1312300	LSD1;lysine-specific histone demethylase 1, putative
probe_cstm_P_relictum_0717_1772	PRELSG_13_v1	503499	503619	PRELSG_1312300	LSD1;lysine-specific histone demethylase 1, putative
probe_cstm_P_relictum_0717_1773	PRELSG_13_v1	503619	503739	PRELSG_1312300	LSD1;lysine-specific histone demethylase 1, putative
probe_cstm_P_relictum_0717_1774	PRELSG_13_v1	503739	503859	PRELSG_1312300	LSD1;lysine-specific histone demethylase 1, putative
probe_cstm_P_relictum_0717_1775	PRELSG_13_v1	503859	503979	PRELSG_1312300	LSD1;lysine-specific histone demethylase 1, putative
probe_cstm_P_relictum_0717_1776	PRELSG_13_v1	503979	504099	PRELSG_1312300	LSD1;lysine-specific histone demethylase 1, putative
probe_cstm_P_relictum_0717_1777	PRELSG_13_v1	504099	504219	PRELSG_1312300	LSD1;lysine-specific histone demethylase 1, putative
probe_cstm_P_relictum_0717_1778	PRELSG_13_v1	504219	504339	PRELSG_1312300	LSD1;lysine-specific histone demethylase 1, putative
probe_cstm_P_relictum_0717_1779	PRELSG_13_v1	504339	504459	PRELSG_1312300	LSD1;lysine-specific histone demethylase 1, putative
probe_cstm_P_relictum_0717_1780	PRELSG_13_v1	504459	504579	PRELSG_1312300	LSD1;lysine-specific histone demethylase 1, putative
probe_cstm_P_relictum_0717_1781	PRELSG_13_v1	504579	504699	PRELSG_1312300	LSD1;lysine-specific histone demethylase 1, putative
probe_cstm_P_relictum_0717_1782	PRELSG_13_v1	504699	504819	PRELSG_1312300	LSD1;lysine-specific histone demethylase 1, putative
probe_cstm_P_relictum_0717_1783	PRELSG_13_v1	504819	504939	PRELSG_1312300	LSD1;lysine-specific histone demethylase 1, putative
probe_cstm_P_relictum_0717_1784	PRELSG_13_v1	504939	505059	PRELSG_1312300	LSD1;lysine-specific histone demethylase 1, putative
probe_cstm_P_relictum_0717_1785	PRELSG_13_v1	505059	505179	PRELSG_1312300	LSD1;lysine-specific histone demethylase 1, putative
probe_cstm_P_relictum_0717_1786	PRELSG_13_v1	505179	505299	PRELSG_1312300	LSD1;lysine-specific histone demethylase 1, putative
probe_cstm_P_relictum_0717_1787	PRELSG_13_v1	505299	505419	PRELSG_1312300	LSD1;lysine-specific histone demethylase 1, putative
probe_cstm_P_relictum_0717_1788	PRELSG_13_v1	505419	505539	PRELSG_1312300	LSD1;lysine-specific histone demethylase 1, putative
probe_cstm_P_relictum_0717_1789	PRELSG_13_v1	505539	505659	PRELSG_1312300	LSD1;lysine-specific histone demethylase 1, putative
probe_cstm_P_relictum_0717_1790	PRELSG_13_v1	505659	505779	PRELSG_1312300	LSD1;lysine-specific histone demethylase 1, putative
probe_cstm_P_relictum_0717_1791	PRELSG_13_v1	505779	505899	PRELSG_1312300	LSD1;lysine-specific histone demethylase 1, putative
probe_cstm_P_relictum_0717_1792	PRELSG_13_v1	505899	506019	PRELSG_1312300	LSD1;lysine-specific histone demethylase 1, putative
probe_cstm_P_relictum_0717_1793	PRELSG_13_v1	506019	506139	PRELSG_1312300	LSD1;lysine-specific histone demethylase 1, putative
probe_cstm_P_relictum_0717_1794	PRELSG_13_v1	506139	506259	PRELSG_1312300	LSD1;lysine-specific histone demethylase 1, putative
probe_cstm_P_relictum_0717_1795	PRELSG_13_v1	506259	506379	PRELSG_1312300	LSD1;lysine-specific histone demethylase 1, putative
probe_cstm_P_relictum_0717_1796	PRELSG_13_v1	506379	506499	PRELSG_1312300	LSD1;lysine-specific histone demethylase 1, putative	spike in high paracitemia samples and a repetitive region
probe_cstm_P_relictum_0717_1797	PRELSG_13_v1	506499	506619	PRELSG_1312300	LSD1;lysine-specific histone demethylase 1, putative
probe_cstm_P_relictum_0717_1798	PRELSG_13_v1	506619	506739	PRELSG_1312300	LSD1;lysine-specific histone demethylase 1, putative
probe_cstm_P_relictum_0717_1799	PRELSG_13_v1	506739	506859	PRELSG_1312300	LSD1;lysine-specific histone demethylase 1, putative
probe_cstm_P_relictum_0717_1800	PRELSG_13_v1	506859	506979	PRELSG_1312300	LSD1;lysine-specific histone demethylase 1, putative
probe_cstm_P_relictum_0717_1801	PRELSG_13_v1	506979	507099	PRELSG_1312300	LSD1;lysine-specific histone demethylase 1, putative
probe_cstm_P_relictum_0717_1802	PRELSG_13_v1	507099	507219	PRELSG_1312300	LSD1;lysine-specific histone demethylase 1, putative
probe_cstm_P_relictum_0717_1803	PRELSG_13_v1	507219	507339	PRELSG_1312300	LSD1;lysine-specific histone demethylase 1, putative
probe_cstm_P_relictum_0717_1804	PRELSG_13_v1	507339	507459	PRELSG_1312300	LSD1;lysine-specific histone demethylase 1, putative
probe_cstm_P_relictum_0717_1805	PRELSG_13_v1	507459	507579	PRELSG_1312300	LSD1;lysine-specific histone demethylase 1, putative
probe_cstm_P_relictum_0717_1806	PRELSG_13_v1	507579	507699	PRELSG_1312300	LSD1;lysine-specific histone demethylase 1, putative
probe_cstm_P_relictum_0717_1807	PRELSG_13_v1	507699	507819	PRELSG_1312300	LSD1;lysine-specific histone demethylase 1, putative
probe_cstm_P_relictum_0717_1809	PRELSG_13_v1	507939	508059	PRELSG_1312300	LSD1;lysine-specific histone demethylase 1, putative
probe_cstm_P_relictum_0717_1810	PRELSG_13_v1	508059	508179	PRELSG_1312300	LSD1;lysine-specific histone demethylase 1, putative
probe_cstm_P_relictum_0717_1811	PRELSG_13_v1	508179	508299	PRELSG_1312300	LSD1;lysine-specific histone demethylase 1, putative
probe_cstm_P_relictum_0717_1812	PRELSG_13_v1	508299	508419	PRELSG_1312300	LSD1;lysine-specific histone demethylase 1, putative
probe_cstm_P_relictum_0717_20039	PRELSG_13_v1	508383	508503	PRELSG_1312300	LSD1;lysine-specific histone demethylase 1, putative
probe_cstm_P_relictum_0717_1813	PRELSG_13_v1	508739	508859	PRELSG_1312300	LSD1;lysine-specific histone demethylase 1, putative
probe_cstm_P_relictum_0717_20040	PRELSG_13_v1	508769	508889	PRELSG_1312300	LSD1;lysine-specific histone demethylase 1, putative
probe_cstm_P_relictum_0717_1808	PRELSG_13_v1	507819	507939	PRELSG_1312300	LSD1;lysine-specific histone demethylase 1, putative
probe_cstm_P_relictum_0717_21155	PRELSG_12_v1	2356525	2356645	PRELSG_1261200	NUDC;nuclear movement protein, putative
probe_cstm_P_relictum_0717_11401	PRELSG_12_v1	2356537	2356657	PRELSG_1261200	NUDC;nuclear movement protein, putative
probe_cstm_P_relictum_0717_11400	PRELSG_12_v1	2356657	2356777	PRELSG_1261200	NUDC;nuclear movement protein, putative
probe_cstm_P_relictum_0717_11399	PRELSG_12_v1	2356777	2356897	PRELSG_1261200	NUDC;nuclear movement protein, putative
probe_cstm_P_relictum_0717_11398	PRELSG_12_v1	2356897	2357017	PRELSG_1261200	NUDC;nuclear movement protein, putative
probe_cstm_P_relictum_0717_11397	PRELSG_12_v1	2357017	2357137	PRELSG_1261200	NUDC;nuclear movement protein, putative
probe_cstm_P_relictum_0717_11396	PRELSG_12_v1	2357137	2357257	PRELSG_1261200	NUDC;nuclear movement protein, putative
probe_cstm_P_relictum_0717_11395	PRELSG_12_v1	2357257	2357377	PRELSG_1261200	NUDC;nuclear movement protein, putative
probe_cstm_P_relictum_0717_11394	PRELSG_12_v1	2357377	2357497	PRELSG_1261200	NUDC;nuclear movement protein, putative
[truncated: 19,427 more rows]
