# Supplementary material for: Genomic sequence capture of Plasmodium relictum in experimentally infected birds
Source: Parasit Vectors. 2022 Jul 29;15:267. doi: 10.1186/s13071-022-05373-w (PMC9336033; doi:10.1186/s13071-022-05373-w)
Supplement: Supplementary file 5 — Additional file 5: Table S2. Sample metadata and sequence results. List of samples used in this study, their names, the cyt b lineages they represent, where and when and from what host species they were isolated and the host species they were sequenced from, additional data including parasitemia and sequencing data are also included. [file 13071_2022_5373_MOESM5_ESM.xlsx]

## Sheet: Table S2
Sample_Name	Lineage	Location	Sample_Year	Isolated_from_Host	Sequenced_from_Host	Natural_Experimental	MiSeq_Run_Date	Parasitemia	Mapped	Assigned to probed region	Unmapped	Coverage 5X	Coverage 20X	Coverage 50X	Coverage 100X	Total reads
1305	SGS1-A	Russia	2013	Loxia curvirostra	Spinus spinus	Experimental	2018-03-28	14.4	1056283	931948	768301	99.1796	81.8575	13.7631	1.06005	1824584
1307	SGS1-A	Russia	2013	Loxia curvirostra	Spinus spinus	Experimental	2018-03-28	33.4	1204481	1124062	396287	99.6193	92.3283	50.8285	1.79913	1600768
1308	SGS1-A	Russia	2013	Loxia curvirostra	Spinus spinus	Experimental	2018-03-28	56	1477144	1391136	327196	99.6841	95.8723	74.3181	27.3136	1804340
1309	SGS1-A	Russia	2013	Loxia curvirostra	Spinus spinus	Experimental	2017-12-04	50	5555316	5333193	360028	99.3374	97.0458	87.7624	61.5832	5915344
1312	SGS1-A	Russia	2013	Loxia curvirostra	Spinus spinus	Experimental	2018-03-28	57	1633898	1530215	571358	99.3697	93.8441	75.5471	44.766	2205256
1313	SGS1-A	Russia	2013	Loxia curvirostra	Spinus spinus	Experimental	2018-03-28	7	1550463	1445966	608423	98.9924	92.4085	74.5721	44.7297	2158886
1314	SGS1-A	Russia	2013	Loxia curvirostra	Spinus spinus	Experimental	2018-03-28	42	558481	387812	1293041	87.5271	31.1308	1.06317	0.58339	1851522
1316	SGS1-A	Russia	2013	Loxia curvirostra	Spinus spinus	Experimental	2018-03-28	61	1330974	1238272	447608	99.2138	90.8661	65.6083	26.6292	1778582
1454	SGS1-A	Russia	2013	Loxia curvirostra	Spinus spinus	Experimental	2018-03-28	4	537481	403432	1043151	91.1999	45.5459	1.69153	0.58738	1580632
1455	SGS1-A	Russia	2013	Loxia curvirostra	Spinus spinus	Experimental	2018-03-28	0.1	245950	106609	1593536	3.32317	0.896427	0.602383	0.468391	1839486
1456	SGS1-A	Russia	2013	Loxia curvirostra	Spinus spinus	Experimental	2018-03-28	4.8	519404	382789	1109792	85.0832	31.7812	1.32737	0.5762	1629196
1457	SGS1-A	Russia	2013	Loxia curvirostra	Spinus spinus	Experimental	2018-03-28	0.3	394339	220579	1422809	29.9747	1.05901	0.661815	0.526576	1817148
1458	SGS1-A	Russia	2013	Loxia curvirostra	Spinus spinus	Experimental	2018-03-28	0.24	399495	221834	1529863	26.5133	1.13062	0.677151	0.518306	1929358
1459	SGS1-A	Russia	2013	Loxia curvirostra	Spinus spinus	Experimental	2018-03-28	56.4	1942774	1843780	383444	99.4433	95.2889	81.1174	56.9877	2326218
1461	SGS1-A	Russia	2013	Loxia curvirostra	Spinus spinus	Experimental	2018-03-28	90	2238333	2144233	255171	99.4067	95.5362	83.6276	63.801	2493504
1462	SGS1-A	Russia	2013	Loxia curvirostra	Spinus spinus	Experimental	2018-03-28	4	715900	555806	1079648	86.4777	52.6804	13.2994	0.846969	1795548
51242	GRW4 (Pr5)	Bulgaria	2005	Acrocephalus arundinaceus	Acrocephalus arundinaceus	Experimental	2017-12-04	<1	457985	100371	14761081	23.9072	0.914215	0.515604	0.363658	15219066
735	SGS1-B	Russia	2017	Passer domesticus	Serinus canaria	Experimental	2018-03-28	21	1515940	1437077	423348	97.4941	86.5396	67.0979	42.2691	1939288
739	SGS1-B	Russia	2017	Passer domesticus	Serinus canaria	Experimental	2018-03-28	20	1291386	1202963	643720	97.5654	85.8134	62.529	33.3806	1935106
cc82	GRW11	Russia	2011	Passer domesticus	Loxia curvirostra	Experimental	2017-12-04	8	5125227	4799249	991173	99.7849	98.715	91.6975	65.0273	6116400

## Sheet: Metadata
Variable	Definition
Sample_Name	Identification of individual birds that had their infections sequenced
Lineage	The cyt b lineage of the infections (the ending "A" and "B" in SGS1-A and SGS1-B are used to distinguish lineages that were isolated from different host species, but both represent lineage SGS1)
Location	Country where infection was isolated
Sample_Year	Year that infection was isolated
Isolated_from_Host	For experimental infections, the wild host species that the parasite was initially found in and isolated from.
Sequenced_from_Host	For experimental infections, the host species that the lineage was multiplied in and sequenced from in this study.
Natural_Experimental	Distinguishes whether the parasite lineage was sequenced from an experimentally infected host individual (Experimental) or a wild host individual (Natural).
MiSeq_Run_Date	The date that the samples were run in the Illumina MiSeq machine; there are two dates corresponding to the two runs that produced data used in this study.
Parasitemia	The percentage of red blood cells infected by the parasite as determined by microscopy (see methods in the article for more information).
Mapped Reads	The number of reads that successfully mapped to the reference genome.
Unmapped Reads	The number of reads that did not map to the reference genome.
Assigned to probed region	The number reads mapped to the probed regions
Coverage 5X	The percentage of the targeted sequences that were sequenced to a depth of coverage of 5X.
Coverage 20X	The percentage of the targeted sequences that were sequenced to a depth of coverage of 20X.
Coverage 50X	The percentage of the targeted sequences that were sequenced to a depth of coverage of 50X.
Coverage 100X	The percentage of the targeted sequences that were sequenced to a depth of coverage of 100X.
Total reads	Sum of Mapped Reads and Unmapped Reads
