# Supplementary material for: Genomic sequence capture of Plasmodium relictum in experimentally infected birds
Source: Parasit Vectors. 2022 Jul 29;15:267. doi: 10.1186/s13071-022-05373-w (PMC9336033; doi:10.1186/s13071-022-05373-w)
Supplement: Supplementary file 6 — Additional file 6: Table S3. List of 25 genes selected for haplotype network analysis and concatenated distance matrix including their coordinates in the genome and aligned length (bp). [file 13071_2022_5373_MOESM6_ESM.xlsx]

## Sheet: Sheet1
gene id	gene symbol	description	length aligned	coordinates
PRELSG_0105800	40SRS8e	ribosomal protein S8e, putative	529	PRELSG_01_v1:279835-280334(plus)	40SRS8e.fasta
PRELSG_0210700	ATP6	calcium-transporting ATPase, putative	3877	PRELSG_02_v1:345143-348990(plus)	ATP6.fasta
PRELSG_MIT00200	COX1	cytochrome c oxidase subunit 1	1274	PRELSG_MIT_v1:3403-4647(plus)	COX1.fasta
PRELSG_0409600	CTRP	circumsporozoite- and TRAP-related protein, putative	3959	PRELSG_04_v1:354212-358141(plus)	CTRP.fasta
PRELSG_MIT00300	CYTB	cytochrome b	1151	PRELSG_MIT_v1:4676-5797(plus)	CYTB.fasta
PRELSG_0600400	DNApolymerase	DNA polymerase delta catalytic subunit, putative	3096	PRELSG_06_v1:25635-28701(plus)	DNApolymerase.fasta
PRELSG_1003600	EIF3E	eukaryotic translation initiation factor 3 subunit E, putative	777	PRELSG_10_v1:125993-126740(plus)	EIF3E.fasta
PRELSG_0310500	EIF3I	eukaryotic translation initiation factor 3 subunit I, putative	806	PRELSG_03_v1:430389-429623(minus)	EIF3I.fasta
PRELSG_0111800	FLP	ferlin-like protein, putative	4478	PRELSG_01_v1:480448-484896(plus)	FLP.fasta
PRELSG_0114200	g-tub	tubulin gamma chain, putative	1041	PRELSG_01_v1:589726-588725(minus)	g-tub.fasta
PRELSG_0723300	HDAC1	histone deacetylase 1, putative	1185	PRELSG_07_v1:872090-870945(minus)	HDAC1.fasta
PRELSG_0810300	HGPRT	hypoxanthine-guanine phosphoribosyltransferase, putative	586	PRELSG_08_v1:361449-360903(minus)	HGPRT.fasta
PRELSG_0715400	HSPA5	endoplasmic reticulum chaperone BiP, putative	1600	PRELSG_07_v1:605714-607284(plus)	HSPA5.fasta
PRELSG_1115600	MCA1	metacaspase-1, putative	1201	PRELSG_11_v1:620930-622101(plus)	MCA1.fasta
PRELSG_0728000	MSP1	merozoite surface protein 1, putative	298	PRELSG_07_v1:1027661-1027929(plus)	MSP1.fasta
PRELSG_1030100	MSP8	merozoite surface protein 8, putative	1321	PRELSG_10_v1:1125580-1126871(plus)	MSP8.fasta
PRELSG_0213300	PIESP15	parasite-infected erythrocyte surface protein, putative	1034	PRELSG_02_v1:443137-442143(minus)	PIESP15.fasta
PRELSG_0109800	PMX	plasmepsin X, putative	1043	PRELSG_01_v1:411519-412532(plus)	PMX.fasta
PRELSG_1203200	PS	phosphoribosylpyrophosphate synthetase, putative	902	PRELSG_12_v1:129340-130212(plus)	PS.fasta
PRELSG_0400400	RFC1	replication factor C subunit 1, putative	2380	PRELSG_04_v1:37560-39910(plus)	RFC1.fasta
PRELSG_0600500	RON12	rhoptry neck protein 12, putative	513	PRELSG_06_v1:30365-29892(minus)	RON12.fasta
PRELSG_1467500	RON3	rhoptry neck protein 3, putative	4558	PRELSG_14_v1:2552175-2547657(minus)	RON3.fasta
PRELSG_1206200	SETvs	variant-silencing SET protein, putative	1847	PRELSG_12_v1:238130-236323(minus)	SETvs.fasta
PRELSG_0407400	SPATR	secreted protein with altered thrombospondin repeat domain, putative	391	PRELSG_04_v1:265488-265137(minus)	SPATR.fasta
PRELSG_0508200	VPS9	vacuolar protein sorting-associated protein 9, putative	3000	PRELSG_05_v1:279167-282137(plus)	VPS9.fasta
