# Supplementary material for: Genomic sequence capture of Plasmodium relictum in experimentally infected birds
Source: Parasit Vectors. 2022 Jul 29;15:267. doi: 10.1186/s13071-022-05373-w (PMC9336033; doi:10.1186/s13071-022-05373-w)
Supplement: Supplementary file 7 — Additional file 7: Table S4. Number of reads mapping to each targeted gene (Geneid) by at least 10 bp for each sample. [file 13071_2022_5373_MOESM7_ESM.csv]

	Geneid	1305	1307	1308	1309	1312	1313	1314	1316	1454	1455	1456	1457	1458	1459	1461	1462	51242	735	739	cc82
1	PRELSG_0206400	296	463	492	2247	600	652	106	479	122	3	102	38	28	927	933	195	31	579	405	2068
2	PRELSG_1325400	475	716	921	3169	941	934	151	739	207	22	181	43	71	1212	1329	225	52	780	743	2989
3	PRELSG_0506400	1321	1486	1615	7406	1873	2426	2148	1508	1774	824	1050	1237	1119	2657	2640	1481	727	2649	2642	14390
4	PRELSG_1007800	1343	1535	2121	11762	2758	3033	463	2078	624	23	546	141	123	3914	4515	874	139	3247	2721	8375
5	PRELSG_1265000	219	230	331	1096	375	435	90	283	98	0	88	6	8	548	533	111	8	354	343	1056
6	PRELSG_0304900	802	952	1198	4209	1448	1397	370	950	305	89	286	166	150	1740	1931	385	209	1204	1026	4408
7	PRELSG_1246000	101	184	215	1008	206	282	28	185	34	2	46	11	6	349	333	46	13	305	201	809
8	PRELSG_1134500	537	831	1108	4587	1258	1218	236	876	262	25	178	45	42	1644	1814	335	57	1237	934	4288
9	PRELSG_0936200	762	1064	1481	6840	1930	1814	349	1229	396	16	312	86	55	2361	2860	539	94	2229	1557	5168
10	PRELSG_1134200	446	715	866	4022	1106	1049	197	769	194	12	196	46	53	1293	1490	233	39	973	769	3119
11	PRELSG_0730200	429	590	822	4590	970	1074	172	772	260	3	190	36	40	1502	1585	340	51	1237	995	3405
12	PRELSG_1234000	270	335	448	2723	547	607	134	486	131	3	88	35	18	837	1010	168	25	709	601	1897
13	PRELSG_1245700	749	868	1218	4888	1286	1401	234	1032	299	16	210	69	61	1807	1922	285	88	1361	1057	4204
14	PRELSG_0001100	1811	2521	3890	16700	4603	4432	649	3669	842	45	759	188	132	5405	6794	1166	117	5198	4394	12169
15	PRELSG_1003700	1112	1402	1777	9494	2298	2339	389	1763	464	9	388	70	111	3200	3912	616	136	2636	1973	7042
16	PRELSG_0809300	307	441	507	2624	696	701	115	508	165	2	93	2	33	913	983	200	15	693	625	1965
17	PRELSG_1328200	408	536	761	3237	781	752	140	583	177	15	152	33	26	1023	1160	209	27	773	613	2744
18	PRELSG_1006300	357	617	702	2658	794	753	206	566	162	4	146	23	34	986	1115	222	39	775	562	2825
19	PRELSG_0907500	824	1165	1439	6549	1703	1568	277	1242	395	24	294	80	62	2219	2721	410	54	1762	1376	4855
20	PRELSG_0813200	598	810	1126	5300	1286	1310	226	963	274	9	252	78	60	1821	2103	364	66	1486	1165	3935
21	PRELSG_0300400	7	11	6	6	10	3	0	4	0	0	0	0	0	5	10	0	4	2	0	17
22	PRELSG_0700500	681	713	1140	4221	1153	1332	241	907	211	2	215	61	49	1594	1827	285	68	1125	979	3624
23	PRELSG_1235900	914	1507	1584	7717	1946	2022	353	1415	389	23	321	76	97	2649	3003	586	67	2011	1632	5460
24	PRELSG_1143800	1389	1690	2070	7090	2224	2145	419	1654	523	35	445	135	86	2795	3122	488	126	1850	1419	6747
25	PRELSG_1003600	416	677	767	3800	928	1043	209	582	251	10	124	32	36	1240	1395	226	28	879	776	2653
26	PRELSG_1217600	359	652	780	3758	907	887	153	726	184	22	213	36	26	1177	1377	322	40	1065	859	2570
27	PRELSG_0712400	786	1039	1307	5612	1486	1511	311	1074	261	13	251	100	40	2031	2248	347	56	1396	1087	4689
28	PRELSG_0205800	147	199	213	775	197	194	66	145	36	3	30	9	14	287	301	54	20	186	181	703
29	PRELSG_0619800	434	509	612	3262	691	812	131	557	155	22	128	29	41	1047	1186	260	43	922	697	2360
30	PRELSG_0825000	109	181	214	856	189	211	48	188	55	2	52	16	13	360	344	82	10	219	231	620
31	PRELSG_0115600	859	1407	1618	8219	2134	2162	382	1501	457	14	349	154	42	2952	3071	540	101	2275	1684	6762
32	PRELSG_1112900	580	803	1024	5448	1421	1330	203	942	239	10	208	74	78	1853	2225	364	68	1567	1245	3726
33	PRELSG_0308200	573	784	994	2982	1103	997	206	711	219	9	171	63	66	1227	1550	244	60	845	728	3204
34	PRELSG_1131000	458	560	851	3753	1016	892	161	801	201	5	143	37	26	1302	1513	277	40	1054	931	2499
35	PRELSG_0711700	79	132	152	429	132	156	24	86	34	2	22	4	10	161	180	36	19	118	92	407
36	PRELSG_1341200	519	689	886	2931	901	850	149	658	205	13	154	32	30	1118	1308	275	87	948	687	3174
37	PRELSG_1310200	721	772	1037	4587	1223	1190	204	979	266	10	259	65	40	1561	1993	365	48	1313	1250	3741
38	PRELSG_0014300	1750	2203	2930	8659	3134	2722	567	2620	594	49	610	148	119	3408	3722	723	106	2218	1860	8404
39	PRELSG_0927400	356	538	638	4098	925	1026	160	633	138	6	130	45	47	1253	1460	325	42	1081	984	2916
40	PRELSG_1230300	633	811	954	3047	1130	1151	346	885	396	212	330	229	309	1353	1532	423	267	1013	848	2579
41	PRELSG_0515000	304	407	439	1842	506	494	94	379	127	2	71	22	19	727	739	135	30	541	342	1826
42	PRELSG_1331500	72	171	131	343	130	158	26	103	24	1	12	4	2	176	146	24	12	104	97	364
43	PRELSG_1447500	1722	2455	3235	13484	3576	3538	615	2690	771	49	683	199	154	4718	5259	887	163	3503	2765	10756
44	PRELSG_1414000	897	1143	1481	5551	1644	1649	314	1221	368	23	298	60	75	2040	2258	370	65	1422	1031	4463
45	PRELSG_1250200	402	624	821	3537	954	877	172	674	205	21	144	54	17	1239	1435	256	35	996	760	2782
46	PRELSG_1260100	437	926	1092	5483	1232	1302	184	979	270	13	230	70	58	1635	1861	354	68	1282	1050	3379
47	PRELSG_0702300	1489	1922	2493	13689	3151	3121	578	2213	735	29	536	144	119	4020	4848	792	137	3283	2905	9901
48	PRELSG_1263200	225	323	354	2073	447	508	72	347	113	2	84	18	9	656	753	197	25	602	466	1511
49	PRELSG_0732500	206	184	282	1513	352	327	50	253	50	0	56	14	8	443	580	92	9	398	378	1013
50	PRELSG_1427300	485	761	936	3814	1092	1038	190	838	237	13	237	49	34	1426	1593	281	59	1067	881	3223
51	PRELSG_0827000	555	702	1067	4806	1241	1268	197	845	236	9	175	35	39	1654	1796	339	52	1317	1091	3871
52	PRELSG_1450900	1282	1908	2603	14111	3344	3125	538	2417	632	25	599	139	132	4456	5326	984	151	3815	3047	9550
53	PRELSG_0813000	162	264	348	1168	314	309	58	206	76	6	75	20	11	440	565	58	27	254	276	1057
54	PRELSG_0012100	665	593	895	3083	977	679	116	819	166	21	192	31	34	872	1144	239	1	668	631	2520
55	PRELSG_0603800	408	432	636	2130	631	636	143	485	149	18	117	42	17	885	900	140	61	574	488	2126
56	PRELSG_0926300	345	586	655	2502	717	621	139	522	125	5	137	38	23	870	997	196	31	644	510	2244
57	PRELSG_1439400	229	383	464	2123	552	654	88	468	129	0	90	25	20	765	897	161	14	553	528	1909
58	PRELSG_1451400	938	1340	1635	5946	1734	1660	367	1416	402	60	371	120	137	2307	2418	466	206	1571	1402	4881
59	PRELSG_1232500	1697	2392	2803	9901	3029	2693	533	2241	669	31	561	111	159	3495	4220	652	181	2431	2131	8758
60	PRELSG_0925400	117	152	227	926	246	236	60	172	63	0	30	10	15	316	349	55	17	269	165	697
61	PRELSG_1017700	589	798	1050	3927	1168	1059	217	798	246	4	159	34	42	1312	1455	299	42	924	743	2991
62	PRELSG_0029200	55	45	81	186	73	72	9	54	6	0	20	8	0	92	114	14	6	110	116	448
63	PRELSG_1324100	739	1123	1474	7013	1666	1629	297	1375	418	14	351	49	103	2376	2674	443	79	1808	1573	4828
64	PRELSG_0928200	580	772	977	4085	1127	1086	179	793	226	12	244	65	36	1390	1661	295	58	1168	850	3453
65	PRELSG_1019000	293	334	506	2011	519	492	104	318	85	10	85	17	18	731	820	146	23	535	403	1788
66	PRELSG_0708200	462	708	806	4661	967	990	186	749	203	8	170	42	34	1352	1595	301	45	1094	1001	2692
67	PRELSG_0027400	50	66	65	362	63	76	10	91	20	0	14	5	6	95	72	12	2	46	71	330
68	PRELSG_0923500	778	1021	1475	4854	1243	1338	289	1037	378	20	284	75	76	1758	2119	368	87	1230	1070	4443
69	PRELSG_0727400	28	29	48	72	30	20	2	22	6	1	4	4	4	30	48	2	5	12	6	76
70	PRELSG_0511700	911	1266	1716	6333	1663	1707	347	1269	350	17	354	86	66	2323	2534	444	89	1539	1229	5655
71	PRELSG_1435600	221	255	438	2146	575	536	98	437	118	0	97	17	12	608	759	157	27	508	431	1329
72	PRELSG_1451800	600	801	1028	6050	1407	1481	183	1019	281	15	214	66	56	1889	2267	397	65	1703	1431	3986
73	PRELSG_1312900	566	775	1080	4795	1145	1204	217	794	229	16	243	55	65	1468	1787	326	42	1183	985	3998
74	PRELSG_0822900	55	117	107	245	62	94	16	56	17	0	20	7	2	95	125	15	3	73	64	313
75	PRELSG_1251500	4194	5894	7052	31351	8247	8165	1316	6120	1752	89	1440	374	379	10883	12791	2114	325	8200	6534	24367
76	PRELSG_0926500	488	561	752	2994	879	830	157	674	206	10	162	41	36	953	1165	201	46	751	607	2284
77	PRELSG_1020600	123	116	144	590	187	154	27	121	28	1	26	8	1	184	169	25	3	145	107	548
78	PRELSG_9902500	275	322	485	1433	493	420	63	480	70	4	109	26	8	449	589	108	16	398	280	3122
79	PRELSG_0111500	661	887	1023	4149	1076	1243	210	906	284	8	189	45	39	1441	1679	276	43	1024	850	3981
80	PRELSG_0411100	210	292	369	1667	407	468	74	354	83	4	81	14	12	689	619	127	16	454	364	1413
81	PRELSG_1333300	1110	1584	2207	12823	2775	2727	441	2066	643	33	509	109	121	3951	4809	915	148	3335	2741	8332
82	PRELSG_1311900	808	1000	1324	3196	1135	929	219	913	185	18	234	51	53	1213	1377	210	42	900	757	3426
83	PRELSG_0518200	862	1045	1134	3629	1120	1187	218	976	316	9	219	82	57	1596	1537	181	51	989	866	4242
84	PRELSG_1335000	663	1056	1324	5545	1452	1463	288	1057	302	21	282	68	77	1828	2121	401	70	1462	1080	4389
85	PRELSG_0018200	1083	1244	1780	6199	2156	1503	219	2061	294	22	443	87	96	1953	2636	680	13	1557	1202	4967
86	PRELSG_1404400	378	433	608	1740	674	612	139	469	129	4	101	30	19	768	863	150	32	585	475	1945
87	PRELSG_1026000	1578	2348	2820	10474	2968	3094	630	2195	746	40	489	174	130	3987	4288	740	172	2678	2187	9286
88	PRELSG_1264000	1382	1553	2066	11380	2662	2555	438	2091	577	11	527	92	105	3478	3992	624	118	2841	2336	7582
89	PRELSG_0111200	766	1301	1677	8482	2002	2161	349	1409	348	20	324	60	61	2952	3079	514	75	2039	1732	5779
90	PRELSG_1202400	1126	1483	1825	6047	2098	1782	329	1346	476	52	392	78	100	2380	2615	401	115	1520	1191	6124
91	PRELSG_0815900	526	564	777	2815	927	799	139	661	186	15	144	36	51	1063	1214	245	38	789	622	2348
92	PRELSG_0615300	663	800	968	3643	1203	1226	193	852	287	39	213	51	64	1509	1577	306	57	975	715	3522
93	PRELSG_1214100	74	123	129	597	140	138	43	101	34	2	16	4	6	160	197	32	10	124	113	492
94	PRELSG_1312300	1672	2530	3024	13415	3313	3438	598	2641	752	62	701	149	187	4624	5371	889	228	3453	2871	11205
95	PRELSG_1261200	246	447	581	1939	687	603	98	516	150	9	125	22	17	809	935	158	21	660	575	1883
96	PRELSG_0702800	757	1032	1237	4202	1207	1272	230	833	272	9	220	51	54	1616	1848	264	34	1093	885	4463
97	PRELSG_1259100	394	543	633	3425	827	841	144	630	195	17	140	20	27	1104	1097	269	58	832	783	2787
98	PRELSG_0916000	66	123	109	265	150	136	23	107	34	0	18	9	12	175	189	36	7	143	78	399
99	PRELSG_0806500	404	602	759	4460	1073	1001	156	782	240	10	187	35	19	1292	1487	246	41	1056	961	3300
100	PRELSG_0832800	901	1438	1722	7428	1988	1973	354	1483	415	22	378	79	61	2588	2785	567	89	1962	1634	5799
101	PRELSG_1451500	960	1329	1697	7466	1989	1854	355	1373	396	10	339	89	89	2590	3085	566	77	2104	1514	5437
102	PRELSG_1314500	866	1299	1550	7804	1908	2014	379	1554	434	13	363	88	80	2921	3015	571	104	2347	1739	6688
103	PRELSG_0715100	848	1081	1450	7668	1889	1917	335	1414	392	16	285	104	62	2627	3064	542	79	2105	1879	5352
104	PRELSG_0412000	295	470	620	2762	673	626	92	483	124	4	95	28	31	910	1086	182	21	755	532	1986
105	PRELSG_1253700	809	1168	1525	6694	1758	1776	375	1331	387	34	285	97	77	2316	2761	495	97	1787	1640	4623
106	PRELSG_1446500	237	218	324	950	365	387	57	263	55	2	66	5	16	458	512	81	5	329	297	884
107	PRELSG_1024200	386	495	742	3334	768	778	163	620	200	6	122	24	36	990	1275	239	29	847	650	2726
108	PRELSG_1225100	1718	2399	3234	17191	4156	4051	660	2977	921	32	712	139	163	5309	6277	1292	195	4381	3917	11944
109	PRELSG_0702000	487	668	775	3553	992	986	210	612	202	12	144	32	26	1262	1374	273	44	970	765	2873
110	PRELSG_0710200	299	444	544	2234	586	613	78	427	110	2	106	29	52	727	788	173	46	519	437	1749
111	PRELSG_1024800	426	651	878	4150	1034	1149	206	775	265	4	163	34	38	1347	1609	246	55	1211	968	2966
112	PRELSG_1330300	1224	1285	1473	6270	1993	1947	822	1417	804	311	731	628	611	2406	2521	978	254	1800	1549	5357
113	PRELSG_0026950	153	162	220	1179	371	327	41	214	86	0	53	14	9	457	510	103	4	383	345	987
114	PRELSG_0801100	157	195	320	1476	380	362	99	256	59	0	43	5	14	461	549	79	23	408	289	1170
115	PRELSG_1338400	781	1055	1468	5506	1563	1509	258	1158	350	13	300	118	89	2061	2223	443	76	1444	1154	4319
116	PRELSG_0401300	300	323	469	1857	529	460	73	367	115	2	95	19	10	675	770	91	21	363	354	1670
117	PRELSG_1013800	119	127	173	576	149	170	15	104	44	5	20	7	21	219	208	26	4	146	65	694
118	PRELSG_0711600	463	653	867	4133	968	1090	201	754	205	14	178	27	51	1346	1548	306	60	1102	927	3107
119	PRELSG_1302100	866	984	1295	6299	1610	1661	286	1174	309	23	290	53	62	2006	2466	437	90	1792	1356	4772
120	PRELSG_1328000	462	660	894	4180	1162	1058	201	740	262	1	170	43	33	1548	1607	316	54	1126	935	2949
121	PRELSG_1018800	300	347	562	3092	731	696	140	496	178	8	110	15	32	900	1168	239	21	669	710	2216
122	PRELSG_0407000	173	246	274	1060	350	334	58	229	55	2	69	15	12	432	477	64	18	267	229	1259
123	PRELSG_1234400	279	376	420	1299	419	438	87	318	98	14	89	38	13	564	607	137	12	379	282	1480
124	PRELSG_1441000	44	118	100	355	100	80	23	62	24	5	21	2	6	124	126	10	11	51	69	309
125	PRELSG_0114200	566	887	952	5650	1372	1443	250	959	263	12	239	53	61	1982	2114	370	68	1534	1203	3946
126	PRELSG_0715400	667	950	1279	6670	1654	1834	283	1301	380	5	291	86	72	2323	2733	535	58	1931	1804	4987
127	PRELSG_0817900	456	593	907	3686	1031	935	167	705	219	14	191	39	72	1243	1466	281	38	1070	872	2675
128	PRELSG_1308500	479	577	847	3843	964	1010	210	767	253	7	164	58	40	1312	1571	259	38	1049	839	3221
129	PRELSG_0030400	458	589	727	3671	811	935	118	612	168	12	128	38	22	1190	1300	212	11	962	736	2776
130	PRELSG_1143000	293	417	514	2716	670	692	93	423	171	4	107	34	28	934	1073	189	28	724	702	1939
131	PRELSG_0810300	246	308	407	1766	478	504	104	352	122	1	87	12	8	540	766	140	34	538	326	1485
132	PRELSG_1409400	428	614	872	4876	1180	1259	229	767	241	22	235	45	57	1594	1871	346	52	1366	1143	3227
133	PRELSG_0724900	697	865	1106	5573	1323	1459	217	1075	325	6	229	47	59	1752	2140	334	63	1492	1227	4141
134	PRELSG_1101400	87	129	169	530	148	180	37	161	42	0	23	6	11	202	196	37	8	141	162	637
135	PRELSG_0832100	88	86	141	285	148	120	24	106	26	1	23	8	5	135	126	17	8	80	60	282
136	PRELSG_1138100	390	458	594	2535	714	659	116	561	130	6	137	29	31	839	1001	170	26	649	610	2403
137	PRELSG_0013700	1056	1620	1964	9592	2309	2445	477	1768	498	15	449	123	79	3181	3873	576	92	2716	2117	8883
138	PRELSG_0702500	4470	6558	8262	37389	9727	10201	1995	7175	2241	197	1679	497	576	13092	14703	2701	456	10136	8480	31059
139	PRELSG_0713900	631	937	1140	3513	1129	1150	182	901	236	31	194	48	53	1382	1530	233	94	799	656	3248
140	PRELSG_0730700	472	622	748	2891	871	881	173	566	198	16	137	33	28	1151	1140	164	55	709	536	2737
141	PRELSG_0920000	440	672	894	3364	910	904	174	731	210	13	144	46	25	1144	1416	245	41	866	588	2658
142	PRELSG_0931400	841	964	1326	4766	1565	1561	301	1234	386	23	285	75	94	1923	2117	380	64	1484	1305	4327
143	PRELSG_1312100	194	256	324	1250	407	364	81	270	75	8	57	31	20	537	617	115	16	375	325	1163
144	PRELSG_1265200	762	949	1403	6869	1756	1756	308	1206	347	15	294	54	70	2232	2522	475	100	1836	1384	4588
145	PRELSG_1226600	697	1000	1323	5585	1373	1463	276	1098	305	18	287	42	79	1837	2254	351	75	1448	1251	3684
146	PRELSG_1415700	122	207	216	985	323	260	55	241	72	5	50	6	11	394	479	70	7	351	207	765
147	PRELSG_1239600	467	668	791	3783	1078	1139	258	737	311	23	181	79	62	1328	1685	315	64	1126	902	2891
148	PRELSG_1104100	842	1133	1357	6358	1355	1424	272	1099	367	23	326	63	66	2031	2113	406	36	1416	1042	4574
149	PRELSG_0923200	174	299	335	1355	442	411	75	301	67	1	66	17	17	505	594	92	17	395	358	1189
150	PRELSG_1220100	61	120	175	230	110	101	26	87	26	2	18	8	2	147	160	30	2	100	92	455
151	PRELSG_0302700	3142	4459	5715	36644	7226	8358	1390	5332	1694	68	1110	300	255	11268	12880	2298	320	9437	7896	24801
152	PRELSG_0102700	919	1137	1507	5554	1721	1628	298	1176	433	23	328	69	50	2182	2491	439	64	1617	1261	5181
153	PRELSG_0812300	284	390	527	2560	616	617	110	465	158	4	109	14	14	829	894	159	30	605	440	1787
154	PRELSG_1119300	152	164	256	587	235	194	42	182	48	3	42	8	10	285	291	38	6	184	189	687
155	PRELSG_1125500	1176	1684	2138	8789	2494	2386	479	1896	497	28	391	84	88	3036	3548	639	120	2275	2031	6961
156	PRELSG_1312600	1277	1891	2406	14951	3116	3596	679	2457	676	31	671	101	148	4770	5611	969	160	4217	3489	10154
157	PRELSG_1407000	530	864	1013	4482	1180	1073	210	783	212	42	197	68	63	1405	1741	331	59	1196	957	2977
158	PRELSG_0903200	486	771	854	5942	1281	1399	198	913	263	14	237	31	63	1655	2110	351	67	1457	1159	3819
159	PRELSG_1255900	260	437	417	2554	750	662	140	462	159	6	130	4	37	867	948	208	44	735	722	1855
160	PRELSG_0104400	690	1037	1238	3775	1318	1217	244	954	266	67	313	104	124	1676	1831	336	127	1123	840	4266
161	PRELSG_0004400	179	228	255	870	265	277	69	233	68	0	61	22	14	390	396	46	2	277	168	434
162	PRELSG_1458100	273	333	457	1792	573	596	96	390	120	2	94	18	22	682	743	122	18	504	435	1188
163	PRELSG_1249700	57	65	68	150	63	40	8	42	20	6	2	7	13	54	76	25	16	37	23	169
164	PRELSG_1242100	262	318	413	2183	536	520	77	351	121	5	76	19	16	663	828	180	18	680	530	1651
165	PRELSG_1257200	186	219	280	1073	366	337	82	285	75	3	68	19	26	454	480	88	18	331	317	1106
166	PRELSG_1229400	883	1260	1659	8667	2162	2079	280	1586	428	8	336	110	104	2937	3221	600	82	2343	1962	6085
167	PRELSG_0017000	214	293	414	1306	385	307	54	350	58	14	80	24	16	422	560	98	2	325	217	568
168	PRELSG_1011800	187	276	364	1892	488	460	52	331	87	8	80	10	28	644	698	151	13	535	445	1441
169	PRELSG_1242900	328	551	721	4016	867	889	188	653	217	6	150	27	32	1201	1417	231	37	1028	861	2627
170	PRELSG_0101600	2006	3085	3625	14627	3972	4299	775	2918	903	38	686	224	162	5506	6147	956	213	3970	3071	13048
171	PRELSG_1310500	957	1201	1538	5627	1631	1593	306	1276	339	17	345	77	59	2029	2427	395	84	1522	1125	5077
172	PRELSG_0722200	5555	3324	3214	8976	4532	5327	8608	3504	6917	6483	6139	10933	7666	4213	4059	9113	891	3824	4019	13858
173	PRELSG_0311600	270	360	404	1623	379	399	95	267	84	8	68	21	8	495	547	122	26	380	225	1557
174	PRELSG_1026400	125	138	185	839	230	192	50	159	48	6	21	7	2	245	247	35	18	159	123	640
175	PRELSG_1232600	741	1064	1356	6063	1619	1527	255	1201	333	9	329	50	49	2019	2432	390	87	1521	1280	4710
176	PRELSG_1439600	176	272	420	1473	441	384	75	360	71	2	63	18	13	507	643	128	20	503	373	1492
177	PRELSG_1022200	624	855	1178	5566	1447	1401	265	1164	278	11	237	45	55	1880	2122	466	74	1381	1284	4136
178	PRELSG_MIT00300	98214	94196	103628	127176	73062	31556	7176	100616	6049	1118	22328	4686	6373	33726	63386	20725	1583	27369	23147	283296
179	PRELSG_0408200	564	895	1083	6223	1441	1447	235	1050	331	12	206	48	47	1915	2358	449	56	1586	1413	4003
180	PRELSG_0300900	407	535	650	2153	717	744	178	442	185	46	206	79	88	901	963	208	62	602	464	2305
181	PRELSG_1326600	282	325	436	2183	577	538	94	388	106	5	116	18	34	693	765	148	27	609	493	1367
182	PRELSG_1223400	370	478	694	2938	784	765	142	656	205	10	137	36	41	1028	1213	185	31	792	671	2277
183	PRELSG_1407300	260	350	362	1611	403	400	94	312	99	2	98	11	25	511	644	104	32	410	325	1099
184	PRELSG_0311900	363	425	627	3771	962	911	165	679	222	4	164	31	37	1387	1429	233	44	1017	1073	2354
185	PRELSG_0305700	523	712	884	3865	1039	1040	133	784	275	13	158	30	31	1351	1687	255	49	1088	966	2937
186	PRELSG_0942600	953	1253	1604	7146	2027	2036	638	1404	584	186	564	337	339	2636	3001	788	232	2151	1800	6727
187	PRELSG_0109400	440	592	808	2644	850	841	181	656	219	12	167	41	44	1033	1119	201	49	739	599	2717
188	PRELSG_1344800	100	75	146	403	153	150	53	98	33	2	19	2	4	191	145	20	2	120	106	565
189	PRELSG_1336500	427	506	633	2733	805	700	166	506	185	8	116	44	52	1053	1158	183	21	684	585	2254
190	PRELSG_0703700	559	811	935	3493	1102	1125	216	693	238	6	163	53	28	1301	1484	261	51	1024	779	3333
191	PRELSG_0913900	344	477	663	2499	785	678	100	487	125	13	104	18	27	857	1044	164	26	698	530	1984
192	PRELSG_1449300	2357	3004	3709	13869	4293	3797	640	2999	788	66	712	186	207	4942	5805	1067	244	3484	2817	12013
193	PRELSG_0209500	1141	1727	2166	9565	2515	2386	396	1797	510	33	410	112	135	3096	3729	710	112	2532	1977	6908
194	PRELSG_1108800	290	451	608	2377	597	657	94	482	143	6	109	18	24	928	1162	217	27	718	601	1837
195	PRELSG_1129100	1352	1788	2268	5543	2114	1881	384	1613	450	18	402	73	83	2519	2702	436	121	1543	1339	5898
196	PRELSG_0920700	164	201	232	909	310	293	39	201	74	12	57	14	20	399	394	63	8	284	183	880
197	PRELSG_1342800	865	1083	1451	7072	1778	1766	273	1114	340	18	355	76	61	2260	2592	395	54	1840	1511	5065
198	PRELSG_0801300	71	145	154	887	201	180	32	175	43	0	43	9	4	260	298	62	16	215	161	889
199	PRELSG_0915400	426	595	748	3202	903	799	128	589	171	4	143	35	42	1113	1287	288	28	826	742	2743
200	PRELSG_0010700	985	1253	1687	8678	1950	2191	363	1494	420	26	334	94	96	2746	3353	524	119	2210	1730	6791
201	PRELSG_0706800	1250	1779	2247	11795	2782	2837	487	2247	638	24	403	86	87	3686	4300	841	126	2921	2386	8872
202	PRELSG_1009400	4499	6228	7853	26414	8234	7769	1359	6056	1666	120	1542	378	374	9959	11323	1848	435	7025	5528	24285
203	PRELSG_0215700	532	807	1043	3477	1134	1025	183	821	235	11	207	29	40	1458	1673	302	38	1005	747	3183
204	PRELSG_1302600	406	555	663	2973	675	694	152	582	145	11	146	28	31	860	968	152	35	690	594	2522
205	PRELSG_1133800	877	1108	1283	5362	1557	1443	284	1124	336	13	266	85	57	1813	2081	422	65	1365	1118	4216
206	PRELSG_1450100	1588	2273	2752	8241	3022	2522	540	2043	695	73	594	132	137	3353	3801	623	200	2185	1856	7921
207	PRELSG_1436900	362	516	583	1814	596	556	92	411	101	3	91	17	24	700	820	132	17	576	467	1603
208	PRELSG_1311600	376	612	728	3178	903	745	90	792	143	1	162	45	36	1036	1423	235	32	865	710	2073
209	PRELSG_0611000	319	331	389	1791	492	470	65	290	103	3	62	10	23	640	710	138	6	535	399	2002
210	PRELSG_1448600	591	755	1042	3023	1079	1063	279	687	329	125	306	130	223	1317	1380	389	87	834	703	2898
211	PRELSG_1255100	607	808	1118	7031	1637	1637	263	1084	331	6	222	64	69	2108	2480	457	65	1721	1616	4771
212	PRELSG_0729700	286	380	531	2629	582	670	135	465	170	7	106	39	35	919	1041	204	30	741	504	1997
213	PRELSG_1024000	2112	2574	3500	15530	4163	4138	725	3023	892	37	681	178	155	5377	6512	1114	156	3992	3327	12415
214	PRELSG_0513400	580	749	990	3187	957	1023	205	638	200	38	204	51	52	1277	1477	229	55	840	622	3121
215	PRELSG_0308900	74	55	89	195	64	62	19	44	10	0	6	2	4	73	112	8	7	54	32	157
216	PRELSG_1004700	67	117	118	392	164	122	25	96	28	2	26	1	2	137	191	28	4	166	112	318
217	PRELSG_0936300	343	420	534	1951	576	543	103	436	147	17	104	20	28	698	809	127	30	513	420	1742
218	PRELSG_0000600	120	161	221	635	215	202	36	167	68	10	62	12	8	295	379	62	10	244	197	779
219	PRELSG_0102400	581	875	1014	3303	1031	994	234	681	290	67	219	107	121	1244	1410	245	116	842	691	3194
220	PRELSG_1461100	559	664	828	3655	958	1028	201	710	219	0	199	38	43	1315	1489	276	43	985	689	3120
221	PRELSG_0806800	329	460	620	2570	646	624	112	434	136	8	106	26	34	848	932	156	27	631	510	2243
222	PRELSG_0310500	276	402	510	2514	689	680	121	490	139	2	143	41	24	1032	1025	190	35	822	634	2043
223	PRELSG_1136200	640	840	1067	5163	1240	1239	203	892	278	8	249	39	37	1614	1829	344	44	1390	1006	3847
224	PRELSG_0712500	553	683	970	3927	1085	1093	175	731	224	12	170	49	13	1408	1582	297	39	1109	955	3088
225	PRELSG_1259600	417	521	745	3312	883	811	155	645	196	1	171	42	34	1096	1352	239	39	994	767	2491
226	PRELSG_0618900	853	1263	1523	7890	2043	2452	419	1551	546	72	365	117	126	3088	3766	714	81	2707	2333	5865
227	PRELSG_1020000	449	637	817	3587	925	957	164	775	223	26	140	47	50	1401	1544	312	44	962	900	2659
228	PRELSG_1109600	1010	1382	1736	8837	2116	2129	338	1534	377	35	404	104	59	2816	3321	612	86	2316	1861	6168
229	PRELSG_1253800	566	782	993	4164	1060	1032	185	786	225	11	200	25	56	1474	1634	277	28	1113	898	3777
230	PRELSG_1009000	125	226	269	840	228	260	42	228	41	1	26	12	16	384	386	69	13	232	216	791
231	PRELSG_1228800	414	533	590	1791	589	502	147	406	150	5	118	28	17	795	906	134	21	465	381	2261
232	PRELSG_1105700	74	76	132	479	121	117	27	84	13	3	45	8	2	152	187	30	5	124	88	409
233	PRELSG_1304400	291	326	424	1463	354	435	84	310	97	4	89	9	25	501	553	88	23	391	320	1314
234	PRELSG_1012500	438	579	809	3775	1068	913	175	740	207	39	168	97	82	1216	1395	312	39	1028	791	2846
235	PRELSG_1435200	1976	2461	3561	14944	3893	3762	570	3010	761	37	750	236	156	4899	5903	1120	136	3961	3084	11053
236	PRELSG_0705000	630	819	1136	4621	1439	1480	252	954	284	24	223	65	47	1685	2023	382	54	1371	1302	3884
237	PRELSG_1459300	750	1003	1329	5896	1477	1417	259	1117	284	19	264	57	34	1902	2139	441	65	1508	1263	4560
238	PRELSG_1134900	1546	2101	2853	10351	3081	2797	486	2334	591	43	491	108	100	3804	4306	754	141	2996	2266	8885
239	PRELSG_1340500	535	718	884	5374	1297	1373	215	939	246	22	235	98	122	1763	2091	456	60	1405	1302	3321
240	PRELSG_1336100	259	371	503	2219	544	481	89	389	129	5	98	12	15	744	859	141	20	477	450	1758
241	PRELSG_1348800	474	742	796	2989	899	921	163	540	202	11	133	31	26	1157	1300	199	41	803	729	2629
242	PRELSG_0102500	6021	4017	4409	14774	4873	4895	4658	3950	3415	3650	4540	3535	8395	6035	5669	7603	472	3852	3090	12133
243	PRELSG_1248400	1371	2023	2454	8595	2608	2628	492	1940	579	27	375	136	100	3302	3857	626	124	2283	1918	7709
244	PRELSG_0901600	349	394	541	2421	675	615	149	483	168	3	152	15	38	868	961	148	44	555	593	2160
245	PRELSG_1343000	549	620	893	5294	1260	1240	219	952	257	8	215	46	71	1520	1919	398	48	1363	1134	3557
246	PRELSG_1247100	275	480	568	2372	574	659	105	497	131	1	99	44	23	773	957	182	20	577	541	2004
247	PRELSG_1100100	146	168	172	628	206	290	61	201	64	28	75	45	77	308	291	116	49	299	142	500
248	PRELSG_1018200	226	289	415	1650	463	442	83	341	88	10	69	54	28	610	641	153	34	415	361	1212
249	PRELSG_0114100	198	254	313	1504	372	453	80	274	105	4	47	28	14	606	681	134	27	436	347	1228
250	PRELSG_1109800	350	391	467	1659	625	461	78	447	92	3	102	15	13	736	719	135	22	491	397	1539
251	PRELSG_1340700	1110	1639	2179	13127	3067	3193	527	2397	574	29	506	82	120	4269	5232	914	80	3531	3024	8585
252	PRELSG_0702200	147	180	164	625	234	205	33	128	36	6	46	5	4	278	277	50	14	115	104	583
253	PRELSG_1133600	137	256	286	1304	327	266	49	237	66	0	52	22	10	405	383	90	16	351	262	1001
254	PRELSG_1241100	196	299	431	2300	542	555	76	394	96	6	92	18	29	732	874	176	26	698	540	1571
255	PRELSG_1257900	1789	2743	3500	19170	4412	4635	801	3049	890	52	656	157	177	5742	6796	1508	89	3772	3044	12858
256	PRELSG_0029500	1003	1250	1614	6654	1946	1863	304	1642	379	8	319	111	118	2184	2622	448	51	1877	1496	5918
257	PRELSG_1110500	160	243	311	1187	370	303	42	224	46	0	74	14	12	374	453	84	17	334	306	1191
258	PRELSG_0620000	662	842	1068	5554	1262	1434	208	1007	249	21	218	39	47	1805	2223	356	38	1427	1102	4394
259	PRELSG_1409700	1063	1386	2070	11472	2637	2635	471	2043	497	26	380	170	82	3713	4405	799	127	3034	2584	7992
260	PRELSG_0214400	562	830	935	4631	1140	1161	227	867	264	14	228	53	41	1581	1794	361	55	1167	956	3773
261	PRELSG_0928100	873	1140	1488	4713	1496	1448	287	1181	327	29	233	77	71	1904	2013	344	79	1284	1034	4396
262	PRELSG_0815100	343	360	508	2316	562	533	98	489	102	6	120	35	19	842	875	142	12	574	509	1786
263	PRELSG_1301000	152	164	190	837	235	247	21	194	36	4	54	15	18	342	334	44	24	195	138	712
264	PRELSG_1008800	1221	1611	2215	11175	2832	2948	463	2145	584	38	466	118	152	3617	4423	805	115	3224	2546	8393
265	PRELSG_0732800	294	498	621	2595	635	709	99	507	187	7	124	28	32	1044	1080	195	34	753	653	2626
266	PRELSG_0930000	1199	1390	1947	6747	1995	1935	418	1494	500	21	337	95	77	2661	2902	504	86	1901	1485	5863
267	PRELSG_1225400	950	1427	1709	7295	1917	1953	389	1496	377	19	414	91	101	2505	2970	541	88	1961	1504	5487
268	PRELSG_1007400	355	586	774	3875	964	1052	170	742	212	18	177	30	47	1316	1497	304	55	1072	965	3034
269	PRELSG_1305500	550	678	857	3889	1062	973	171	687	287	15	173	40	54	1401	1547	284	45	1165	923	3167
270	PRELSG_1341800	402	468	511	2533	636	638	99	476	131	0	91	15	30	902	941	145	23	554	538	2059
271	PRELSG_1311400	1149	1530	1830	4598	1713	1445	274	1361	285	19	343	117	78	1830	2257	394	105	1196	1038	5143
272	PRELSG_0716100	448	687	875	4641	1111	1162	186	827	225	27	200	13	22	1424	1651	256	40	1042	885	3392
273	PRELSG_1225200	841	1071	1257	4604	1442	1324	238	1083	341	14	265	63	80	1816	2081	365	65	1313	990	3950
274	PRELSG_0107500	580	711	944	2831	857	889	170	639	186	18	203	40	29	1030	1212	173	66	707	599	2588
275	PRELSG_1204900	136	167	199	746	288	256	49	229	56	0	74	6	13	329	328	69	15	233	166	624
276	PRELSG_0400600	44	66	91	326	86	134	22	74	28	2	8	1	0	142	132	27	10	85	64	281
277	PRELSG_1209300	505	650	871	3302	1073	1013	138	717	201	24	189	81	41	1225	1466	288	30	985	727	2902
278	PRELSG_1259800	540	662	903	3702	1005	980	164	695	229	7	205	44	34	1365	1650	276	20	1104	733	3430
279	PRELSG_0934500	1036	1340	1778	8290	2120	2143	383	1594	484	8	328	134	86	2771	3423	664	95	2326	1940	6202
280	PRELSG_0720200	1235	1645	2144	10924	2627	2435	417	1856	529	21	480	86	92	3549	4096	816	37	8692	6742	7588
281	PRELSG_1264900	315	381	544	1170	520	467	83	391	117	10	85	26	18	609	702	97	22	448	363	1237
282	PRELSG_0935700	2904	3095	3926	13314	4368	4430	2439	3221	2318	1127	1915	2105	1877	5090	5640	2531	657	3613	3207	12648
283	PRELSG_1259700	150	292	294	1385	398	395	68	307	90	4	45	13	18	489	482	93	24	350	290	1225
284	PRELSG_1339400	433	440	552	1869	655	572	97	448	97	5	102	14	12	752	792	105	27	506	398	2069
285	PRELSG_1454000	503	767	737	3036	884	920	163	697	249	20	176	36	70	1249	1367	245	42	795	624	2633
286	PRELSG_1417200	497	774	961	3517	1068	987	170	761	222	18	166	53	58	1369	1432	263	87	959	790	3256
287	PRELSG_0729200	939	1314	1563	12865	2323	2748	521	1749	673	98	456	185	186	3820	4622	905	130	2970	2713	9002
288	PRELSG_1329300	267	336	358	958	366	348	72	247	90	3	71	18	28	454	557	88	22	321	282	1107
289	PRELSG_1020400	580	888	1017	4717	1292	1210	186	825	241	11	209	53	50	1673	1788	370	58	1313	1086	3652
290	PRELSG_0206700	937	1211	1591	4794	1447	1426	296	1208	376	37	305	63	47	1912	2020	405	106	1114	1022	4483
291	PRELSG_0022400	88	143	184	750	182	247	59	106	58	4	25	3	6	294	326	46	4	220	175	614
292	PRELSG_1445000	476	733	1030	4891	1176	1261	215	962	221	19	226	45	17	1490	1809	340	52	1378	1062	3291
293	PRELSG_0728500	2174	3256	4025	15381	4441	4095	801	2954	903	54	775	233	195	5576	5803	1067	231	3726	3203	13719
294	PRELSG_1216800	495	698	801	2614	985	895	417	701	352	174	374	329	350	1199	1268	645	86	858	701	3814
295	PRELSG_0412500	1351	1992	2327	8659	2565	2637	752	1728	696	196	567	291	348	3556	3767	762	246	2360	1873	7677
296	PRELSG_1241200	323	273	316	1797	442	458	60	323	109	1	60	18	14	573	605	116	29	449	343	1148
297	PRELSG_1317600	1702	1948	2695	12589	3441	3295	541	2596	678	24	573	73	150	4362	5178	1080	157	3561	3067	9833
298	PRELSG_0015600	506	618	918	3853	984	988	183	771	252	12	199	71	56	1189	1618	213	6	927	726	2878
299	PRELSG_0915000	635	1052	1322	6334	1690	1720	278	1209	321	19	289	75	47	2242	2521	482	83	1689	1463	4947
300	PRELSG_1131700	331	532	655	1645	518	504	131	429	118	6	101	38	25	691	657	96	45	353	340	1696
301	PRELSG_1437900	791	1314	1811	8532	2067	2168	395	1573	502	51	353	85	102	2923	3388	721	104	2233	1945	5926
302	PRELSG_0215600	516	660	937	4729	1136	1198	226	828	240	8	223	52	25	1549	1788	392	49	1203	932	3353
303	PRELSG_1013900	703	914	1189	5405	1412	1531	220	1027	277	14	268	49	37	1850	2252	466	54	1523	1363	4310
304	PRELSG_1015700	226	204	246	1001	277	271	54	257	81	5	36	4	8	417	377	64	8	276	209	1037
305	PRELSG_0212700	422	637	821	4077	1092	1075	173	845	185	12	188	24	54	1511	1717	296	53	1109	995	3510
306	PRELSG_0115900	1118	1508	1827	8950	2294	2310	362	1793	501	18	375	122	92	3333	3674	587	111	2502	2017	6797
307	PRELSG_0724400	665	1070	1180	3951	1153	1181	197	823	306	19	204	60	54	1605	1710	268	61	1075	824	3892
308	PRELSG_0715500	452	654	842	4015	1006	1108	220	712	222	20	152	29	45	1423	1621	307	37	1187	1113	3155
309	PRELSG_0414000	199	271	399	1292	400	412	94	339	83	7	61	14	20	546	602	114	19	349	295	1155
310	PRELSG_0911700	757	947	1143	4467	1277	1238	247	958	311	16	203	69	44	1561	1911	292	87	1248	1075	3958
311	PRELSG_0937100	382	480	634	2916	727	765	118	482	181	1	140	30	29	855	1035	157	18	715	580	2492
312	PRELSG_0725300	369	575	644	3783	864	846	122	631	177	7	131	36	20	1092	1296	266	26	1005	828	2578
313	PRELSG_1208000	715	1050	1329	6702	1699	1537	233	1213	358	6	348	51	102	2029	2485	428	78	1592	1526	4413
314	PRELSG_1463000	191	216	258	985	244	246	45	225	47	4	33	14	10	331	372	48	11	243	220	754
315	PRELSG_1449600	3570	4547	6213	23188	7098	6512	1190	4881	1504	56	1280	259	268	8397	9418	1696	309	5901	4665	19502
316	PRELSG_1407100	522	892	1043	4556	1227	1234	211	956	269	18	236	72	37	1575	1816	394	55	1251	1070	3669
317	PRELSG_0217300	273	367	397	1388	521	411	78	338	101	5	65	11	21	653	543	78	31	351	373	1257
318	PRELSG_1416000	180	217	304	1601	423	363	71	292	79	12	60	21	11	577	707	119	13	452	353	1406
319	PRELSG_1461500	143	279	366	1986	402	419	111	346	91	0	49	11	38	656	758	139	26	515	406	1249
320	PRELSG_1229000	2976	4605	6062	37677	7677	8498	1442	5656	1534	65	1290	303	351	11005	13202	2345	258	9773	8796	24173
321	PRELSG_0712900	1492	2179	2639	16722	3637	3797	521	2689	797	25	620	162	168	4866	6052	1114	175	4220	3558	11110
322	PRELSG_1118700	96	148	152	430	146	177	45	122	25	2	35	6	12	191	196	25	1	115	132	469
323	PRELSG_0510500	3254	2252	2744	11186	3563	3482	3645	2523	3232	3433	3944	3327	5508	3976	4273	4053	1415	3139	2866	9137
324	PRELSG_0917400	1639	2271	2980	8859	3091	2736	577	2127	594	23	534	138	157	3643	3728	631	98	2287	1928	8575
325	PRELSG_0733200	2744	1446	1411	4223	1921	2489	4909	1541	3866	3482	3626	6454	5161	1982	1908	5310	884	1637	1829	7069
326	PRELSG_1422200	552	819	931	3484	948	834	212	703	242	18	195	40	34	1139	1225	212	53	780	569	3399
327	PRELSG_0006700	21	33	69	317	86	66	12	79	15	0	15	7	0	83	123	13	4	50	51	266
328	PRELSG_0602600	1158	1634	1894	8442	2206	2273	427	1533	478	35	390	132	94	2806	3330	543	122	2174	1680	7294
329	PRELSG_1429000	301	505	579	3025	664	781	108	510	175	2	142	9	28	1004	1164	216	35	767	660	2242
330	PRELSG_0406900	283	427	670	3253	830	764	112	500	165	14	153	41	27	1101	1106	243	32	832	673	2364
331	PRELSG_1348200	561	783	880	3235	969	928	209	754	225	48	200	74	83	1316	1292	253	121	775	660	3340
332	PRELSG_1205200	287	278	430	1571	373	411	62	318	92	0	86	18	14	594	548	108	28	437	341	1116
333	PRELSG_1320800	1902	2558	3426	15888	4142	4093	676	3079	796	56	741	203	172	5390	5907	1093	151	4256	3524	11620
334	PRELSG_1415000	1047	1510	1891	10202	2525	2500	413	1900	487	20	436	131	98	3325	4184	839	105	2896	2238	6855
335	PRELSG_1146200	1154	1716	2201	10916	2758	2629	484	1997	566	31	390	91	105	3521	4097	729	87	2846	2414	8131
336	PRELSG_0718400	313	433	553	1784	590	582	108	482	123	7	97	34	21	701	793	164	36	456	390	1796
337	PRELSG_1331100	469	659	761	3088	901	801	148	624	177	15	151	61	35	1138	1300	218	39	830	678	2825
338	PRELSG_0832700	673	1122	1395	6826	1686	1712	272	1141	371	16	256	60	57	2160	2524	424	62	1787	1417	5015
339	PRELSG_1266200	535	733	976	4922	1212	1192	184	964	193	2	247	65	40	1601	1863	372	54	1240	1044	3577
340	PRELSG_1302200	87	100	106	309	123	111	25	82	22	2	22	12	3	171	142	23	6	93	57	353
341	PRELSG_0201200	1016	657	757	2722	1079	1004	903	711	795	954	817	1084	1323	1104	1204	1003	521	813	819	2390
342	PRELSG_1302800	346	519	689	3034	798	786	165	506	209	5	159	26	37	904	1214	195	38	923	660	2171
343	PRELSG_1256000	117	142	196	1224	224	238	66	227	75	0	33	12	12	313	383	85	27	283	240	780
344	PRELSG_1111800	169	243	299	1172	308	323	49	270	56	0	64	4	29	450	463	90	23	331	264	950
345	PRELSG_0605500	986	1522	1830	8916	2158	2087	403	1577	474	35	359	81	67	2896	3209	602	112	2174	1589	6337
346	PRELSG_1248700	655	878	1271	6255	1546	1494	280	1146	367	8	280	38	53	1991	2409	447	96	1527	1254	4182
347	PRELSG_1008700	528	696	886	4198	1154	1098	161	784	224	6	237	57	52	1424	1661	405	68	1148	898	3517
348	PRELSG_1447700	796	1222	1646	7966	1867	1829	298	1450	375	23	342	81	88	2453	2712	489	79	1928	1534	5325
349	PRELSG_0406000	512	773	1081	5287	1235	1271	245	963	295	5	211	90	66	1707	1868	376	58	1393	1224	3768
350	PRELSG_1314100	84	157	190	715	157	206	23	146	34	0	30	9	4	219	249	55	6	109	135	564
351	PRELSG_0828700	202	248	315	1323	275	322	76	240	45	1	69	1	9	409	438	89	12	336	277	1294
352	PRELSG_0938400	1676	2222	2857	9739	3265	3069	645	2427	703	86	507	140	156	3625	4164	623	181	2424	2338	9259
353	PRELSG_0706100	64	88	99	234	84	73	11	53	22	1	27	2	2	102	152	15	4	96	50	278
354	PRELSG_1254700	474	629	774	3853	856	893	186	661	216	15	157	62	52	1304	1404	271	34	987	840	2564
355	PRELSG_1432300	399	621	709	3051	915	760	139	597	169	4	184	48	42	1107	1218	205	40	866	715	2273
356	PRELSG_1253600	1230	1742	1929	7864	2250	2176	456	1720	464	47	358	98	84	2941	3170	592	93	2214	1766	6662
357	PRELSG_0924100	223	233	363	1336	382	358	76	315	79	2	89	37	12	468	597	92	10	388	258	1206
358	PRELSG_0206000	533	777	995	3690	1085	1066	183	745	265	14	181	58	51	1234	1570	248	69	839	721	3447
359	PRELSG_1013000	187	169	220	863	290	238	41	197	78	2	76	30	6	381	390	63	6	284	219	861
360	PRELSG_1327400	96	73	111	378	82	104	26	69	27	0	26	6	2	135	114	23	7	60	99	341
361	PRELSG_1230900	612	822	1186	5718	1517	1439	179	1011	279	26	269	67	66	1927	2217	361	86	1565	1406	4000
362	PRELSG_1465200	356	630	659	3185	816	885	183	722	193	18	191	42	38	1098	1168	217	40	902	702	2642
363	PRELSG_1440100	296	376	365	1703	520	417	91	324	110	4	99	27	2	594	564	145	19	426	321	1387
364	PRELSG_1432400	138	145	241	876	307	276	39	181	32	2	77	13	16	357	433	82	5	277	257	876
365	PRELSG_1211800	106	154	206	918	236	183	39	232	55	1	53	12	8	313	354	65	13	227	210	669
366	PRELSG_0701200	382	490	663	3235	746	806	136	593	204	6	113	37	39	1010	1333	212	38	849	621	2572
367	PRELSG_1234600	433	626	785	3969	980	948	166	691	220	6	181	52	33	1314	1581	273	32	1102	821	2871
368	PRELSG_0731700	458	785	802	3615	983	1112	185	671	225	2	176	50	32	1326	1498	215	24	931	758	3256
369	PRELSG_1413600	258	390	490	1880	582	519	77	378	142	8	75	28	22	638	705	147	20	467	440	1311
370	PRELSG_0212800	1575	2126	2612	11147	2845	2920	521	2272	584	57	479	142	164	3713	4423	817	176	2766	2437	9151
371	PRELSG_1028100	702	1057	1154	6546	1353	1626	289	1168	386	8	296	73	60	2097	2441	463	65	1719	1529	4980
372	PRELSG_1444000	682	909	1192	3926	1203	1104	219	982	292	34	213	34	80	1433	1669	310	63	903	847	3197
373	PRELSG_0106800	193	298	340	1960	521	524	96	378	114	8	94	20	28	711	770	156	23	668	500	1566
374	PRELSG_0210300	1301	1545	2005	8724	2289	2494	980	1841	860	253	779	600	941	2909	3262	1397	400	2207	2080	9011
375	PRELSG_1466600	574	703	840	4880	1194	1265	260	837	253	6	200	50	46	1660	1943	380	49	1352	1111	3642
376	PRELSG_0708300	634	832	980	4348	1297	1195	175	902	196	12	198	40	40	1552	1809	322	54	1189	905	3620
377	PRELSG_1456200	388	643	838	4027	988	1042	156	763	183	5	176	22	48	1445	1626	263	30	1240	826	3166
378	PRELSG_0309900	356	495	592	3023	749	781	148	521	166	12	146	51	40	1039	1161	193	41	780	711	2413
379	PRELSG_1213900	1007	1329	1607	4935	1759	1488	347	1291	395	21	331	84	63	2154	2428	376	93	1430	1061	7011
380	PRELSG_1139400	615	752	1028	5472	1378	1417	208	1005	270	8	215	35	45	1824	2195	390	49	1506	1401	3504
381	PRELSG_1235100	553	794	999	4664	1149	1259	212	957	246	9	200	40	50	1661	2068	384	61	1437	1254	3952
382	PRELSG_1421500	354	451	619	2334	660	709	143	529	105	1	122	34	22	872	982	203	20	608	514	2138
383	PRELSG_1237100	811	1253	1721	7799	2273	1917	288	1558	416	17	348	76	111	2471	3032	673	78	2040	1711	5635
384	PRELSG_0116000	1862	2731	3216	12435	3397	3383	668	2518	810	46	581	184	124	4400	4914	813	199	3032	2412	11010
385	PRELSG_1337200	413	502	582	2155	771	616	123	462	140	7	105	44	30	920	949	192	34	683	458	2211
386	PRELSG_0901200	516	652	907	3852	1059	1139	173	801	247	13	183	38	46	1394	1606	235	35	1054	857	3541
387	PRELSG_0709700	390	509	693	3050	867	902	148	640	166	4	125	44	41	1032	1187	237	14	780	672	2548
388	PRELSG_0720900	852	1229	1589	9216	2221	2237	339	1586	399	31	396	97	67	2825	3417	639	123	2349	2037	6142
389	PRELSG_0007300	1816	1901	2805	4696	2136	1501	303	2102	420	26	447	159	118	2041	2382	395	110	1347	1177	6479
390	PRELSG_0116500	719	1311	1557	5119	1604	1637	269	1119	313	12	339	53	84	2064	2256	395	69	1472	1086	4993
391	PRELSG_0805600	485	907	985	5124	1313	1356	243	938	284	9	173	36	38	1702	1970	362	52	1541	1239	3931
392	PRELSG_0907000	62	50	54	120	27	32	4	30	14	1	7	11	0	71	63	5	1	29	45	183
393	PRELSG_0707100	716	967	1257	4880	1344	1332	248	989	367	37	261	51	37	1708	1941	337	66	1126	877	4343
394	PRELSG_0306300	459	609	698	3635	889	890	169	650	198	6	157	29	16	1245	1303	253	43	1002	768	2789
395	PRELSG_0816500	481	584	894	3122	889	750	202	715	196	8	152	67	48	1224	1213	246	63	843	687	2487
396	PRELSG_1333500	2869	3958	5129	19847	5662	5683	1051	4149	1208	104	1165	351	386	7358	8501	1576	285	5662	4631	17414
397	PRELSG_0914900	153	231	318	1163	339	370	54	253	53	5	53	6	21	385	409	97	20	353	237	1113
398	PRELSG_0200800	431	668	874	4032	923	1013	138	668	181	22	113	32	43	1339	1492	260	50	973	832	2736
399	PRELSG_1142100	74	111	138	542	91	123	38	148	14	0	25	1	4	174	188	33	0	150	110	518
400	PRELSG_0728100	357	566	697	2238	789	699	177	558	144	8	115	16	39	876	1025	159	55	562	542	2203
401	PRELSG_0910500	441	553	819	3046	868	764	166	658	157	13	111	44	40	1115	1210	242	28	886	769	2612
402	PRELSG_0937500	52	101	95	173	80	90	12	62	25	2	21	2	2	94	99	32	6	76	82	206
403	PRELSG_1434700	509	554	708	3168	910	833	129	641	178	9	155	47	76	1062	1225	209	20	871	685	2394
404	PRELSG_0801800	216	256	296	1584	415	414	82	327	108	2	67	14	17	553	585	114	15	468	411	1505
405	PRELSG_0910200	200	255	343	1725	412	401	84	358	116	6	60	27	11	576	616	100	18	479	433	1216
406	PRELSG_1209600	360	503	649	3327	739	769	108	554	154	5	139	43	37	1009	1160	228	21	811	541	2048
407	PRELSG_1141000	280	399	438	1778	547	460	108	401	105	7	94	16	24	629	677	112	25	516	406	1757
408	PRELSG_1342400	4032	5204	6741	23837	7423	6873	1387	5093	1518	119	1357	343	371	8965	10102	1782	369	6241	5338	21443
409	PRELSG_0217800	309	423	465	1978	580	498	114	387	145	10	99	50	21	771	817	136	24	522	385	1786
410	PRELSG_0702700	154	251	278	1298	325	364	64	239	66	8	53	17	16	487	548	89	8	364	257	1083
411	PRELSG_1122000	462	776	1017	5404	1261	1170	225	1076	285	7	282	56	58	1749	2023	355	59	1391	1183	3526
412	PRELSG_1316400	166	325	318	2661	490	506	126	384	100	10	83	42	30	694	813	117	18	638	484	1676
413	PRELSG_1025600	574	861	1019	7070	1322	1495	201	1169	292	19	202	48	53	2072	2428	488	54	1822	1488	4801
414	PRELSG_0617400	651	898	1176	5350	1379	1335	250	1121	324	19	232	34	53	1843	2086	355	53	1477	1215	4302
415	PRELSG_1262600	773	1141	1526	7396	1901	1873	326	1475	405	28	351	67	73	2570	2917	528	76	2285	1769	4550
416	PRELSG_0801600	943	1440	1718	9532	2275	2267	403	1521	496	8	343	71	70	3163	3617	630	112	2422	2015	6830
417	PRELSG_0935800	179	216	302	1435	383	327	50	236	87	0	62	5	8	511	495	90	28	409	301	1334
418	PRELSG_0920200	655	907	1139	6217	1396	1508	283	1159	266	11	307	69	90	1994	2265	439	66	1701	1503	4239
419	PRELSG_9901100	1503	1972	2930	11019	3219	2610	395	2830	512	21	635	119	166	3507	4550	811	111	3074	2518	7923
420	PRELSG_1212100	493	660	868	4223	1128	1073	178	847	236	5	178	54	45	1380	1700	277	49	1107	1010	2918
421	PRELSG_0720800	721	1001	1247	6278	1531	1528	252	1170	282	13	251	67	64	2213	2359	435	78	1594	1435	4783
422	PRELSG_0605400	1343	1782	2163	8176	2414	2169	349	1784	584	35	388	108	124	3137	3345	489	119	2271	1764	6517
423	PRELSG_0919800	1035	1524	1874	6422	1859	1781	387	1470	484	36	326	109	78	2412	2561	409	148	1641	1308	5616
424	PRELSG_1013500	142	192	287	914	234	283	58	166	86	0	58	20	6	362	374	64	13	259	203	849
425	PRELSG_1343900	324	398	570	2858	676	664	133	446	140	0	129	21	20	967	1015	172	32	792	618	1958
426	PRELSG_1235800	368	720	728	2639	753	737	159	600	182	13	133	29	35	943	974	166	50	660	490	2143
427	PRELSG_1012400	89	133	190	461	159	149	30	142	22	6	42	12	10	197	214	40	8	198	122	624
428	PRELSG_0007600	67	144	211	594	158	202	36	131	25	0	50	0	6	235	287	45	1	180	193	537
429	PRELSG_0922400	224	346	530	2348	639	564	105	392	134	7	96	27	33	854	817	141	28	600	517	1582
430	PRELSG_0600100	239	359	492	2987	650	775	144	475	155	4	90	19	23	1050	1101	254	17	945	760	2103
431	PRELSG_1448100	218	364	415	959	364	329	64	277	60	2	67	26	10	440	422	68	16	251	232	1212
432	PRELSG_0026900	644	637	977	4280	1151	1130	232	907	269	17	283	51	53	1479	1674	305	56	1204	897	3171
433	PRELSG_0935000	664	867	1213	4953	1226	1194	236	875	250	11	207	44	56	1585	1862	371	46	1178	962	4015
434	PRELSG_0023200	146	232	293	1179	364	261	25	321	64	0	63	4	13	405	490	59	24	511	415	926
435	PRELSG_1124000	44	118	142	496	148	130	12	86	26	2	28	8	0	135	186	32	2	118	87	462
436	PRELSG_1011300	406	413	663	2810	787	680	131	572	142	9	137	37	24	917	1155	200	18	772	539	2041
437	PRELSG_0600400	1046	1222	1774	9484	2231	2426	412	1498	541	32	342	73	83	3132	3555	541	89	2494	2091	6967
438	PRELSG_0414800	53	49	58	210	60	40	14	36	19	2	14	0	0	88	76	8	5	42	36	179
439	PRELSG_0417800	1193	1540	1867	8508	2133	2337	423	1622	524	37	430	93	123	3146	3373	497	111	2169	1749	6807
440	PRELSG_1467500	2107	2629	3505	16996	3770	4092	685	2937	921	28	677	156	135	5332	6213	1073	168	4475	3327	12205
441	PRELSG_1303300	228	355	341	2049	439	430	80	347	81	7	92	30	11	669	692	124	21	610	407	1260
442	PRELSG_1209800	259	291	325	1285	387	306	86	322	62	2	83	18	28	476	515	106	29	372	277	1127
443	PRELSG_0010100	625	784	1009	5659	1219	1382	260	1008	299	18	203	44	30	1762	2166	340	63	1617	1338	4211
444	PRELSG_1237200	369	425	613	2461	622	680	132	575	141	20	144	25	26	862	986	162	52	625	541	1943
445	PRELSG_0303400	491	715	845	6007	1209	1444	226	940	362	9	197	49	47	1945	2223	425	90	1583	1466	4555
446	PRELSG_0410900	354	476	617	2764	707	732	126	540	142	7	100	39	46	905	1007	193	40	674	605	1881
447	PRELSG_0907700	298	463	648	4420	892	904	155	569	168	1	136	32	39	1142	1455	257	36	941	818	2746
448	PRELSG_1241600	373	463	544	3830	855	914	142	698	225	11	171	14	21	1216	1533	285	66	1209	947	2879
449	PRELSG_0407400	217	308	445	1710	508	498	88	319	107	4	86	16	20	674	657	100	17	528	359	1373
450	PRELSG_1011500	162	191	278	686	232	193	30	227	46	3	37	6	10	288	284	35	9	171	151	841
451	PRELSG_0403700	457	702	793	3335	948	859	227	760	241	8	171	43	26	1217	1306	205	45	840	672	2927
452	PRELSG_0314100	48	87	78	422	128	84	15	55	28	0	10	1	4	113	155	34	2	113	74	293
453	PRELSG_9900700	678	845	1140	3556	1253	1091	159	1167	218	16	243	82	52	1328	1687	312	12	2145	1724	4390
454	PRELSG_0026500	173	180	284	1578	437	366	55	266	83	0	76	10	24	472	607	99	9	486	425	1115
455	PRELSG_1423800	709	1108	1160	4089	1178	1275	248	985	303	14	199	47	42	1544	1650	299	57	1034	887	3709
456	PRELSG_1325000	386	646	799	3305	826	834	138	706	230	2	148	22	29	1158	1443	288	63	889	720	2678
457	PRELSG_0719800	390	744	841	4623	1142	1239	231	876	238	9	202	35	28	1593	1889	373	87	1223	1146	3412
458	PRELSG_1113200	716	1203	1482	7071	1828	1798	308	1357	364	16	310	83	86	2171	2814	568	67	1820	1659	4902
459	PRELSG_0306600	487	626	776	4190	1071	1101	204	707	202	20	135	57	36	1461	1669	312	51	1207	1069	3369
460	PRELSG_1016200	506	838	1017	5852	1521	1480	245	951	289	11	213	56	70	1905	2442	479	81	1751	1591	3806
461	PRELSG_0904300	386	507	632	1692	533	585	141	383	120	12	105	29	29	703	760	78	32	454	317	1822
462	PRELSG_1457900	536	525	759	3895	969	953	206	896	192	12	193	21	42	1281	1585	345	34	1112	986	3222
463	PRELSG_1222200	324	504	618	2322	667	658	104	547	179	8	120	48	29	827	1079	149	16	675	528	1787
464	PRELSG_0109300	121	120	125	432	141	126	29	99	25	2	26	5	10	176	187	24	7	112	86	399
465	PRELSG_0309000	1064	1397	1873	6318	2033	2007	317	1405	438	20	334	104	88	2536	2931	494	81	1878	1522	6384
466	PRELSG_0111800	1823	2397	3171	18308	4431	4383	853	2905	823	32	685	169	182	5856	6937	1365	154	5013	4321	12791
467	PRELSG_1117300	478	687	803	3765	993	943	149	727	188	11	163	46	27	1315	1506	240	43	968	826	2675
468	PRELSG_1428900	1329	1635	2424	10041	2761	2754	580	2133	712	167	662	226	286	3585	4046	921	307	2866	2360	6856
469	PRELSG_0618200	668	952	1224	8428	1706	1867	309	1162	350	13	308	75	52	2411	2883	591	100	1955	1997	5391
470	PRELSG_1116500	190	267	372	1508	429	359	69	319	66	4	96	21	14	589	665	122	25	465	376	1366
471	PRELSG_1309300	819	1183	1378	5745	1593	1512	249	1245	385	41	249	75	71	2029	2381	331	88	1478	1277	4747
472	PRELSG_1019900	279	365	417	2004	596	470	102	428	126	9	103	26	42	682	793	171	27	546	466	1818
473	PRELSG_1267700	1896	2527	3232	16104	4033	3678	624	2977	860	44	705	148	156	5274	5968	1051	125	4169	3402	11092
474	PRELSG_0508200	1415	2007	2686	11628	3053	3081	495	2230	667	40	564	138	146	3873	4356	711	150	2882	2380	9732
475	PRELSG_0945100	1554	2186	2907	15571	3868	4212	621	2954	897	53	668	185	173	5344	6616	998	233	4839	4128	10981
476	PRELSG_1122700	658	974	1251	4929	1277	1307	239	1045	293	8	276	46	63	1598	1881	347	54	1210	972	3665
477	PRELSG_0021500	948	1121	1362	5879	1736	1945	367	1446	458	94	354	143	148	2451	2806	591	122	2115	1566	4843
478	PRELSG_1219600	159	267	278	1710	359	339	67	241	86	3	62	18	20	488	499	100	10	331	269	1048
479	PRELSG_1316100	363	654	826	3751	1039	1023	141	720	214	17	152	37	29	1298	1501	257	44	1097	934	2918
480	PRELSG_1218100	351	478	613	3743	867	833	96	539	169	13	149	42	47	1116	1453	276	49	1008	940	3020
481	PRELSG_1462900	387	535	623	2418	723	774	127	546	178	8	130	30	23	1033	1104	214	35	836	643	2248
482	PRELSG_0608800	605	893	1276	7558	1749	1705	292	1234	336	17	274	38	59	2456	2717	551	66	1947	1683	5096
483	PRELSG_1219200	426	730	823	3904	1025	969	220	767	212	13	202	41	60	1373	1597	286	56	1088	901	2870
484	PRELSG_0200100	417	593	752	4583	1171	1064	146	851	234	12	172	84	29	1486	1720	333	46	1340	1150	3393
485	PRELSG_1256700	216	288	409	1529	400	405	36	290	106	3	86	17	9	644	660	130	8	488	312	1578
486	PRELSG_1143700	867	1015	1279	4501	1358	1307	246	960	332	23	263	42	58	1568	1813	405	74	1041	911	3858
487	PRELSG_0614000	589	841	1013	3334	986	975	176	751	247	13	170	46	37	1289	1476	250	49	915	641	3396
488	PRELSG_1312400	657	1123	1382	8652	1758	1969	336	1358	423	6	332	71	54	2770	3029	645	86	2248	2038	5994
489	PRELSG_1233100	796	1064	1304	5931	1667	1512	280	1249	354	13	308	67	74	2103	2296	434	82	1534	1256	4300
490	PRELSG_0915300	2657	1229	1284	4143	1778	1625	4162	1286	3113	2809	3140	4221	4064	1686	1429	2975	727	1158	1439	4613
491	PRELSG_0414400	177	393	446	2095	521	524	106	418	116	2	73	18	11	712	808	148	25	564	521	1450
492	PRELSG_0936400	643	769	875	2942	960	915	169	723	210	10	180	53	29	1126	1224	197	64	747	580	2722
493	PRELSG_0721200	307	425	510	2118	560	518	97	392	103	8	103	27	20	772	856	157	28	559	451	1758
494	PRELSG_1225300	1698	2345	3310	14877	4039	4010	659	2840	810	29	711	209	150	4758	5892	1095	135	3777	3220	10860
495	PRELSG_1014300	227	392	409	2151	563	524	99	377	130	10	98	14	23	730	869	142	18	460	409	1630
496	PRELSG_0113600	2126	2985	3539	11960	3816	3610	682	2666	836	65	687	211	125	4808	5157	870	237	3181	2683	11857
497	PRELSG_1444200	696	778	1065	4718	1303	1265	246	914	232	16	227	58	60	1641	1920	355	71	1272	935	3327
498	PRELSG_0600500	258	400	533	2477	664	677	100	473	135	0	92	30	40	898	958	145	29	731	610	1951
499	PRELSG_1307100	467	673	807	2142	648	737	135	570	154	22	146	63	39	946	917	149	100	590	432	2363
500	PRELSG_1256500	218	326	458	2091	531	497	83	380	95	3	94	15	14	763	790	142	13	599	448	1698
501	PRELSG_0612400	107	161	168	909	189	273	26	187	59	3	16	10	15	294	340	81	10	252	143	738
502	PRELSG_0823300	316	383	500	2004	624	542	103	492	129	6	77	25	16	746	906	156	25	611	452	1943
503	PRELSG_0715800	336	454	642	2511	735	761	118	542	124	3	137	16	43	896	1110	153	23	794	600	2222
504	PRELSG_0313600	792	1035	1483	6028	1502	1577	302	1118	364	25	256	82	60	2210	2372	364	78	1463	1269	5090
505	PRELSG_0405100	1063	1111	923	2237	1015	1226	651	835	550	697	651	894	889	1328	1066	1232	317	816	682	3632
506	PRELSG_1268700	283	508	570	3634	732	915	168	557	138	2	162	47	50	1109	1334	227	50	921	822	2199
507	PRELSG_1116000	81	101	147	699	132	127	25	148	27	0	26	8	10	209	233	25	5	174	125	468
508	PRELSG_1308900	250	369	460	1825	501	467	117	367	110	0	81	29	22	760	732	111	26	509	439	1594
509	PRELSG_1216100	417	632	833	4294	1030	992	210	751	173	6	192	38	36	1355	1586	289	27	1078	904	2950
510	PRELSG_1326700	207	303	446	1892	578	519	59	373	114	3	109	20	25	688	797	141	23	586	475	1772
511	PRELSG_1442200	326	522	644	2200	690	681	130	462	147	9	144	25	42	890	1053	206	31	665	486	2165
512	PRELSG_1248100	307	424	616	2336	661	696	144	416	177	2	96	19	37	925	1016	191	12	600	494	2072
513	PRELSG_0713000	328	494	476	1588	559	457	128	357	96	0	82	21	18	681	673	130	18	389	382	1778
514	PRELSG_0109800	520	766	991	5615	1359	1469	316	1003	317	20	205	57	46	1954	2308	426	72	1636	1302	3971
515	PRELSG_1118000	2277	3260	4343	17011	4858	4502	845	3772	1025	48	842	230	200	5931	6987	1200	208	4548	3826	13733
516	PRELSG_1433000	710	919	1334	5212	1566	1391	264	1146	355	10	237	89	72	1947	2287	387	63	1386	1235	3956
517	PRELSG_0804300	172	240	316	1304	329	376	60	229	64	3	89	27	12	462	529	63	13	359	239	1069
518	PRELSG_1027000	1096	1484	2118	10637	2434	2590	435	1972	541	19	391	110	87	3532	3775	713	144	2750	2462	7554
519	PRELSG_1221900	648	970	1192	5998	1694	1505	245	1184	336	7	259	51	64	1912	2467	490	65	1606	1364	4242
520	PRELSG_1304600	1589	2246	2648	8437	2780	2650	508	2087	496	36	432	151	110	3462	3638	626	122	2382	1866	7964
521	PRELSG_1105100	371	513	676	2882	702	720	117	563	188	12	131	38	19	1015	1095	232	22	702	606	2302
522	PRELSG_1103900	433	584	749	3972	969	954	176	620	194	6	186	31	32	1386	1553	314	61	1155	1036	2775
523	PRELSG_0104600	697	962	1132	5283	1449	1380	273	1036	284	16	205	36	28	1980	2355	394	57	1371	1148	4481
524	PRELSG_1014200	817	937	1385	7681	1655	1785	302	1250	354	12	295	72	82	2310	2840	568	72	1934	1676	5504
525	PRELSG_1023400	1764	1728	2050	7919	2500	2636	1060	1939	997	473	840	951	895	2981	3340	1435	188	2310	2037	7570
526	PRELSG_0011100	1016	1358	1695	6989	1779	1966	323	1440	462	27	333	88	58	2642	2850	484	58	1766	1519	6310
527	PRELSG_1211900	428	646	748	2371	723	710	153	645	153	18	133	44	38	905	964	192	27	607	445	2319
528	PRELSG_1112100	549	783	1092	4751	1356	1148	174	937	252	9	230	59	57	1732	1839	285	56	1259	1026	3374
529	PRELSG_1416700	714	876	1311	6731	1511	1605	283	1087	331	26	234	75	41	1974	2410	519	70	1675	1496	4285
530	PRELSG_1120100	2050	2644	3512	13042	3839	3673	637	2670	757	65	597	177	219	4544	5369	911	162	3219	2662	11310
531	PRELSG_1345000	473	707	910	3224	901	829	206	699	266	60	207	96	81	1186	1280	273	57	897	760	2590
532	PRELSG_0615500	320	401	538	2659	672	633	113	456	136	17	119	27	24	890	936	166	20	652	472	1860
533	PRELSG_0716300	499	661	708	4689	1007	1028	181	748	245	10	214	37	29	1387	1509	271	41	1142	1001	2825
534	PRELSG_1130100	154	267	345	1388	342	377	72	309	113	6	68	14	17	529	512	106	24	388	324	1109
535	PRELSG_1428200	679	1071	1393	5178	1399	1360	252	1067	279	16	230	73	46	1719	1948	361	80	1349	977	4058
536	PRELSG_1327900	631	1249	1279	4109	1317	1241	302	1021	347	153	311	175	233	1560	1655	402	112	1353	1062	3390
537	PRELSG_0912300	361	622	633	3667	899	980	162	638	179	2	129	27	31	1321	1475	284	48	965	869	2697
538	PRELSG_1239400	445	657	770	3316	879	1041	169	661	169	20	124	36	31	1192	1368	232	48	963	687	2980
539	PRELSG_0813800	562	732	974	5313	1193	1210	194	951	258	5	181	52	43	1587	2063	396	37	1391	1227	3359
540	PRELSG_0937600	387	472	699	2289	707	819	331	558	250	106	259	123	204	922	967	397	91	779	605	2746
541	PRELSG_1330600	778	1072	1455	6352	1615	1597	271	1266	407	11	272	51	99	2244	2518	523	81	1673	1460	4910
542	PRELSG_0936900	374	474	672	2574	856	664	137	476	139	5	123	38	31	922	1020	211	13	760	504	2121
543	PRELSG_1252600	82	80	105	294	99	110	4	80	24	0	14	6	12	141	118	18	0	85	75	537
544	PRELSG_0206600	903	1225	1693	6613	1984	1775	336	1446	436	43	336	96	98	2367	2560	477	81	1791	1518	6442
545	PRELSG_1261000	572	844	1144	3766	1198	1134	230	888	204	12	237	66	51	1419	1723	257	51	972	766	3080
546	PRELSG_1254200	657	838	1209	6273	1590	1556	255	1145	357	12	269	24	43	2100	2433	498	65	1733	1555	4886
547	PRELSG_0024900	325	509	714	2545	814	708	105	671	181	14	174	40	30	940	1178	271	20	1048	911	2009
548	PRELSG_1316900	283	308	286	1403	372	452	368	257	214	125	248	334	310	452	423	404	128	400	325	1478
549	PRELSG_0304500	242	279	399	1352	373	410	84	217	70	13	68	19	20	467	504	96	30	361	267	1316
550	PRELSG_0819000	151	157	241	881	242	266	52	204	60	0	32	4	9	367	361	70	25	231	245	645
551	PRELSG_0921500	150	192	276	989	258	310	60	208	80	3	62	16	16	398	395	48	18	257	252	1043
552	PRELSG_0942300	205	258	369	1501	428	447	70	273	94	0	58	24	38	607	686	140	18	459	366	1406
553	PRELSG_0105100	636	832	1022	3040	948	1067	187	791	267	24	177	40	53	1352	1358	257	64	869	750	3407
554	PRELSG_1414500	872	1192	1433	7253	1813	1744	345	1414	399	20	309	79	63	2367	2686	551	45	1815	1567	4836
555	PRELSG_1018500	494	727	922	3665	1099	944	214	786	249	18	190	56	32	1307	1449	279	61	953	901	2974
556	PRELSG_1120500	931	1434	1881	9303	2467	2458	391	1775	457	24	404	89	110	3204	3823	758	121	2631	2368	6401
557	PRELSG_1231300	569	723	975	2916	861	895	180	762	209	6	186	82	32	1281	1350	217	50	785	622	2966
558	PRELSG_1110700	1776	2426	3149	14375	3804	3596	605	2839	770	34	680	199	146	4615	5508	877	150	3566	3158	10547
559	PRELSG_1015300	1199	1645	2210	8618	2220	2216	416	1765	554	29	412	115	64	2987	3478	632	91	2248	1842	7127
560	PRELSG_1327600	8869	3867	2902	9959	4023	4084	8381	3389	6406	6102	7760	7152	17992	4405	3168	16932	758	3322	3177	8464
561	PRELSG_1262100	604	989	1307	6940	1715	1739	307	1239	308	24	309	61	83	2395	2869	530	83	2006	1775	4927
562	PRELSG_0929700	647	832	1115	6511	1464	1591	269	1092	306	8	267	65	60	1961	2393	483	79	1669	1373	4623
563	PRELSG_1028700	123	108	174	657	188	162	30	145	47	12	25	9	2	277	243	44	9	189	119	489
564	PRELSG_0940800	58	108	136	712	138	190	15	93	35	0	28	2	4	230	245	29	6	176	120	469
565	PRELSG_0700600	1817	2417	3204	12777	3399	3701	612	2621	748	52	622	151	112	4472	5171	831	167	3227	2460	11224
566	PRELSG_0940700	370	419	573	3237	804	766	116	580	141	13	94	40	32	981	1026	204	36	733	671	2371
567	PRELSG_1118300	112	180	184	441	122	149	25	110	29	3	31	0	4	221	194	48	9	168	131	609
568	PRELSG_1322800	432	560	656	3745	866	898	126	579	206	13	161	51	41	1110	1432	226	32	932	749	2189
569	PRELSG_1454400	1230	1640	2330	9021	2642	2508	503	2008	546	73	544	135	160	3395	3640	742	257	2533	2084	6745
570	PRELSG_0603600	95	100	92	293	122	98	33	77	45	4	26	16	9	123	131	29	19	75	87	426
571	PRELSG_1410200	205	253	290	1401	332	354	90	284	90	9	44	15	10	428	530	96	24	262	263	1082
572	PRELSG_1406500	346	455	462	1473	475	452	75	342	111	7	82	35	16	599	697	105	17	358	349	1424
573	PRELSG_0306700	418	502	731	2755	722	776	134	469	154	15	97	34	20	976	1017	167	38	729	527	2194
574	PRELSG_0812900	340	456	534	2646	701	581	95	487	152	6	131	50	33	882	902	161	40	613	593	1893
575	PRELSG_1229900	895	1084	1620	10342	2185	2334	335	1467	445	25	393	52	105	3170	3889	761	107	2529	2501	6848
576	PRELSG_1438700	465	646	800	3844	955	884	134	718	233	19	167	48	40	1165	1381	260	41	855	729	2484
577	PRELSG_0025400	823	876	1348	4098	1334	963	169	1263	205	24	235	58	87	1159	1732	451	11	589	537	3676
578	PRELSG_1109000	208	327	446	2215	558	498	81	422	116	2	72	29	10	689	757	146	21	556	450	1658
579	PRELSG_1128000	292	442	693	3236	836	809	129	592	161	3	151	34	54	1023	1241	258	36	858	687	1968
580	PRELSG_1252500	900	1213	1565	5285	1667	1563	317	1279	403	29	293	90	75	2209	2340	411	98	1479	1263	5130
581	PRELSG_0719300	327	457	537	1287	538	497	89	365	131	21	125	26	27	646	687	107	26	404	299	1329
582	PRELSG_0106400	689	1034	1212	6352	1698	1700	296	1169	417	20	322	78	62	2235	2666	538	91	1926	1739	5081
583	PRELSG_1409000	254	278	441	1499	442	412	66	280	83	19	69	26	20	560	613	89	31	351	370	1301
584	PRELSG_1138800	449	612	862	3907	965	944	174	768	192	10	167	56	49	1170	1461	284	46	958	873	2909
585	PRELSG_1433100	116	131	139	537	180	175	47	113	31	0	30	18	9	187	228	40	11	165	129	475
586	PRELSG_0105800	285	363	395	2329	547	545	102	352	122	10	96	24	41	773	883	175	35	539	471	1713
587	PRELSG_1239800	233	302	393	1737	564	390	59	391	126	10	69	9	19	606	689	144	7	513	403	1317
588	PRELSG_1115600	572	702	1047	5048	1290	1202	225	926	257	10	223	69	34	1675	1910	374	53	1314	1133	3598
589	PRELSG_0203700	144	184	273	846	240	303	51	171	56	6	86	20	8	304	333	69	14	298	194	844
590	PRELSG_1421400	843	1188	1520	6519	1673	1731	300	1354	416	17	386	60	58	2206	2542	421	73	1480	1323	4834
591	PRELSG_1459700	283	382	549	2456	680	611	120	476	140	17	140	9	12	829	948	175	45	684	518	1731
592	PRELSG_1439100	2402	3176	3986	12065	3931	3750	731	3022	867	40	780	189	119	4571	5323	900	208	3128	2629	11163
593	PRELSG_1332100	724	945	1154	4540	1250	1189	207	909	318	27	217	48	62	1671	1820	293	64	1253	1034	3823
594	PRELSG_0932300	446	574	745	2947	841	805	153	608	194	20	134	22	18	1072	1079	250	31	768	556	2423
595	PRELSG_1412100	1084	1352	1683	5170	1580	1469	283	1195	363	28	311	82	87	2032	2078	315	93	1092	1063	4814
596	PRELSG_0817800	650	840	1100	6259	1518	1421	236	1037	374	10	238	69	63	1955	2419	517	44	1615	1378	4266
597	PRELSG_0013300	801	873	1231	6323	1803	1953	534	1185	562	241	476	362	345	2444	3046	830	236	2320	2151	4754
598	PRELSG_0619000	764	991	1322	5703	1607	1748	347	1016	444	66	341	107	128	2519	2805	543	80	2104	1791	4956
599	PRELSG_1461700	499	733	942	3844	1007	914	155	720	250	11	129	64	70	1342	1553	240	34	991	814	2922
600	PRELSG_1244200	151	197	236	1219	272	282	58	211	72	5	43	22	12	395	437	89	11	295	245	1029
601	PRELSG_0204800	852	1193	1502	6517	1751	1778	311	1274	447	18	299	65	64	2361	2477	470	71	1720	1412	5325
602	PRELSG_1327300	1278	1456	1750	6337	2208	2370	1167	1619	987	499	848	1030	823	2376	2665	1381	272	1847	2005	7194
603	PRELSG_1139500	649	870	1151	5770	1585	1547	248	1192	334	12	250	70	44	2051	2314	413	71	1509	1219	4250
604	PRELSG_0116400	382	519	631	3036	674	794	147	572	169	10	122	28	14	1021	1159	169	52	770	698	2432
605	PRELSG_1266000	616	736	908	3967	1117	1040	181	838	240	37	207	52	70	1419	1363	277	77	953	874	2490
606	PRELSG_0831300	46	97	136	398	130	126	20	87	26	0	24	6	3	156	198	24	5	130	113	484
607	PRELSG_1338500	474	567	727	3373	790	846	111	640	172	13	211	46	26	1151	1271	231	36	829	704	2565
608	PRELSG_1112500	479	745	921	2868	997	977	213	740	223	22	154	75	55	1215	1367	236	66	793	684	2783
609	PRELSG_0103200	550	656	872	3355	1020	1050	238	756	294	52	203	95	83	1333	1429	297	89	890	745	3074
610	PRELSG_0610100	344	471	723	3436	915	892	156	658	216	10	107	55	47	1271	1357	264	47	951	763	2773
611	PRELSG_0700300	154	205	265	832	255	262	102	258	108	19	111	93	68	395	408	148	25	268	211	1064
612	PRELSG_1338300	422	544	635	3154	858	814	150	622	140	0	142	24	16	1057	1250	195	38	807	612	2220
613	PRELSG_1144500	1635	2057	2529	8246	2835	2641	497	1968	551	50	568	120	144	3599	3790	716	116	2609	1903	8907
614	PRELSG_1019600	218	317	326	764	282	241	61	224	77	5	56	15	11	338	410	56	34	166	148	847
615	PRELSG_0415100	196	237	333	1646	446	474	93	350	135	8	66	26	24	705	676	146	18	463	430	1373
616	PRELSG_0701600	184	265	337	1511	352	305	49	204	90	13	39	26	14	436	563	77	14	399	260	1390
617	PRELSG_9902200	37	31	29	159	51	30	1	57	7	8	12	2	3	54	47	6	0	127	100	205
618	PRELSG_0900900	263	286	374	1622	420	431	56	308	96	2	100	26	11	514	691	88	12	413	320	1250
619	PRELSG_0415200	280	439	684	3925	929	991	160	685	221	6	154	42	39	1354	1611	266	27	1137	1018	3013
620	PRELSG_0712200	520	706	941	5154	1133	1255	183	940	271	18	213	47	44	1577	1992	304	56	1332	1181	3817
621	PRELSG_1313800	898	1306	1693	9842	2324	2296	359	1655	511	17	353	98	102	3236	3825	638	119	2722	2430	7718
622	PRELSG_0306800	877	1074	1492	7290	1646	1851	268	1312	346	14	284	80	55	2367	2726	469	72	1845	1528	5708
623	PRELSG_1255300	1036	1356	1796	10523	2194	2452	466	1712	471	22	375	100	70	3177	3934	703	105	2842	2374	7032
624	PRELSG_0829300	688	1004	1238	7504	1783	1804	297	1189	334	19	270	67	47	2237	2665	489	64	1924	1597	5074
625	PRELSG_0719500	124	138	196	551	172	148	71	126	44	18	53	22	23	209	190	37	21	145	99	527
626	PRELSG_1317700	3504	4606	6048	20311	6462	6013	1415	4525	1328	218	1316	345	504	7549	8504	1607	452	5244	4264	18385
627	PRELSG_0616100	379	573	715	3050	887	818	141	615	151	11	115	28	25	1057	1310	258	43	877	756	2686
628	PRELSG_1322200	836	980	1307	4394	1488	1225	254	1104	320	47	303	92	92	1768	1884	385	97	1196	1057	3770
629	PRELSG_1343800	1430	1958	2453	13493	3130	3391	572	2427	669	27	507	139	139	4446	5348	950	180	3876	3381	9958
630	PRELSG_0809600	359	545	699	3780	915	828	187	644	196	8	176	36	24	1151	1391	277	33	933	839	2574
631	PRELSG_0832300	387	369	535	2013	582	601	117	413	134	3	101	20	25	709	860	145	36	495	378	1958
632	PRELSG_0307000	230	414	432	2025	482	514	102	377	158	5	84	22	22	643	723	111	32	444	396	1789
633	PRELSG_0110500	217	380	458	2391	595	588	112	450	120	3	83	21	42	774	881	173	28	626	543	1932
634	PRELSG_0103300	843	1094	1455	9695	1971	2187	312	1486	401	11	333	97	74	2967	3270	668	98	2507	2048	6348
635	PRELSG_0412800	448	660	890	4371	1009	1166	144	722	255	6	185	32	31	1624	1710	358	53	1208	912	3698
636	PRELSG_0930100	382	494	700	2107	727	726	134	506	154	12	117	46	37	827	914	176	41	600	458	2118
637	PRELSG_1251800	591	757	1044	5456	1300	1360	228	938	259	6	197	60	54	1930	2068	409	44	1431	1263	3789
638	PRELSG_1132000	103	129	136	267	96	134	21	87	35	0	20	5	1	155	139	30	11	92	81	302
639	PRELSG_0011700	6	8	2	11	0	12	0	2	0	0	0	0	0	8	6	2	0	6	6	6
640	PRELSG_0201800	215	257	322	1781	404	433	69	306	70	11	69	20	18	574	666	124	18	547	439	1342
641	PRELSG_1231700	674	847	1193	5670	1333	1314	253	1064	285	12	240	53	47	1708	2217	361	47	1276	1143	3730
642	PRELSG_0813500	607	773	1218	6355	1541	1642	228	1175	353	17	265	81	72	2137	2633	435	79	1727	1642	5105
643	PRELSG_1015800	1467	2120	2822	10822	2960	2928	523	2246	728	76	544	190	146	4005	4231	722	225	2759	2345	9300
644	PRELSG_1226500	140	176	287	1636	352	347	63	248	77	4	77	15	8	429	471	101	20	378	327	1119
645	PRELSG_1129000	950	1402	1821	9292	2409	2418	385	1645	428	23	363	87	71	3023	3839	718	95	2653	2449	6632
646	PRELSG_1008400	568	685	938	4673	1110	1092	172	877	234	12	214	58	50	1382	1577	296	57	1135	973	3560
647	PRELSG_1241900	1676	2083	2576	11442	3016	3148	543	2265	641	33	488	169	89	3813	4572	666	138	2934	2378	9459
648	PRELSG_1212000	628	1045	1441	6183	1557	1669	265	1161	412	32	320	81	79	2152	2583	489	88	1738	1350	4368
649	PRELSG_1118600	3822	4885	6421	19275	6819	5745	1197	4772	1387	222	1225	373	411	7904	8734	1593	396	5043	4078	18270
650	PRELSG_0702600	800	1218	1432	7288	1689	1768	323	1325	404	35	366	71	76	2373	2827	457	77	1912	1527	5619
651	PRELSG_0717400	1782	2894	3242	11287	3546	3257	568	2734	746	49	631	172	155	4339	4873	750	202	2827	2263	9782
652	PRELSG_0827600	396	590	708	3366	913	877	149	624	188	4	146	19	38	1243	1370	221	30	1006	644	3221
653	PRELSG_1137400	1041	1393	1836	8275	2271	2120	427	1533	533	12	350	87	97	3057	3067	517	116	2191	1779	6020
654	PRELSG_0921700	1911	2275	2076	4359	2957	2915	1175	2098	1034	894	967	1155	1071	2411	2236	1085	955	2036	1600	6604
655	PRELSG_1021300	197	318	401	1732	427	456	82	312	109	4	53	14	27	653	647	128	23	531	404	1395
656	PRELSG_1008000	626	847	1137	5818	1378	1402	233	965	313	21	283	53	33	1954	2111	444	70	1555	1217	4205
657	PRELSG_1233800	420	514	787	3173	864	896	264	644	263	21	158	75	80	1092	1316	243	110	850	773	3113
658	PRELSG_0812600	272	425	608	2432	727	695	144	468	171	10	130	38	42	837	1001	240	27	723	563	2088
659	PRELSG_0833400	530	649	934	5249	1176	1219	211	804	266	21	188	58	52	1532	1808	328	76	1228	1087	3548
660	PRELSG_0200900	218	319	405	1474	441	516	185	306	156	66	180	200	113	578	580	309	91	442	451	2032
661	PRELSG_1252400	265	284	373	1830	447	524	96	330	116	5	55	40	18	623	811	86	32	492	405	1600
662	PRELSG_1301300	371	531	810	4641	1020	941	181	840	201	4	187	71	44	1273	1393	354	36	1126	974	3069
663	PRELSG_1132700	1930	2227	2733	9866	3086	2897	1042	2297	1014	328	904	580	714	3456	4142	1194	351	2513	2078	9188
664	PRELSG_0302400	1241	1941	2026	10161	2541	2619	536	1799	557	38	480	84	82	3880	4079	635	124	2723	2116	8793
665	PRELSG_1103500	167	155	235	441	175	152	54	147	27	4	17	4	8	278	253	55	13	170	115	683
666	PRELSG_1105600	271	468	492	2392	679	627	87	438	95	9	94	24	12	937	944	174	18	675	549	1993
667	PRELSG_1401500	3921	5062	6376	18421	6302	5786	1450	4411	1484	391	1261	643	752	7399	8410	1612	383	5117	4201	17973
668	PRELSG_0817200	165	242	289	1221	283	304	49	274	65	1	48	21	11	408	475	89	11	336	290	926
669	PRELSG_0905900	396	612	794	4703	971	1081	199	753	230	14	167	35	34	1315	1645	220	43	1098	1054	3152
670	PRELSG_0605100	460	592	803	3415	883	905	206	679	209	0	141	27	35	1147	1337	247	45	861	705	2749
671	PRELSG_1331800	246	332	412	1003	393	334	82	242	95	6	85	19	9	556	481	97	34	296	248	904
672	PRELSG_0214800	2024	2946	3986	16065	4269	4330	689	3260	982	41	796	207	203	5914	6629	1171	206	4545	3619	13387
673	PRELSG_1239900	10976	6121	4678	18144	7770	14526	30594	6261	23549	12879	16056	26815	20703	10294	5300	28044	10647	8726	12670	65806
674	PRELSG_1413300	288	465	596	2027	580	597	102	473	143	11	151	8	35	846	891	225	35	684	510	1887
675	PRELSG_0727000	1104	1316	1596	6032	1836	1701	338	1299	407	15	321	91	59	2273	2453	408	64	1449	1239	5272
676	PRELSG_1427000	905	1032	1303	6160	1628	1725	289	1240	341	11	297	67	96	2055	2481	437	68	1634	1227	5016
677	PRELSG_0113300	160	301	338	2161	425	437	84	316	94	4	60	18	37	629	652	142	24	533	439	1326
678	PRELSG_1104000	127	142	228	1176	310	280	24	206	59	2	37	14	10	431	451	87	11	362	272	788
679	PRELSG_0207300	599	624	868	4098	931	934	197	656	232	5	167	49	52	1294	1382	222	46	957	802	2946
680	PRELSG_0610700	572	794	1026	3882	1071	1142	271	823	308	46	222	61	83	1410	1587	328	50	1060	803	3246
681	PRELSG_0723300	482	768	962	5944	1226	1367	178	987	227	9	210	27	60	1824	2311	423	66	1526	1443	3703
682	PRELSG_1304900	420	699	836	2924	753	840	176	578	140	6	149	56	27	1026	1167	186	26	762	573	2680
683	PRELSG_0731500	490	656	758	4358	1063	1139	231	858	221	12	194	54	25	1502	1721	314	48	1248	1004	3219
684	PRELSG_0730400	16	16	30	83	49	56	10	48	7	0	3	0	0	51	90	11	1	22	30	86
685	PRELSG_0717000	442	652	920	4402	1040	1079	182	830	198	8	184	31	26	1336	1713	294	22	1003	850	2880
686	PRELSG_0810500	423	580	784	3848	960	916	159	685	202	10	153	21	32	1269	1508	288	34	1062	832	2540
687	PRELSG_0201000	341	571	675	3193	855	814	140	599	227	9	147	15	18	1043	1263	193	49	864	720	2591
688	PRELSG_1028500	1506	2008	2543	11109	2808	2955	529	2115	560	33	457	116	112	3857	4409	720	126	3004	2477	9021
689	PRELSG_0106900	944	1290	1739	8412	2070	2311	365	1559	475	35	330	69	92	2936	3144	686	129	2210	1754	6083
690	PRELSG_1254000	416	592	795	3839	980	904	165	766	171	8	162	37	27	1248	1380	253	50	928	776	2704
691	PRELSG_0714400	230	274	322	1305	408	402	96	222	52	10	64	21	8	505	559	67	15	378	205	1175
692	PRELSG_1318600	302	452	567	2085	674	616	87	490	128	7	105	19	22	747	961	162	42	549	410	1669
693	PRELSG_1440900	215	230	292	918	249	266	45	210	75	4	74	4	25	382	357	52	21	177	170	846
694	PRELSG_0724300	719	1024	1345	5766	1575	1504	251	1224	323	26	274	40	44	2045	2243	461	74	1565	1170	4675
695	PRELSG_1129700	214	248	275	827	340	336	44	247	58	2	52	13	4	401	401	61	11	255	196	914
696	PRELSG_0313300	1741	2467	2937	10941	3260	3255	724	2267	782	93	615	252	306	4125	4424	778	198	2965	2347	10644
697	PRELSG_1412800	392	509	730	2903	777	741	140	606	150	8	126	47	22	882	1131	197	21	825	628	2455
698	PRELSG_1404900	1687	1447	1557	6063	2164	2816	2593	1538	1998	1271	2249	3827	2246	2371	1984	3882	1125	1571	1571	7768
699	PRELSG_0203500	1908	2217	2561	8941	2994	3005	1477	2119	1227	461	898	1086	908	3459	3669	1503	456	2452	2145	11397
700	PRELSG_1305400	1346	1979	2473	13413	3026	3191	514	2238	683	50	499	145	106	4443	5045	900	136	3605	2940	10087
701	PRELSG_0806100	470	635	851	5027	1136	1183	199	765	212	4	168	53	44	1532	1904	331	51	1301	1152	3554
702	PRELSG_0917900	798	1244	1490	4261	1533	1414	267	1103	338	41	240	82	61	1919	1955	378	93	1272	1010	4251
703	PRELSG_0932100	874	1291	1660	5790	1756	1756	269	1263	372	16	320	108	62	2218	2499	463	81	1640	1254	4988
704	PRELSG_1331300	352	453	646	2698	785	715	149	622	184	14	129	25	29	885	1049	213	64	687	608	1783
705	PRELSG_0700400	39	67	79	166	59	57	14	39	15	0	2	0	2	68	110	4	2	40	28	258
706	PRELSG_1004800	918	1342	1762	10818	2592	2570	417	1723	595	35	407	127	132	3468	4338	786	108	2970	2601	7342
707	PRELSG_0819500	876	1122	1777	6874	1730	1804	330	1424	406	24	315	71	69	2307	2766	446	87	1748	1522	5468
708	PRELSG_1265600	281	437	498	2160	597	615	86	398	122	1	102	27	30	731	958	159	9	657	466	1669
709	PRELSG_0210900	383	545	622	3133	801	863	117	615	143	2	142	22	39	1019	1238	218	43	855	690	2261
710	PRELSG_0702100	1336	1816	2130	7582	2291	2242	428	1782	516	24	458	102	80	2991	3236	503	112	1946	1683	7105
711	PRELSG_0215800	260	369	388	1917	560	559	76	405	121	7	114	27	28	805	879	160	14	611	446	1579
712	PRELSG_1201600	181	233	304	898	336	310	29	270	66	6	60	15	2	380	430	64	14	263	150	989
713	PRELSG_1345300	338	503	697	3429	827	817	132	555	148	11	143	20	22	1075	1265	275	45	967	799	2694
714	PRELSG_0012000	258	377	418	1144	479	407	59	340	125	10	83	25	18	550	576	83	3	243	140	1755
715	PRELSG_0619100	182	195	254	868	218	246	35	147	60	0	58	4	14	345	379	94	13	231	269	786
716	PRELSG_0705100	245	374	519	2124	553	507	113	406	118	2	74	30	10	732	823	154	22	591	355	1751
717	PRELSG_0803300	1345	1657	2079	11780	2927	2843	488	1946	600	20	431	130	115	3714	4426	801	131	3115	2621	8571
718	PRELSG_1139700	163	310	286	1407	416	332	52	264	80	2	60	25	4	514	587	123	12	446	323	960
719	PRELSG_0401500	86	119	159	532	148	127	11	111	33	0	33	10	10	200	236	38	5	160	127	533
720	PRELSG_9902100	1639	2384	3256	13669	3550	3541	594	3010	694	29	670	163	204	4754	5635	868	255	2082	1511	11738
721	PRELSG_1418900	2492	3777	4907	20933	5784	5463	927	4066	1174	58	1006	206	219	7384	8437	1776	202	5668	4124	16763
722	PRELSG_0311400	569	719	915	5180	1184	1198	204	857	308	4	197	36	41	1731	1982	307	69	1454	1090	3338
723	PRELSG_0506300	1347	1891	2245	7218	2159	2271	443	1698	529	18	333	108	78	3193	2983	481	103	2021	1698	8142
724	PRELSG_0828900	515	800	925	5628	1414	1363	221	986	306	11	209	68	38	1842	2082	389	72	1572	1347	3825
725	PRELSG_1402400	140	238	223	838	268	238	37	225	73	0	35	15	11	317	351	75	6	251	188	924
726	PRELSG_0216200	1197	1768	2200	10412	2686	2616	400	2011	559	14	462	92	103	3470	3999	651	131	2552	2052	7657
727	PRELSG_1267500	600	838	1142	5632	1303	1261	194	973	300	6	220	55	58	1702	2046	388	61	1385	1233	3651
728	PRELSG_1124400	316	510	612	3248	775	828	120	631	165	0	154	24	24	1117	1287	277	18	839	847	2309
729	PRELSG_0114700	265	327	435	1042	343	342	89	269	93	6	68	15	10	477	451	73	23	290	211	1251
730	PRELSG_1304300	1236	1544	1983	9611	2402	2417	443	1767	583	30	494	107	100	3286	3790	706	103	2574	1869	7285
731	PRELSG_0202700	965	1248	1765	5567	1855	1906	413	1234	392	30	367	92	85	2504	2631	491	121	1641	1362	5344
732	PRELSG_1348300	423	537	696	2476	705	683	126	458	158	9	162	26	43	976	1044	129	39	698	534	2129
733	PRELSG_1431100	247	346	488	2299	565	516	105	366	124	6	118	45	25	745	846	152	24	571	461	1556
734	PRELSG_1311500	49	75	110	277	96	96	4	82	16	2	22	3	10	93	132	20	5	66	61	183
735	PRELSG_1342200	252	453	527	2307	674	694	120	476	130	4	86	16	26	810	1015	187	22	672	563	1939
736	PRELSG_1309900	1019	1295	1644	5538	1640	1608	250	1323	322	26	262	110	78	2086	2253	401	80	1363	1116	5297
737	PRELSG_1442300	646	896	1196	5311	1375	1356	225	1055	232	4	284	49	64	1831	2003	344	45	1329	1046	3578
738	PRELSG_1444300	893	1360	1584	6103	1725	1685	299	1378	370	11	296	81	69	2207	2438	414	42	1696	1301	5184
739	PRELSG_1119700	221	361	459	1395	436	436	84	282	61	11	96	15	21	523	544	96	28	318	281	1484
740	PRELSG_1141300	825	1167	1737	7357	1866	1841	356	1431	364	26	333	64	114	2574	2991	608	121	2028	1704	5083
741	PRELSG_0910100	4332	6118	7804	33276	9044	8891	1416	6590	1811	88	1446	344	331	11521	12980	2367	356	8927	7074	27453
742	PRELSG_1410700	1350	1867	2368	9402	2524	2353	411	1961	519	34	524	131	105	3430	3718	648	122	2342	1780	6959
743	PRELSG_1409200	234	361	525	2207	563	526	55	440	101	1	76	12	36	767	805	162	26	583	525	1553
744	PRELSG_0817300	481	782	1061	5248	1158	1107	220	975	236	4	204	44	68	1587	1917	331	75	1365	1300	3915
745	PRELSG_0722900	385	397	567	2554	643	644	134	505	168	3	125	17	18	807	885	162	25	594	502	2023
746	PRELSG_0816700	225	256	346	1208	339	352	65	267	90	1	73	6	8	437	558	97	8	291	270	1109
747	PRELSG_1423000	403	596	697	2863	863	819	172	644	212	2	105	34	24	1021	1254	190	21	804	710	2593
748	PRELSG_0400400	653	1144	1251	6431	1742	1690	276	1153	409	10	281	72	62	2369	2586	521	86	1830	1517	5232
749	PRELSG_1344600	1707	2168	2754	10910	3215	3221	722	2362	743	105	546	255	242	4052	4560	834	223	3047	2478	10864
750	PRELSG_0944600	894	1466	1841	7435	2035	2119	374	1554	389	25	353	82	58	2700	3138	506	90	2020	1587	6632
751	PRELSG_1345100	698	983	1203	4819	1246	1409	275	962	272	9	226	63	71	1749	2008	308	61	1249	999	4017
752	PRELSG_0217000	845	1130	1592	5486	1557	1572	314	1164	402	33	267	63	73	2082	2285	369	101	1446	1183	4685
753	PRELSG_1336800	242	368	387	1997	494	520	70	360	105	2	81	22	16	717	843	200	44	622	521	1374
754	PRELSG_1232200	234	464	446	1549	456	442	82	361	104	2	97	16	29	556	679	76	11	414	294	1776
755	PRELSG_1030900	455	643	763	4132	985	902	120	743	224	10	196	20	40	1248	1649	244	14	1034	856	3160
756	PRELSG_0207900	312	247	428	1973	472	496	89	356	111	7	89	14	24	638	789	166	9	479	430	1823
757	PRELSG_1464100	428	563	718	4504	1078	1083	196	727	253	14	161	49	57	1571	1779	303	48	1388	1146	3328
758	PRELSG_0409600	1744	2684	3352	19196	4343	4602	806	3403	1043	76	651	274	223	6319	7374	1398	184	5612	4608	12609
759	PRELSG_1404600	291	405	514	1350	439	411	76	369	68	3	71	17	20	555	567	79	21	332	335	1558
760	PRELSG_1108400	482	730	966	6031	1406	1382	171	1005	310	14	218	41	31	2023	2298	456	57	1750	1320	4049
761	PRELSG_1246300	168	295	382	1698	410	459	79	276	113	4	76	28	11	534	685	111	19	424	383	1225
762	PRELSG_1109700	723	907	1311	5863	1524	1393	282	1193	378	14	215	65	88	1883	2271	374	56	1472	1210	4392
763	PRELSG_0704600	574	910	1229	4335	1309	1242	220	899	266	17	196	55	62	1619	1904	288	64	1207	945	3868
764	PRELSG_0005100	247	259	351	932	360	377	61	312	70	2	78	18	14	508	482	70	13	300	228	972
765	PRELSG_0207100	136	171	207	889	243	253	36	196	72	0	39	13	2	359	413	42	20	250	244	636
766	PRELSG_0939800	290	426	522	2148	592	610	109	477	144	2	124	31	20	706	765	165	32	473	425	2061
767	PRELSG_0601500	5228	3606	3026	5590	3236	3454	6992	3328	4916	5010	7366	8292	9366	2535	1983	6985	1120	2847	3739	8195
768	PRELSG_0711800	214	275	357	923	300	293	46	233	106	4	57	12	10	353	431	64	34	196	190	879
769	PRELSG_1315100	548	856	1039	6027	1334	1295	229	991	320	4	218	55	52	1839	2006	392	60	1459	1217	4193
770	PRELSG_0312400	1248	1634	2089	9401	2475	2515	482	1889	557	38	415	125	93	3367	3455	560	124	2271	1991	7098
771	PRELSG_0705400	246	343	437	1844	527	522	90	383	89	3	62	15	28	642	767	119	19	531	467	1468
772	PRELSG_1403100	1864	2265	3065	10466	3207	3179	536	2173	747	54	541	203	164	4227	4440	709	181	2582	2171	9350
773	PRELSG_0931500	816	807	1333	7352	1778	1774	319	1315	343	12	301	75	120	2271	2837	547	92	2038	1822	5262
774	PRELSG_0901000	11546	5429	5339	19526	7614	11119	23001	6048	18808	15475	17170	29956	22504	8198	7222	23878	3794	7071	6893	25030
775	PRELSG_0214600	959	1271	1616	5568	1748	1688	278	1301	405	26	279	78	78	2214	2481	430	68	1636	1246	5471
776	PRELSG_1000200	156	246	235	1069	295	340	69	195	71	1	38	7	13	378	387	49	14	258	231	840
777	PRELSG_0826700	1273	1801	2427	13652	2961	3266	521	2288	701	37	476	112	125	4280	5150	1059	132	3677	2951	8987
778	PRELSG_1140200	692	1015	1193	4271	1390	1302	259	1046	306	16	209	50	69	1650	1745	306	79	1083	968	3662
779	PRELSG_0418000	246	387	514	2256	528	621	79	456	128	5	106	11	23	766	900	120	29	615	356	1783
780	PRELSG_0109700	252	354	405	2005	505	499	96	360	83	4	87	14	25	665	676	121	16	522	386	1549
781	PRELSG_1313100	174	267	276	1194	300	310	52	214	84	6	46	9	12	533	609	92	9	378	260	1132
782	PRELSG_0010200	442	520	630	4296	811	946	143	651	196	5	143	35	52	1297	1467	215	31	1002	851	2751
783	PRELSG_0013200	573	819	1076	5525	1469	1453	238	950	292	13	209	41	50	1820	2224	420	97	1726	1420	4062
784	PRELSG_0804500	299	313	489	1835	543	614	107	361	119	11	118	16	21	664	813	156	21	580	426	1963
785	PRELSG_1328500	454	753	871	2910	974	888	210	705	213	15	150	34	56	1226	1272	247	23	892	682	2789
786	PRELSG_1344000	336	431	569	2890	621	651	95	451	144	3	100	31	43	890	1009	184	30	747	645	1910
787	PRELSG_1010800	534	782	885	3385	828	994	181	801	204	37	189	72	82	1186	1278	215	69	796	611	3154
788	PRELSG_0703000	979	1112	1545	6074	1673	1703	276	1161	372	10	226	64	59	2170	2539	346	97	1551	1212	5606
789	PRELSG_1313000	405	599	694	4128	971	1116	161	729	219	0	201	54	19	1431	1610	290	43	1204	994	2871
790	PRELSG_0905200	567	677	964	4220	1172	1194	219	952	258	19	220	65	32	1539	1883	312	55	1304	1042	3314
791	PRELSG_0025300	506	771	1045	4165	1262	1169	285	934	231	15	162	42	55	1573	1752	390	16	1324	989	4956
792	PRELSG_1239300	319	445	567	2067	666	575	145	463	186	14	82	35	25	735	878	128	33	517	419	1888
793	PRELSG_0609700	155	155	203	398	195	172	35	127	36	10	39	12	16	207	205	46	28	121	98	476
794	PRELSG_1021100	958	1243	1878	7789	2109	2076	328	1542	438	19	409	85	82	2784	3129	559	70	2095	1671	6087
795	PRELSG_0008600	87	187	210	533	187	193	40	165	44	4	21	6	16	272	230	47	13	149	112	708
796	PRELSG_1404200	425	582	844	4779	920	962	200	648	239	8	144	32	30	1376	1552	328	54	1222	906	3348
797	PRELSG_0500900	706	1171	1472	6188	1606	1691	284	1172	390	18	327	82	47	2079	2474	398	77	1710	1491	4773
798	PRELSG_1340200	496	755	846	2675	918	887	147	726	193	1	153	39	34	1065	1227	177	28	795	592	2872
799	PRELSG_1308800	1001	1480	1773	7877	1937	2032	393	1554	464	28	372	109	83	2671	3282	522	77	2165	1510	6215
800	PRELSG_0027600	58	106	94	123	46	46	7	78	0	0	9	2	4	41	52	12	0	28	14	195
801	PRELSG_0009600	309	490	506	2612	601	627	101	491	130	2	132	24	32	833	892	125	23	600	451	2016
802	PRELSG_0024600	112	179	213	829	196	204	54	161	48	3	44	29	8	269	300	39	2	183	163	772
803	PRELSG_0025100	43	56	112	483	120	108	7	134	31	1	21	0	4	124	184	19	1	123	163	575
804	PRELSG_1337900	122	144	149	379	158	168	30	145	45	28	52	50	61	144	177	66	66	73	99	274
805	PRELSG_0904000	596	929	1101	3283	1137	1095	287	813	277	50	221	108	102	1429	1476	252	109	844	698	3737
806	PRELSG_0912800	934	1333	1689	8703	2343	2261	348	1664	522	9	357	64	109	2727	3379	677	58	2313	1862	6051
807	PRELSG_1322300	181	199	300	923	302	232	59	216	66	10	79	14	7	350	359	62	21	202	176	846
808	PRELSG_0730300	211	353	321	1313	440	418	85	388	99	1	72	28	24	512	698	106	33	375	313	1343
809	PRELSG_1115400	979	1449	1777	10351	2517	2503	385	1849	420	23	427	117	145	3145	3848	746	94	2775	2385	6472
810	PRELSG_1413800	883	1132	1602	5339	1652	1582	283	1164	338	20	292	65	53	1939	2228	404	80	1393	1224	4684
811	PRELSG_1245300	156	220	328	1386	346	314	80	278	61	7	76	8	10	506	568	92	12	425	366	972
812	PRELSG_1130600	133	192	218	1221	257	302	45	212	45	4	55	23	20	430	475	71	21	365	305	857
813	PRELSG_1400500	144	273	266	624	238	277	53	232	58	3	60	4	12	346	324	73	11	195	141	830
814	PRELSG_0710800	171	213	222	1063	313	311	66	257	72	0	40	2	15	397	413	89	14	294	277	940
815	PRELSG_0830100	393	466	692	2903	743	793	142	554	150	7	133	23	29	1058	1159	202	36	745	630	2295
816	PRELSG_0004300	1202	1339	2077	6131	2244	1602	315	1895	337	17	479	102	71	1990	2697	577	42	1098	929	4101
817	PRELSG_1309500	781	1047	1260	4377	1360	1396	234	1077	308	24	274	65	57	1641	1960	319	63	1228	1061	4240
818	PRELSG_0007950	108	167	227	545	248	130	35	185	33	2	45	10	10	201	283	47	2	149	128	559
819	PRELSG_1315800	3463	4926	6130	32879	8072	8623	2547	5858	2437	664	2350	1563	1464	10753	12567	3592	702	9149	8309	32486
820	PRELSG_0701900	144	229	332	1006	307	235	40	232	80	1	49	16	15	361	401	57	5	269	224	977
821	PRELSG_0210700	1132	1648	2434	12420	3001	2829	414	2319	610	21	548	112	90	3999	4751	805	135	3251	2860	8548
822	PRELSG_0722000	650	735	922	3090	1110	947	173	750	207	2	152	60	35	1443	1492	232	37	912	682	3014
823	PRELSG_1226400	216	281	374	1563	394	441	61	330	74	5	86	5	40	555	674	80	23	416	353	1214
824	PRELSG_0914500	209	273	350	2046	523	444	114	312	140	16	69	32	43	610	790	151	9	498	461	1415
825	PRELSG_1105000	375	528	640	2334	724	687	132	444	126	2	164	28	35	915	1019	201	34	699	525	1913
826	PRELSG_1030100	456	689	680	3476	831	908	180	647	195	15	124	14	33	1162	1272	249	47	915	641	2408
827	PRELSG_1248500	81	195	205	693	207	235	31	145	36	2	35	5	12	282	268	55	1	188	133	629
828	PRELSG_1333600	561	793	942	5333	1229	1253	225	944	266	12	243	56	66	1653	2114	361	52	1455	1215	3238
829	PRELSG_1247800	600	839	994	6391	1382	1476	236	1057	290	2	210	41	36	2128	2420	449	66	1678	1428	4768
830	PRELSG_0703100	897	1174	1598	8707	2066	2085	392	1516	442	14	349	60	92	2822	3235	527	103	2118	1699	6829
831	PRELSG_0915100	1099	1599	2104	9277	2475	2444	372	1931	500	23	529	108	124	3273	3846	654	107	2490	1873	7498
832	PRELSG_0306400	437	653	760	3981	1006	1065	175	679	187	2	161	38	37	1377	1452	277	59	1132	836	2624
833	PRELSG_0714600	345	481	603	2248	612	641	130	538	146	7	97	25	13	816	915	192	46	526	470	1914
834	PRELSG_1306200	270	509	555	3180	787	801	98	551	181	5	133	32	29	1005	1242	219	28	917	693	2253
835	PRELSG_1428700	658	927	1238	5850	1563	1519	258	1082	267	12	296	48	56	1977	2309	472	47	1594	1453	4438
836	PRELSG_0617800	530	814	1033	4652	1215	1184	191	816	210	18	188	75	66	1641	1773	327	41	1121	944	3609
837	PRELSG_0917800	202	257	312	634	298	240	32	186	53	3	61	20	12	352	331	58	18	196	197	1000
838	PRELSG_0727900	756	1020	1190	3418	1141	1121	195	811	238	10	163	27	64	1385	1597	239	65	848	744	3710
839	PRELSG_1406200	2712	3268	4305	14135	4759	4450	1316	3223	1424	418	1216	824	678	5871	6296	1573	484	3745	3056	13575
840	PRELSG_0607600	2507	3747	4776	22442	5931	5850	1067	4271	1278	52	1015	213	266	7763	8743	1620	258	6259	5109	16332
841	PRELSG_1136100	3145	2722	2851	8381	3085	3869	3670	2637	2863	2214	3437	4080	4137	3741	3050	4216	709	2495	2430	15537
842	PRELSG_1441400	1184	1538	2048	9339	2413	2345	357	1945	466	17	461	93	86	3030	3624	694	117	2402	1879	6895
843	PRELSG_1261500	82	135	150	447	135	142	20	117	26	1	53	4	5	168	188	43	5	151	83	548
844	PRELSG_9900400	981	985	1580	3521	1568	954	189	1447	207	16	353	67	74	1268	1445	405	11	1649	1292	3423
845	PRELSG_0903000	81	54	90	184	81	79	18	114	16	0	12	4	6	133	123	18	4	84	75	239
846	PRELSG_1141100	155	268	306	912	325	329	67	255	76	2	42	23	8	377	401	70	17	263	227	931
847	PRELSG_1301700	10158	6767	6382	21981	8839	10151	14049	6680	10710	7401	10130	13737	14897	9308	8048	16154	1615	8946	7818	38527
848	PRELSG_1342600	222	302	381	1474	424	423	72	245	122	10	82	25	34	584	637	151	32	454	384	1378
849	PRELSG_1255600	161	281	393	1773	471	439	111	369	144	2	72	16	16	551	634	114	27	482	373	1283
850	PRELSG_0304700	222	335	366	1184	345	435	62	254	107	10	55	21	21	579	544	59	16	315	232	1197
851	PRELSG_1125400	1231	1626	2034	6683	2231	1892	384	1708	393	45	452	101	135	2550	2879	472	143	1868	1537	6170
852	PRELSG_0616500	212	258	288	876	292	256	72	214	49	0	48	6	16	412	376	50	18	214	178	1028
853	PRELSG_1402600	523	618	793	2227	729	751	193	533	200	75	170	71	82	945	925	164	89	607	498	2354
854	PRELSG_0722300	401	582	742	3380	951	874	144	652	150	8	152	44	48	1135	1310	240	42	810	748	2590
855	PRELSG_1118800	448	682	711	2946	971	875	147	675	189	0	179	28	39	1224	1272	192	31	870	639	2391
856	PRELSG_0900600	414	569	708	2561	797	776	136	531	206	12	153	34	30	935	1127	179	29	845	606	2333
857	PRELSG_1249400	304	403	554	3101	674	711	132	585	143	7	123	12	16	946	1143	201	29	790	717	2137
858	PRELSG_1400400	1075	1324	1674	7000	1964	1890	415	1423	460	17	332	93	86	2517	2958	500	95	1822	1604	5753
859	PRELSG_1246200	515	721	890	5525	1135	1301	230	917	356	10	165	34	39	1660	2025	309	65	1402	1350	4238
860	PRELSG_0928600	114	131	186	368	171	136	21	99	25	9	23	7	7	187	139	17	17	96	84	492
861	PRELSG_0419300	676	1006	1344	4642	1461	1411	268	1144	260	28	300	60	58	1974	2282	299	64	1497	1105	4195
862	PRELSG_0708100	418	680	730	3294	897	875	141	621	162	7	120	46	53	1036	1244	250	34	793	724	2706
863	PRELSG_0305800	979	1453	1897	12349	2539	2841	450	1783	638	22	439	88	71	3840	4425	778	88	3237	2916	8032
864	PRELSG_0904600	312	546	699	4087	1004	972	193	642	143	8	150	54	30	1349	1647	331	67	1226	1152	3294
865	PRELSG_0913600	939	1243	1735	9254	2265	2122	335	1618	505	13	352	96	67	2889	3523	573	111	2506	1972	6329
866	PRELSG_0932700	476	675	858	3841	1031	940	187	752	200	9	171	72	59	1218	1531	276	37	978	837	3279
867	PRELSG_0716500	261	387	546	2326	581	624	132	421	162	59	126	105	100	794	847	257	82	707	681	2222
868	PRELSG_1216200	1126	1605	2177	8799	2460	2363	435	1926	508	31	450	119	134	3183	3344	647	104	2226	1957	6142
869	PRELSG_1416300	981	1466	1860	7458	2107	2117	328	1671	445	27	406	73	119	2497	3134	587	93	2166	1710	6085
870	PRELSG_0213300	389	515	716	3100	757	900	97	575	190	4	142	49	22	992	1147	220	41	745	647	2225
871	PRELSG_1002800	577	877	1165	5988	1368	1415	240	979	302	4	236	81	33	1834	2150	352	48	1406	1107	4311
872	PRELSG_1322700	3058	2821	2886	10760	3552	3743	3443	2645	2671	1383	2263	3129	3083	3803	3738	3967	1410	3056	2944	12396
873	PRELSG_1449100	798	1101	1425	7493	1866	1869	301	1363	331	17	341	63	67	2456	2818	511	100	1907	1649	4764
874	PRELSG_0312700	720	678	712	2387	857	906	705	605	580	720	683	611	716	1094	1194	623	321	755	648	2224
875	PRELSG_0409500	250	331	495	2865	706	720	127	405	129	5	110	27	25	820	982	205	26	677	613	1800
876	PRELSG_1417800	1056	1526	1974	8018	2117	2157	350	1573	432	16	372	99	89	2763	3187	524	74	1952	1680	6155
877	PRELSG_1236700	328	372	566	3056	693	606	111	514	162	12	102	39	20	898	1107	170	25	713	558	2106
878	PRELSG_1325200	190	200	353	1958	420	467	58	282	123	6	49	19	20	580	593	101	18	474	420	1326
879	PRELSG_1463900	1185	1544	1989	7374	2147	2247	386	1518	572	54	393	132	103	2850	3260	573	80	2062	1825	6284
880	PRELSG_0108600	121	157	181	815	226	248	71	160	56	3	47	20	8	296	302	61	10	215	203	627
881	PRELSG_0513600	317	391	468	1468	451	555	97	343	102	10	88	30	33	634	692	105	56	510	313	1670
882	PRELSG_1429900	768	1052	1419	7588	1825	1678	313	1342	364	19	339	74	60	2388	2825	580	81	1938	1757	5017
883	PRELSG_0907200	1232	1612	2215	11813	2650	3008	490	2017	609	26	503	125	121	3827	4565	847	148	3294	2945	7963
884	PRELSG_1320200	246	304	370	2365	541	504	74	336	83	14	89	8	8	657	793	113	16	526	463	1467
885	PRELSG_1312500	573	644	862	5319	1096	1228	201	931	295	26	192	58	21	1625	1891	338	34	1468	1239	4116
886	PRELSG_1312700	189	231	271	923	255	277	47	149	56	0	49	2	17	338	361	48	9	253	227	1145
887	PRELSG_0811800	551	910	1062	3355	1149	1012	227	828	247	12	233	48	55	1393	1630	259	45	939	730	3575
888	PRELSG_1215900	691	996	1325	6686	1707	1548	275	1245	332	17	332	68	67	2309	2550	433	65	1766	1513	4883
889	PRELSG_1206200	2476	2564	3008	10753	3518	3557	1965	2681	1651	1009	1439	1867	1432	4118	4674	2083	581	3141	2549	10118
890	PRELSG_0207400	75	115	139	445	114	139	20	106	47	1	32	4	4	207	183	25	10	102	102	491
891	PRELSG_1218900	973	1406	1819	8693	2119	2195	356	1739	445	31	401	116	67	2723	3323	648	115	2373	1976	6067
892	PRELSG_0726900	127	185	202	450	152	151	39	152	35	4	27	4	7	154	199	35	22	104	88	537
893	PRELSG_1023500	341	364	540	2343	688	588	88	379	128	3	117	19	8	734	811	130	25	636	541	1782
894	PRELSG_1308400	6262	8615	10539	45887	12311	12758	2592	9091	2968	295	2494	970	946	16463	18536	3193	677	12049	9451	39197
895	PRELSG_0806400	619	795	1048	6267	1385	1489	309	916	294	13	186	104	73	1888	2338	453	216	1768	1440	4754
896	PRELSG_1264300	561	607	722	3593	1068	1020	177	699	199	5	193	32	65	1335	1443	263	37	1060	899	2655
897	PRELSG_1336700	389	547	702	2858	730	781	186	577	167	21	237	111	68	1032	1098	282	57	772	650	2778
898	PRELSG_1303800	533	760	925	3935	997	934	182	726	224	10	160	55	37	1435	1408	251	51	978	834	3188
899	PRELSG_1116600	272	392	459	2050	552	532	105	347	112	0	81	19	26	714	796	135	21	522	416	1668
900	PRELSG_1113000	739	1018	1316	4628	1304	1319	241	974	249	13	255	54	65	1708	1920	412	58	1143	939	3908
901	PRELSG_1206900	251	483	566	1831	501	507	107	432	105	9	82	17	32	684	787	122	35	492	398	1505
902	PRELSG_0415800	143	242	249	1114	260	317	35	214	57	6	40	12	6	369	368	60	19	239	190	1104
903	PRELSG_1214500	1328	1814	2462	12215	3022	3197	529	2232	667	25	534	112	136	4050	4936	830	119	3208	2958	8742
904	PRELSG_0310800	396	583	778	2266	730	717	143	506	153	23	109	56	45	966	994	139	52	640	444	2276
905	PRELSG_0721500	78	98	105	158	103	99	22	57	13	0	18	2	0	95	82	21	2	65	59	281
906	PRELSG_0927800	466	618	791	5140	1124	1113	149	816	212	9	206	52	36	1521	1841	366	32	1386	1122	3081
907	PRELSG_0417700	104	93	136	197	110	121	22	73	16	0	19	10	8	148	183	16	17	81	52	382
908	PRELSG_1412500	207	383	505	1850	552	565	78	409	130	8	121	26	12	623	769	148	21	456	424	1594
909	PRELSG_0942400	485	585	844	2480	744	834	151	631	177	5	133	59	29	1129	1070	178	49	706	499	2787
910	PRELSG_0617500	566	724	924	4867	1151	1174	270	878	300	86	209	109	71	1502	1709	349	65	1269	1059	3685
911	PRELSG_0729800	153	172	252	770	286	296	58	192	45	0	50	21	5	404	440	60	17	296	240	952
912	PRELSG_1131200	551	792	991	5051	1334	1212	171	916	218	11	212	36	61	1579	1874	360	65	1168	1059	3690
913	PRELSG_1120600	1044	1595	2145	9251	2488	2536	518	1909	446	35	520	93	102	3087	3674	667	96	2470	1973	6909
914	PRELSG_1119100	355	492	609	3116	754	806	112	605	169	7	114	38	22	1049	1269	249	20	842	666	1817
915	PRELSG_0715200	307	444	570	2944	729	639	132	516	122	3	93	36	28	893	925	191	22	764	518	2074
916	PRELSG_0408400	88	98	89	378	131	86	28	108	27	0	20	6	2	130	196	26	2	86	96	437
917	PRELSG_0404400	1402	1950	2658	16589	3541	4025	669	2575	826	52	539	188	106	5120	6072	992	166	4477	3891	11437
918	PRELSG_0606500	758	1083	1459	8042	1816	2067	303	1317	399	16	287	123	86	2383	2831	538	68	2063	1639	5272
919	PRELSG_0914600	951	1021	1676	7041	1754	1765	225	1311	410	19	303	73	76	2433	2796	550	82	1949	1507	4805
920	PRELSG_0305100	485	706	986	4362	1065	1200	168	809	276	15	125	34	40	1604	1825	312	58	1167	993	3816
921	PRELSG_1333900	3016	4287	5650	20052	6129	5519	991	4469	1286	115	1121	262	247	7362	8549	1427	260	5257	4382	16137
922	PRELSG_1214700	935	1461	1895	11164	2486	2543	467	1814	595	35	396	71	121	3554	4132	766	104	2908	2582	7462
923	PRELSG_1319800	668	848	1128	4351	1239	1221	236	963	308	49	201	76	94	1597	1781	353	119	1206	1037	3776
924	PRELSG_1451700	498	572	815	4577	1157	1189	181	795	234	20	207	52	49	1590	1886	374	45	1353	1104	3114
925	PRELSG_0806700	380	355	526	1837	557	615	106	414	89	5	81	30	18	754	772	151	19	565	468	2083
926	PRELSG_1427400	606	947	1160	5065	1225	1319	245	976	283	23	280	44	46	1649	1864	353	48	1273	1079	3947
927	PRELSG_0012400	3061	3471	5260	17139	5886	4349	817	5361	968	47	1209	228	255	6045	7314	1616	198	5156	4073	13854
928	PRELSG_1316800	571	889	966	4745	1288	1235	177	891	257	14	196	66	64	1532	1888	343	59	1433	1008	3513
929	PRELSG_0113400	935	1338	1778	5170	1720	1613	272	1276	315	19	259	99	69	2062	2202	324	144	1307	1167	5002
930	PRELSG_0105200	586	821	1084	5389	1283	1345	238	931	287	23	222	32	40	1852	2029	406	55	1371	1061	4395
931	PRELSG_1264100	294	509	571	2822	729	722	125	521	136	3	122	21	24	898	1038	198	29	689	577	1929
932	PRELSG_0728000	1331	1902	2446	12261	3307	3140	523	2293	651	23	506	115	107	4105	5068	956	153	3418	3028	9095
933	PRELSG_0916900	286	307	407	2519	536	597	85	403	108	3	92	23	38	738	954	182	14	663	651	1723
934	PRELSG_1010900	511	680	939	5697	1455	1282	208	978	266	12	233	69	43	1820	2207	442	82	1466	1252	3950
935	PRELSG_1234200	289	349	425	1659	487	506	55	303	109	4	90	30	27	597	616	137	16	455	397	1282
936	PRELSG_0019900	513	594	830	1986	849	542	156	677	120	8	197	33	34	813	996	213	17	645	488	2254
937	PRELSG_0604500	83	109	163	482	185	160	23	137	46	0	32	16	12	206	205	54	7	181	152	519
938	PRELSG_0411400	226	246	374	1264	377	329	60	228	78	2	63	12	26	408	466	76	12	331	217	1280
939	PRELSG_1409800	687	832	1062	6637	1472	1542	253	1137	350	6	239	60	53	2099	2533	450	75	1887	1656	4474
940	PRELSG_1422000	336	548	614	2003	673	702	97	451	141	10	129	26	14	875	1029	153	29	634	438	2214
941	PRELSG_1434100	334	479	555	2594	780	610	99	474	141	8	139	36	33	810	1092	208	21	685	544	1707
942	PRELSG_1206600	1422	1467	1902	7334	2278	2463	1497	1598	1283	751	978	1424	990	2835	2887	1928	573	2117	1850	7912
943	PRELSG_0017500	236	342	501	1835	480	562	87	488	119	3	108	34	24	709	727	110	43	328	277	1585
944	PRELSG_0930900	575	720	1139	5959	1377	1380	213	938	267	9	264	37	69	2074	2223	419	54	1580	1375	3396
945	PRELSG_1432000	445	628	725	3027	947	922	158	600	199	6	172	31	53	1041	1289	239	46	831	668	2458
946	PRELSG_1213200	624	809	998	2990	1105	1035	211	785	238	44	261	85	93	1120	1266	218	95	795	688	2835
947	PRELSG_1336600	1212	1569	2138	7378	1978	1963	390	1616	523	29	352	104	107	2651	2748	485	94	1685	1475	6265
948	PRELSG_MIT00200	117868	111393	124782	159512	89297	38993	8467	124325	7450	1172	26696	5638	7935	42083	79268	27991	2167	35658	29454	354048
949	PRELSG_1447600	202	277	355	1850	376	471	78	368	76	0	77	22	20	634	613	138	13	458	371	1495
950	PRELSG_0733000	131	174	230	1094	235	328	54	196	60	5	56	10	12	410	442	90	8	269	235	929
951	PRELSG_0618700	920	1125	1550	9043	1948	2013	394	1402	390	27	360	61	71	2746	3265	555	55	2238	1822	6312
952	PRELSG_0707600	1767	1942	2574	8814	2980	2538	1116	2004	960	458	954	590	659	3397	3605	1273	443	2804	2103	8730
953	PRELSG_1121500	632	872	1222	5638	1417	1360	226	1091	271	12	233	58	44	1794	2127	423	61	1609	1402	4307
954	PRELSG_1422300	946	1171	1697	8993	2169	2125	396	1610	429	10	362	82	107	3111	3454	662	90	2383	2208	6330
955	PRELSG_1404500	124	181	196	569	195	201	43	113	64	4	36	9	9	252	281	41	16	150	153	516
956	PRELSG_0908100	322	448	637	2715	796	768	114	510	132	12	99	29	19	1050	1213	222	28	919	727	2300
957	PRELSG_0407700	460	717	856	4452	1068	984	194	794	225	2	163	29	59	1444	1576	290	56	1136	1028	3415
958	PRELSG_1444400	1248	1635	2033	7464	2245	1994	433	1639	482	46	357	115	138	2774	3076	537	168	1967	1766	6300
959	PRELSG_1337300	463	630	921	4204	1067	1106	193	648	196	9	186	47	22	1363	1757	281	36	1116	857	2993
960	PRELSG_1203800	530	738	833	2071	838	763	200	594	168	27	166	47	41	957	1035	190	34	601	528	2309
961	PRELSG_0614900	485	613	919	4163	1247	1217	191	917	240	22	185	58	65	1552	1730	400	45	1406	1173	3418
962	PRELSG_0707400	729	1090	1224	5550	1415	1417	255	1162	314	9	232	38	67	1796	2077	357	66	1317	1116	4476
963	PRELSG_1431000	205	269	379	1393	450	358	79	313	116	0	94	15	15	446	573	101	9	415	273	1322
964	PRELSG_0932900	297	408	556	1936	585	555	113	439	105	8	73	37	23	669	758	135	28	533	481	1621
965	PRELSG_0417300	414	551	643	2774	684	707	120	522	214	21	152	23	4	1113	1095	166	47	646	621	2270
966	PRELSG_1307200	369	434	591	1455	504	511	109	367	110	7	82	28	21	667	678	112	28	357	312	1604
967	PRELSG_0614200	294	453	477	2381	595	670	117	443	169	5	115	36	20	864	934	161	36	625	498	1684
968	PRELSG_1130800	355	412	482	1725	587	554	71	439	105	9	70	21	41	762	791	152	32	504	405	1508
969	PRELSG_1455600	702	1073	1487	6256	1787	1776	300	1248	373	16	290	43	73	2087	2444	462	91	1626	1468	4336
970	PRELSG_1335300	333	433	677	3138	774	736	149	663	159	6	145	43	28	957	1158	233	20	798	613	2141
971	PRELSG_1316500	562	738	917	5302	1116	1152	244	882	254	56	185	113	97	1723	1946	352	109	1319	1125	3578
972	PRELSG_1305000	730	1207	1353	7203	1883	1801	318	1405	306	35	328	107	105	2515	2942	569	69	2064	1638	5362
973	PRELSG_0932200	1503	2077	2818	12952	3129	3147	580	2499	676	29	545	119	142	3978	4836	948	144	3179	2705	9219
974	PRELSG_0614600	230	296	398	2672	545	620	125	382	160	3	102	25	18	817	1032	211	20	769	662	1786
975	PRELSG_0610400	310	437	521	3563	706	843	103	549	148	2	117	30	40	967	1217	225	28	939	723	2792
976	PRELSG_1409100	420	745	970	4270	1023	1141	155	785	243	0	203	54	44	1398	1647	295	40	996	904	3198
977	PRELSG_0721900	297	332	352	1459	379	448	103	239	99	2	76	20	19	508	567	95	17	398	310	1541
978	PRELSG_1125100	277	332	445	2124	565	509	80	423	130	2	91	14	35	624	800	128	32	489	411	1720
979	PRELSG_1425100	443	710	1132	5896	1334	1386	266	1085	282	11	296	45	70	1856	2205	380	66	1585	1387	4091
980	PRELSG_1455700	372	459	661	3327	823	766	165	662	160	16	162	33	27	1003	1252	191	21	810	705	2390
981	PRELSG_1423500	157	256	386	1161	309	311	63	229	68	0	85	4	14	452	422	73	17	274	281	1006
982	PRELSG_0714900	1173	1644	1868	8250	2048	2250	376	1699	571	27	351	85	92	2754	3217	524	84	2075	1750	6547
983	PRELSG_1109900	1051	1590	2037	10328	2452	2550	426	1908	452	33	446	110	94	3274	3868	645	119	2653	2228	7231
984	PRELSG_1344100	218	329	392	2334	483	593	101	317	117	15	86	15	34	691	863	141	33	636	507	1764
985	PRELSG_0506200	92	93	100	188	120	106	22	96	35	3	24	0	3	156	148	29	0	103	98	469
986	PRELSG_1453300	443	627	653	1663	661	531	168	429	166	25	155	70	65	762	762	129	69	422	323	1715
987	PRELSG_1409300	432	654	650	3112	858	859	122	637	179	18	172	29	26	1096	1274	235	33	840	676	2378
988	PRELSG_9902400	111	159	178	583	160	153	28	158	38	2	34	12	8	201	184	32	5	235	180	1168
989	PRELSG_0720400	1569	2163	2735	7222	2472	2158	490	1830	574	46	453	89	87	2941	3234	580	134	3612	2704	8075
990	PRELSG_0402000	290	451	472	2863	688	786	125	519	155	2	161	33	30	952	1199	197	20	717	602	2202
991	PRELSG_1346500	311	387	491	1610	496	534	91	450	131	14	92	21	24	644	768	109	41	435	362	1841
992	PRELSG_0931600	361	470	699	3313	799	779	128	702	172	5	158	19	37	1050	1323	281	36	954	764	2396
993	PRELSG_0110100	378	504	557	2765	786	740	138	473	157	12	122	33	18	1012	1097	209	27	757	648	2070
994	PRELSG_1265900	313	485	516	1850	518	604	98	397	116	5	94	14	13	721	821	146	36	548	458	1539
995	PRELSG_0726800	213	341	337	653	310	266	58	248	56	6	71	18	14	421	388	63	16	250	215	1235
996	PRELSG_0019700	697	796	1108	5343	1366	1304	174	1109	250	2	238	79	42	1808	2127	388	27	1338	1213	4768
997	PRELSG_0707300	1232	1656	2179	10621	2918	2820	432	2127	580	21	455	151	93	3815	4166	758	93	2943	2479	8166
998	PRELSG_1301400	2562	3467	4413	11355	4089	3728	734	3181	864	81	707	231	155	4712	5440	835	239	2823	2574	12482
999	PRELSG_1444100	343	324	353	1595	472	482	67	334	109	7	73	10	16	585	622	115	25	392	316	1177
1000	PRELSG_1459100	759	1003	1417	6470	1659	1564	283	1134	295	10	327	63	73	2147	2494	468	63	1631	1402	5150
1001	PRELSG_1330100	403	565	719	2942	800	902	131	582	129	11	150	18	35	1003	1133	196	30	792	714	2134
1002	PRELSG_1002400	1056	1406	1768	6818	1991	1912	345	1423	351	27	336	63	78	2630	2747	459	95	1792	1224	6515
1003	PRELSG_0203000	573	794	1219	5648	1392	1440	212	1005	343	26	281	66	34	1932	2145	374	67	1467	1338	4529
1004	PRELSG_1427100	291	350	471	1332	446	401	67	305	75	1	99	28	25	550	606	114	17	444	309	1556
1005	PRELSG_0939000	208	309	392	2094	508	461	60	341	101	7	62	22	10	633	681	115	23	505	412	1465
1006	PRELSG_1435800	825	853	1032	5533	1341	1324	229	1096	302	10	265	65	53	1708	2210	412	85	1462	1325	4002
1007	PRELSG_0611600	320	464	513	2046	558	508	78	411	143	12	95	46	30	696	787	166	30	488	414	1962
1008	PRELSG_1300400	576	658	942	3243	1044	878	162	801	163	12	188	48	41	1357	1442	289	41	880	825	2943
1009	PRELSG_1141600	1162	1690	2402	10446	2788	2712	454	1921	526	29	489	110	161	3586	4135	752	127	2868	2256	7796
1010	PRELSG_1128500	199	305	345	1597	525	434	57	380	104	8	70	32	18	559	678	146	33	373	404	1308
1011	PRELSG_1262700	263	491	575	2135	721	673	129	464	152	31	147	44	43	807	922	144	36	672	501	1904
1012	PRELSG_0510100	405	599	754	2737	745	750	142	570	196	15	142	43	21	964	1122	167	31	631	552	2629
1013	PRELSG_1014700	4509	3457	3059	8033	3993	5452	5652	3132	4649	3732	4230	6744	6768	3994	2813	6687	1931	3381	2983	13582
1014	PRELSG_0614500	124	156	168	710	203	190	24	194	71	6	57	23	7	261	287	66	18	225	172	736
1015	PRELSG_0830000	221	248	303	1901	339	359	97	260	72	3	69	39	17	548	581	100	19	453	319	1313
1016	PRELSG_1250900	335	486	482	1745	586	510	127	342	104	0	123	27	22	712	698	128	15	551	386	1930
1017	PRELSG_1233000	985	1254	1782	6571	1994	2024	378	1551	437	38	332	97	110	2371	2950	535	109	1883	1548	5279
1018	PRELSG_1229200	922	1127	1665	10275	1992	2398	301	1531	452	14	384	71	86	3128	3649	681	93	2597	2223	6118
1019	PRELSG_1006100	310	396	534	2574	722	708	106	540	116	5	123	27	10	778	950	174	14	678	508	2096
1020	PRELSG_1134800	162	266	288	1259	369	371	70	291	68	5	98	31	26	460	573	124	15	417	321	975
1021	PRELSG_0307600	346	418	556	2341	683	677	83	421	118	5	86	36	21	792	999	178	29	616	497	1949
1022	PRELSG_1203200	356	634	711	3875	1058	988	184	723	212	20	223	35	35	1322	1746	286	48	1183	1131	3010
1023	PRELSG_0024400	449	574	894	2794	1003	712	135	701	149	6	180	49	26	980	1268	252	14	1290	995	3802
1024	PRELSG_0415300	62	103	190	1346	266	280	51	161	63	12	56	27	18	335	395	72	26	338	266	897
1025	PRELSG_1435100	2125	2802	3792	15515	4425	4196	742	3449	891	75	880	237	202	5376	6245	1088	231	4037	3520	11227
1026	PRELSG_0708500	758	971	1244	4803	1305	1351	279	1068	234	16	274	71	64	1603	1850	357	64	1267	1061	4223
1027	PRELSG_1105900	624	839	1153	5783	1362	1579	201	1194	268	7	251	57	62	1785	2243	427	34	1524	1187	4180
1028	PRELSG_1025000	645	942	1193	6335	1610	1671	188	1069	336	10	262	59	37	1959	2376	446	59	1741	1317	4834
1029	PRELSG_0410800	571	791	1087	3777	1106	1072	180	809	228	15	194	30	18	1441	1497	301	62	992	880	3256
1030	PRELSG_0924600	90	144	177	369	157	131	54	150	23	2	25	4	2	185	232	31	8	134	108	581
1031	PRELSG_1102800	122	143	186	688	187	222	19	141	37	4	24	7	2	212	248	60	15	183	127	603
1032	PRELSG_1025400	343	494	683	3453	885	838	157	556	203	3	155	52	43	1156	1342	251	31	960	851	2539
1033	PRELSG_0703600	192	265	427	1645	478	424	80	335	89	1	77	16	16	574	641	82	22	421	317	1360
1034	PRELSG_0405900	1188	1710	2302	10381	2576	2805	480	1926	530	16	421	148	130	3690	4156	816	112	3055	2581	8180
1035	PRELSG_0216400	343	480	711	3475	801	778	157	619	187	3	117	34	14	1186	1283	207	41	960	761	2473
