# Supplementary material for: Genomic sequence capture of Plasmodium relictum in experimentally infected birds
Source: Parasit Vectors. 2022 Jul 29;15:267. doi: 10.1186/s13071-022-05373-w (PMC9336033; doi:10.1186/s13071-022-05373-w)
Supplement: Supplementary file 8 — Additional file 8: Table S5. Number of reads mapping to each probe (Probeid) by at least 10 bp for each sample. Probes with no mapping are not presented in the table. [file 13071_2022_5373_MOESM8_ESM.csv]

	Probeid	1305	1307	1308	1309	1312	1313	1314	1316	1454	1455	1456	1457	1458	1459	1461	1462	51242	735	739	cc82
1	probe_cstm_P_relictum_0717_22103	42	93	95	458	126	105	26	93	20	1	22	8	4	167	175	34	10	102	80	288
2	probe_cstm_P_relictum_0717_19186	71	152	132	911	198	219	35	131	32	1	41	8	8	301	301	70	7	202	139	589
3	probe_cstm_P_relictum_0717_19185	92	162	163	1095	250	257	51	173	45	0	48	11	12	406	359	85	6	224	161	759
4	probe_cstm_P_relictum_0717_19184	91	137	140	900	177	205	28	155	36	0	33	10	8	343	262	50	6	158	115	700
5	probe_cstm_P_relictum_0717_19183	46	76	103	298	81	83	11	101	27	0	14	10	6	170	122	16	1	68	59	418
6	probe_cstm_P_relictum_0717_22104	60	114	119	347	122	117	29	106	33	1	16	5	8	165	213	38	11	101	51	413
7	probe_cstm_P_relictum_0717_19189	94	134	159	631	190	214	30	166	41	1	23	12	8	271	341	53	10	199	108	651
8	probe_cstm_P_relictum_0717_19188	111	158	183	763	210	257	32	184	33	0	34	16	11	328	348	62	8	236	145	743
9	probe_cstm_P_relictum_0717_19187	75	112	130	548	154	203	25	146	18	0	24	16	7	234	237	48	4	167	113	560
10	probe_cstm_P_relictum_0717_20103	44	78	85	307	88	70	7	60	26	0	21	3	7	107	105	14	5	89	84	277
11	probe_cstm_P_relictum_0717_2473	48	88	98	324	93	69	7	72	30	0	27	3	9	120	121	14	3	91	88	304
12	probe_cstm_P_relictum_0717_2472	47	103	114	406	117	86	11	71	32	0	24	11	11	153	148	14	0	84	74	327
13	probe_cstm_P_relictum_0717_2471	70	112	127	447	149	114	19	100	41	1	16	17	9	201	216	26	5	134	102	584
14	probe_cstm_P_relictum_0717_2470	75	109	150	644	178	170	35	126	54	4	25	16	10	236	279	37	4	189	140	641
15	probe_cstm_P_relictum_0717_2469	91	97	164	568	173	175	47	121	57	5	34	13	10	215	288	36	11	161	149	513
16	probe_cstm_P_relictum_0717_2468	77	121	183	542	175	190	50	147	33	3	42	10	14	200	245	37	3	115	142	486
17	probe_cstm_P_relictum_0717_2467	87	115	176	505	193	208	41	127	34	3	40	4	20	203	205	53	5	127	161	438
18	probe_cstm_P_relictum_0717_2466	73	97	154	434	141	166	25	106	36	5	37	3	22	170	167	41	7	106	119	381
19	probe_cstm_P_relictum_0717_2465	53	68	95	290	89	114	14	60	20	0	28	2	8	124	113	21	5	58	71	280
20	probe_cstm_P_relictum_0717_2464	44	78	92	378	88	90	14	59	10	0	16	8	3	118	124	11	4	62	39	281
21	probe_cstm_P_relictum_0717_2463	53	78	84	362	77	80	17	56	10	0	19	8	0	141	120	13	7	69	48	307
22	probe_cstm_P_relictum_0717_2462	48	84	80	346	76	64	12	48	9	2	17	5	0	114	111	14	2	50	50	270
23	probe_cstm_P_relictum_0717_2461	41	91	85	348	58	72	5	76	14	2	17	0	6	88	102	16	1	52	44	322
24	probe_cstm_P_relictum_0717_2460	60	125	158	558	132	179	15	145	28	3	15	5	11	179	258	47	1	146	113	528
25	probe_cstm_P_relictum_0717_2459	79	126	171	601	175	203	14	165	30	3	22	5	7	219	289	49	2	178	138	572
26	probe_cstm_P_relictum_0717_2458	69	86	136	462	139	163	13	145	32	2	14	4	8	151	234	31	2	117	97	399
27	probe_cstm_P_relictum_0717_2457	26	31	37	186	45	46	7	90	9	1	10	0	3	59	90	11	2	24	37	230
28	probe_cstm_P_relictum_0717_2456	21	28	30	116	52	36	9	47	15	0	6	0	0	56	70	15	3	27	30	130
29	probe_cstm_P_relictum_0717_2455	35	49	59	162	63	38	7	40	14	6	11	0	2	78	73	17	5	32	45	204
30	probe_cstm_P_relictum_0717_2454	31	53	68	148	45	40	7	32	9	5	15	0	6	64	53	14	1	18	39	158
31	probe_cstm_P_relictum_0717_2453	25	43	55	104	37	43	5	23	6	0	10	0	5	52	36	7	1	16	34	109
32	probe_cstm_P_relictum_0717_2452	22	32	43	69	25	27	3	16	4	0	8	0	5	38	26	5	0	12	20	58
33	probe_cstm_P_relictum_0717_1186	47	66	58	354	111	101	11	86	29	0	24	0	4	149	171	19	3	111	104	343
34	probe_cstm_P_relictum_0717_1187	61	104	118	745	204	146	18	141	54	0	31	0	4	264	281	34	9	194	194	476
35	probe_cstm_P_relictum_0717_1188	39	103	119	736	208	143	17	168	58	0	25	0	4	257	292	31	7	182	179	486
36	probe_cstm_P_relictum_0717_1189	47	66	117	691	147	125	15	142	43	0	28	1	3	234	227	30	3	101	139	406
37	probe_cstm_P_relictum_0717_1190	63	79	116	726	133	127	18	143	35	2	28	9	6	260	247	57	6	128	178	504
38	probe_cstm_P_relictum_0717_1191	86	129	160	954	189	207	40	163	47	2	29	7	6	347	337	93	12	206	218	763
39	probe_cstm_P_relictum_0717_1192	113	160	251	1151	286	299	57	201	62	2	48	11	8	461	434	141	10	293	263	921
40	probe_cstm_P_relictum_0717_1193	108	141	251	1087	273	322	54	223	63	0	40	7	6	480	418	124	10	303	264	837
41	probe_cstm_P_relictum_0717_1194	126	157	233	1067	253	332	54	238	49	0	52	6	6	425	395	78	5	247	210	708
42	probe_cstm_P_relictum_0717_1195	100	121	155	945	186	242	39	169	44	1	32	3	4	276	317	43	4	173	159	583
43	probe_cstm_P_relictum_0717_1196	117	119	136	744	162	204	23	142	35	3	23	6	10	229	260	26	7	150	132	490
44	probe_cstm_P_relictum_0717_1197	115	92	129	448	122	153	19	133	25	6	22	5	3	202	232	35	3	144	128	477
45	probe_cstm_P_relictum_0717_1198	756	677	532	2118	591	1052	1932	493	1487	819	825	1196	1072	743	670	1110	666	1302	1469	10272
46	probe_cstm_P_relictum_0717_1199	721	655	522	1973	533	996	1852	473	1452	797	799	1147	1028	663	603	1072	627	1255	1398	9719
47	probe_cstm_P_relictum_0717_1200	75	103	112	442	110	119	31	107	22	0	18	0	1	130	165	15	8	105	75	416
48	probe_cstm_P_relictum_0717_1201	102	134	155	696	171	195	36	126	39	0	21	2	0	230	275	36	5	172	129	590
49	probe_cstm_P_relictum_0717_1202	96	178	229	946	242	295	54	168	61	0	22	8	8	338	385	62	7	280	196	827
50	probe_cstm_P_relictum_0717_1203	69	162	224	945	229	278	50	185	52	0	36	20	16	360	371	64	8	297	228	870
51	probe_cstm_P_relictum_0717_1204	68	120	206	789	218	210	44	145	43	0	37	18	18	300	310	52	10	239	197	726
52	probe_cstm_P_relictum_0717_20004	44	81	136	592	137	140	16	95	26	0	36	14	14	169	194	38	6	152	128	475
53	probe_cstm_P_relictum_0717_20684	64	94	100	528	106	110	41	114	35	4	20	3	6	204	156	14	3	150	151	355
54	probe_cstm_P_relictum_0717_7878	67	97	105	581	110	121	43	119	35	4	22	9	6	218	181	20	2	169	155	374
55	probe_cstm_P_relictum_0717_7877	110	142	189	833	220	203	50	173	52	4	58	11	12	315	335	51	4	297	248	539
56	probe_cstm_P_relictum_0717_7876	137	135	221	974	243	236	38	192	46	4	57	12	14	356	396	67	18	315	294	708
57	probe_cstm_P_relictum_0717_7875	159	110	242	1015	275	293	43	197	50	0	42	7	12	327	407	66	15	310	303	779
58	probe_cstm_P_relictum_0717_7874	130	134	239	1087	256	309	36	259	51	0	64	4	5	361	391	68	10	280	289	877
59	probe_cstm_P_relictum_0717_7873	144	130	230	1199	253	294	47	283	50	0	62	10	5	357	397	66	4	252	253	930
60	probe_cstm_P_relictum_0717_7872	136	144	224	1171	281	252	54	227	50	4	59	21	4	386	434	56	11	227	206	889
61	probe_cstm_P_relictum_0717_7871	121	143	226	1375	314	300	55	223	54	5	39	27	8	434	438	60	17	271	241	846
62	probe_cstm_P_relictum_0717_7870	95	146	214	1303	299	348	45	182	55	8	48	25	4	395	425	64	17	311	221	808
63	probe_cstm_P_relictum_0717_7869	96	129	177	1242	251	337	44	168	69	4	40	28	4	346	377	48	13	282	183	627
64	probe_cstm_P_relictum_0717_7868	121	124	158	1101	245	334	45	145	84	4	59	17	16	331	402	63	18	247	205	552
65	probe_cstm_P_relictum_0717_7867	118	102	199	1014	275	360	45	163	73	2	62	6	26	369	471	90	14	312	248	816
66	probe_cstm_P_relictum_0717_7866	133	125	239	1102	305	391	51	207	74	0	63	2	16	415	483	92	7	372	273	1080
67	probe_cstm_P_relictum_0717_7865	136	123	227	1159	311	342	41	210	53	0	56	12	13	439	491	109	12	414	284	1103
68	probe_cstm_P_relictum_0717_7864	131	126	215	1356	290	269	28	219	58	3	47	23	7	417	454	118	11	369	250	969
69	probe_cstm_P_relictum_0717_7863	143	145	213	1383	307	303	26	227	77	4	46	19	2	419	522	122	16	331	276	887
70	probe_cstm_P_relictum_0717_7862	135	173	235	1343	294	318	20	238	98	3	45	22	7	428	581	106	15	349	311	930
71	probe_cstm_P_relictum_0717_7861	119	170	241	1075	286	333	30	237	81	2	47	12	8	393	516	110	13	335	337	736
72	probe_cstm_P_relictum_0717_7860	111	149	191	953	253	285	35	200	75	1	54	18	7	321	426	85	12	302	285	719
73	probe_cstm_P_relictum_0717_7859	139	157	172	986	241	283	44	188	65	1	52	14	12	313	433	70	12	325	272	742
74	probe_cstm_P_relictum_0717_7858	150	162	186	1125	265	307	50	181	69	2	42	16	20	334	476	81	10	358	313	834
75	probe_cstm_P_relictum_0717_7857	178	221	201	1548	301	310	49	225	75	2	55	19	24	398	549	87	10	391	368	947
76	probe_cstm_P_relictum_0717_7856	157	190	257	1731	313	302	58	233	70	1	53	19	20	462	589	108	14	407	324	971
77	probe_cstm_P_relictum_0717_7855	150	190	304	1713	304	295	51	244	84	4	54	18	16	491	584	109	22	370	297	1051
78	probe_cstm_P_relictum_0717_7854	111	186	278	1427	298	342	52	248	83	4	61	7	16	465	530	139	16	331	262	924
79	probe_cstm_P_relictum_0717_7853	110	138	209	997	240	278	53	225	45	0	63	8	11	375	461	100	2	256	238	783
80	probe_cstm_P_relictum_0717_7852	105	97	138	637	205	226	52	177	29	0	44	6	11	267	344	94	3	207	190	585
81	probe_cstm_P_relictum_0717_7851	88	74	76	320	128	127	27	96	21	0	21	2	5	145	190	48	4	115	100	324
82	probe_cstm_P_relictum_0717_21177	97	100	133	594	194	243	54	151	61	0	56	4	8	277	271	55	1	189	214	435
83	probe_cstm_P_relictum_0717_11503	102	103	174	759	231	292	64	187	75	0	66	4	8	338	367	69	1	239	267	613
84	probe_cstm_P_relictum_0717_11502	90	113	181	658	222	261	65	153	79	0	53	2	4	313	356	70	2	222	240	639
85	probe_cstm_P_relictum_0717_21178	86	85	94	233	92	80	12	56	10	0	12	2	0	133	95	24	5	65	45	262
86	probe_cstm_P_relictum_0717_11504	85	84	95	229	92	77	12	55	10	0	12	2	0	130	95	24	5	64	44	254
87	probe_cstm_P_relictum_0717_21288	28	21	43	71	24	18	0	18	3	4	2	0	0	47	44	6	2	29	31	183
88	probe_cstm_P_relictum_0717_12739	28	21	43	71	24	18	0	18	4	4	2	0	0	47	44	6	2	29	31	184
89	probe_cstm_P_relictum_0717_21289	47	46	45	150	64	48	10	36	5	2	0	4	8	62	53	7	5	36	21	173
90	probe_cstm_P_relictum_0717_12740	49	47	45	161	64	48	10	36	5	2	0	4	8	62	57	8	4	38	21	175
91	probe_cstm_P_relictum_0717_21290	28	26	18	73	36	42	2	26	5	0	2	0	5	28	35	6	0	8	14	77
92	probe_cstm_P_relictum_0717_12777	12	20	15	30	19	26	2	19	2	0	4	0	1	30	27	2	0	10	10	63
93	probe_cstm_P_relictum_0717_12776	14	16	20	15	31	16	2	25	4	0	6	0	0	31	31	2	7	6	14	84
94	probe_cstm_P_relictum_0717_12775	28	22	36	41	27	22	0	30	2	1	8	1	0	26	28	2	6	12	12	129
95	probe_cstm_P_relictum_0717_12774	44	27	70	124	48	43	5	47	13	2	12	0	2	62	60	10	6	28	21	245
96	probe_cstm_P_relictum_0717_12773	54	45	75	202	54	68	14	55	19	4	14	4	2	83	115	14	2	53	24	341
97	probe_cstm_P_relictum_0717_12772	55	59	88	250	70	73	18	70	24	5	18	4	4	85	114	17	0	65	41	412
98	probe_cstm_P_relictum_0717_12771	46	56	67	209	51	42	15	64	19	4	17	0	4	67	82	13	4	49	37	304
99	probe_cstm_P_relictum_0717_12770	27	36	59	163	50	37	14	53	17	1	11	4	2	49	87	5	0	26	32	208
100	probe_cstm_P_relictum_0717_12769	39	44	78	241	64	74	27	62	19	0	16	5	3	71	140	9	1	45	50	246
101	probe_cstm_P_relictum_0717_12768	45	63	96	265	94	83	26	75	27	0	18	5	4	76	183	8	1	62	58	295
102	probe_cstm_P_relictum_0717_12767	90	93	102	292	150	130	86	93	54	34	47	22	68	111	191	57	75	104	119	258
103	probe_cstm_P_relictum_0717_12766	99	93	133	351	183	149	122	109	84	63	95	95	99	186	203	88	105	176	172	272
104	probe_cstm_P_relictum_0717_12765	68	75	102	270	149	118	87	78	68	36	73	92	44	171	157	76	57	119	145	202
105	probe_cstm_P_relictum_0717_12764	17	36	34	88	55	43	13	50	10	3	3	3	0	60	69	9	3	35	37	88
106	probe_cstm_P_relictum_0717_12763	28	28	39	129	64	47	11	49	10	0	5	6	0	60	56	3	0	45	36	148
107	probe_cstm_P_relictum_0717_12762	45	38	70	239	105	72	18	68	15	1	6	6	2	109	99	9	5	69	69	226
108	probe_cstm_P_relictum_0717_12761	44	69	93	355	136	98	18	93	21	0	8	8	3	179	125	24	7	100	101	428
109	probe_cstm_P_relictum_0717_12760	38	79	86	305	99	101	9	81	16	0	14	3	0	172	139	30	5	85	91	375
110	probe_cstm_P_relictum_0717_12759	35	68	68	290	76	84	13	71	7	0	11	3	0	126	119	15	0	63	54	354
111	probe_cstm_P_relictum_0717_12758	28	40	54	185	54	36	8	40	8	0	4	0	2	59	81	8	3	32	24	187
112	probe_cstm_P_relictum_0717_12757	28	32	37	147	37	26	7	14	7	0	0	0	2	39	36	4	3	18	19	138
113	probe_cstm_P_relictum_0717_12756	40	52	42	220	61	44	25	23	6	2	9	0	4	78	54	6	3	38	34	200
114	probe_cstm_P_relictum_0717_12755	44	64	55	325	88	85	32	29	13	2	14	4	8	106	116	8	1	50	44	298
115	probe_cstm_P_relictum_0717_12754	50	60	106	495	158	162	32	63	26	2	16	12	6	179	197	26	1	112	70	431
116	probe_cstm_P_relictum_0717_12753	69	130	158	699	195	247	22	114	35	1	19	8	2	243	302	62	6	222	144	597
117	probe_cstm_P_relictum_0717_12752	90	120	162	701	195	253	22	126	26	0	20	6	2	265	320	80	5	243	153	622
118	probe_cstm_P_relictum_0717_12751	67	106	95	434	106	150	13	94	10	0	19	2	2	146	178	50	4	135	84	369
119	probe_cstm_P_relictum_0717_12750	45	68	67	264	68	67	22	82	7	0	17	4	0	68	85	8	8	52	45	245
120	probe_cstm_P_relictum_0717_12749	60	77	98	522	146	135	22	104	19	0	29	4	4	165	202	38	6	130	96	420
121	probe_cstm_P_relictum_0717_12748	91	119	156	771	209	208	39	139	31	0	39	8	4	265	314	61	4	187	165	552
122	probe_cstm_P_relictum_0717_12747	90	110	173	786	217	216	36	118	31	0	40	6	4	279	308	55	5	171	170	515
123	probe_cstm_P_relictum_0717_12746	82	95	123	456	141	147	22	91	17	1	31	6	0	192	191	30	5	92	97	367
124	probe_cstm_P_relictum_0717_12745	75	66	71	238	75	79	12	51	7	1	8	0	0	87	107	8	5	39	38	241
125	probe_cstm_P_relictum_0717_12744	48	35	49	98	37	37	10	28	4	0	6	0	0	26	46	3	3	18	18	160
126	probe_cstm_P_relictum_0717_12743	45	47	59	102	76	55	22	36	14	0	7	2	0	53	60	4	2	37	30	223
127	probe_cstm_P_relictum_0717_12742	44	60	71	139	78	74	21	43	22	0	5	4	1	79	98	13	4	70	40	255
128	probe_cstm_P_relictum_0717_12741	28	52	55	146	73	67	11	39	26	0	3	4	0	65	80	14	4	67	38	199
129	probe_cstm_P_relictum_0717_21062	30	73	70	272	81	115	5	80	17	0	15	2	3	132	131	20	5	84	58	298
130	probe_cstm_P_relictum_0717_10775	45	111	131	632	115	168	11	117	24	2	28	9	4	196	213	29	5	185	115	474
131	probe_cstm_P_relictum_0717_10774	61	128	161	750	144	183	20	149	22	2	37	9	3	241	257	27	11	242	148	548
132	probe_cstm_P_relictum_0717_10773	67	88	140	646	117	163	19	109	18	0	32	5	1	213	179	23	6	206	133	447
133	probe_cstm_P_relictum_0717_18498	61	97	140	532	154	130	21	101	24	2	24	9	8	215	188	52	6	119	99	480
134	probe_cstm_P_relictum_0717_18499	82	99	155	632	174	167	21	111	22	2	24	4	10	240	247	55	5	134	109	503
135	probe_cstm_P_relictum_0717_18500	52	67	113	542	142	135	16	78	12	2	15	4	4	157	205	41	4	105	70	402
136	probe_cstm_P_relictum_0717_18501	68	82	103	449	88	110	33	71	19	1	12	2	4	112	137	24	5	72	44	495
137	probe_cstm_P_relictum_0717_18502	62	90	108	390	116	93	42	78	27	0	17	4	2	151	144	22	4	86	56	518
138	probe_cstm_P_relictum_0717_18503	64	92	133	495	141	114	64	113	31	0	22	6	4	197	188	35	8	133	82	552
139	probe_cstm_P_relictum_0717_18504	71	95	146	549	192	127	56	113	32	2	19	4	2	220	229	40	7	179	118	568
140	probe_cstm_P_relictum_0717_18505	77	157	199	977	245	228	57	182	40	9	29	1	8	320	355	58	10	283	207	763
141	probe_cstm_P_relictum_0717_18506	129	191	240	1096	333	327	51	241	61	10	38	4	10	418	480	85	15	371	265	920
142	probe_cstm_P_relictum_0717_18507	124	213	262	1037	339	323	46	226	67	9	29	6	12	412	471	78	18	339	259	1013
143	probe_cstm_P_relictum_0717_18508	111	163	207	647	230	208	38	178	52	6	26	6	14	316	320	52	8	225	159	684
144	probe_cstm_P_relictum_0717_18509	80	161	208	694	171	178	31	162	49	8	36	7	10	255	294	39	8	150	136	661
145	probe_cstm_P_relictum_0717_18510	102	163	215	871	215	220	40	168	49	9	36	6	6	276	315	45	4	181	174	779
146	probe_cstm_P_relictum_0717_18511	135	197	268	1233	293	307	48	204	72	10	46	16	7	356	459	81	13	274	237	1110
147	probe_cstm_P_relictum_0717_18512	100	166	250	1076	255	286	42	178	72	6	46	17	6	347	419	87	13	283	241	1068
148	probe_cstm_P_relictum_0717_21992	78	145	227	899	222	263	37	148	68	4	37	17	2	298	341	80	10	253	198	913
149	probe_cstm_P_relictum_0717_16467	69	89	146	673	193	158	38	123	44	0	32	6	5	198	270	48	10	176	140	544
150	probe_cstm_P_relictum_0717_16468	58	118	181	909	236	197	33	139	55	0	44	5	2	239	353	59	2	221	182	613
151	probe_cstm_P_relictum_0717_16469	63	114	193	731	228	208	33	138	35	0	40	7	0	230	319	53	2	213	169	519
152	probe_cstm_P_relictum_0717_16470	87	115	205	675	273	235	36	150	41	2	38	7	3	252	367	69	2	272	181	552
153	probe_cstm_P_relictum_0717_16471	115	119	190	981	336	264	22	172	48	2	42	11	6	339	433	88	4	325	244	653
154	probe_cstm_P_relictum_0717_16472	96	113	172	915	268	239	28	166	52	1	38	5	12	363	394	66	8	286	228	599
155	probe_cstm_P_relictum_0717_16473	45	92	136	597	163	199	30	123	45	1	36	6	10	279	299	40	7	182	145	442
156	probe_cstm_P_relictum_0717_16474	47	87	138	436	143	131	31	83	36	2	26	4	7	189	214	22	6	136	102	337
157	probe_cstm_P_relictum_0717_16475	59	105	151	493	139	124	25	110	30	1	18	13	3	160	195	26	5	130	106	286
158	probe_cstm_P_relictum_0717_16476	81	127	188	541	174	164	40	133	45	0	25	12	6	237	268	45	3	178	127	408
159	probe_cstm_P_relictum_0717_16477	111	152	234	786	211	229	62	173	58	0	44	10	9	278	358	69	13	257	197	671
160	probe_cstm_P_relictum_0717_16478	144	196	263	1055	280	268	71	214	77	2	64	17	8	361	496	92	17	370	212	850
161	probe_cstm_P_relictum_0717_16479	158	203	268	1245	374	365	65	251	78	4	59	17	5	389	541	114	25	489	266	1071
162	probe_cstm_P_relictum_0717_16480	133	180	249	1118	373	369	45	239	87	4	60	15	7	416	553	98	18	555	276	1029
163	probe_cstm_P_relictum_0717_16481	117	159	229	1339	344	359	43	246	86	6	35	14	10	422	538	120	13	493	287	1004
164	probe_cstm_P_relictum_0717_16482	80	165	207	1524	266	335	62	220	84	4	29	9	10	386	509	98	17	404	319	779
165	probe_cstm_P_relictum_0717_16483	96	173	162	1304	255	290	73	190	72	4	40	13	13	361	434	68	16	308	289	704
166	probe_cstm_P_relictum_0717_16484	94	127	144	861	223	218	58	158	51	2	35	12	2	316	316	43	16	202	201	653
167	probe_cstm_P_relictum_0717_16485	107	125	183	750	233	180	39	127	36	2	33	18	4	278	285	47	14	200	139	713
168	probe_cstm_P_relictum_0717_16486	103	126	191	643	226	174	27	135	26	2	41	15	6	265	242	56	11	196	123	636
169	probe_cstm_P_relictum_0717_21708	89	113	171	549	202	152	25	111	18	2	31	14	4	228	226	50	5	186	114	567
170	probe_cstm_P_relictum_0717_1	78	137	151	1035	237	239	33	154	48	4	40	4	16	239	283	62	8	227	187	640
171	probe_cstm_P_relictum_0717_18486	78	137	151	1035	237	239	33	154	48	4	40	4	16	239	283	62	8	227	187	640
172	probe_cstm_P_relictum_0717_18487	113	158	202	1262	299	290	35	196	61	2	47	6	23	286	361	66	10	276	218	804
173	probe_cstm_P_relictum_0717_2	113	158	202	1262	299	290	35	196	61	2	47	6	23	286	361	66	10	276	218	804
174	probe_cstm_P_relictum_0717_18488	130	150	220	1104	310	302	64	212	47	2	42	16	9	310	361	61	17	250	208	866
175	probe_cstm_P_relictum_0717_3	130	150	220	1104	310	302	64	212	47	2	42	16	9	310	361	61	17	250	208	866
176	probe_cstm_P_relictum_0717_18489	131	223	248	1189	321	327	68	212	53	6	46	18	18	377	492	77	15	279	235	1006
177	probe_cstm_P_relictum_0717_4	131	223	248	1189	321	327	68	212	53	6	46	18	18	377	492	77	15	279	235	1006
178	probe_cstm_P_relictum_0717_18490	108	222	244	1429	363	334	87	228	62	5	57	18	14	426	589	74	6	325	249	1099
179	probe_cstm_P_relictum_0717_5	108	222	244	1429	363	334	87	228	62	5	57	18	14	426	589	74	6	325	249	1099
180	probe_cstm_P_relictum_0717_18491	93	192	226	1162	306	285	51	206	45	0	70	16	10	368	474	66	9	264	206	778
181	probe_cstm_P_relictum_0717_6	93	192	226	1162	306	285	51	206	45	0	70	16	10	368	474	66	9	264	206	778
182	probe_cstm_P_relictum_0717_18492	75	123	145	644	184	199	15	139	36	0	51	7	0	232	291	33	5	151	122	577
183	probe_cstm_P_relictum_0717_7	75	123	145	644	184	199	15	139	36	0	51	7	0	232	291	33	5	151	122	577
184	probe_cstm_P_relictum_0717_18493	60	93	103	366	106	125	10	93	20	0	22	7	10	143	136	17	4	77	68	302
185	probe_cstm_P_relictum_0717_8	60	93	103	366	106	125	10	93	20	0	22	7	10	143	136	17	4	77	68	302
186	probe_cstm_P_relictum_0717_18494	61	97	100	427	123	108	26	98	26	1	24	4	15	158	146	12	0	105	70	343
187	probe_cstm_P_relictum_0717_9	61	97	100	427	123	108	26	98	26	1	24	4	15	158	146	12	0	105	70	343
188	probe_cstm_P_relictum_0717_10	72	99	137	452	127	121	35	125	36	1	30	6	8	189	160	18	0	109	84	356
189	probe_cstm_P_relictum_0717_18495	72	99	137	452	127	121	35	125	36	1	30	6	8	189	160	18	0	109	84	356
190	probe_cstm_P_relictum_0717_11	72	83	135	406	118	106	25	108	28	0	22	5	6	174	166	25	3	76	75	302
191	probe_cstm_P_relictum_0717_18496	72	83	135	406	118	106	25	108	28	0	22	5	6	174	166	25	3	76	75	302
192	probe_cstm_P_relictum_0717_12	84	111	175	422	143	115	30	119	23	0	21	5	1	177	202	30	3	115	103	389
193	probe_cstm_P_relictum_0717_18497	84	111	175	422	143	115	30	119	23	0	21	5	1	177	202	30	3	115	103	389
194	probe_cstm_P_relictum_0717_19892	62	98	149	392	138	106	28	103	14	0	18	4	1	165	172	27	1	102	90	315
195	probe_cstm_P_relictum_0717_21991	62	98	149	392	138	106	28	103	14	0	18	4	1	165	172	27	1	102	90	315
196	probe_cstm_P_relictum_0717_21501	103	102	141	907	163	182	38	136	51	0	29	8	9	274	299	57	7	174	190	840
197	probe_cstm_P_relictum_0717_15056	116	107	168	1087	188	220	42	161	55	0	29	10	10	323	348	61	7	221	211	933
198	probe_cstm_P_relictum_0717_15055	139	109	213	1395	237	277	52	206	68	0	40	10	17	393	456	81	11	324	284	1065
199	probe_cstm_P_relictum_0717_15054	106	129	228	1448	240	310	34	239	67	0	39	14	14	373	417	96	7	354	289	1071
200	probe_cstm_P_relictum_0717_15053	69	123	206	1205	226	263	31	198	65	0	45	12	13	328	401	79	2	275	211	731
201	probe_cstm_P_relictum_0717_15052	42	125	155	849	173	225	15	147	51	1	35	6	4	256	309	46	5	182	142	599
202	probe_cstm_P_relictum_0717_15051	66	113	127	675	177	209	15	105	42	1	35	14	5	288	280	65	8	205	155	567
203	probe_cstm_P_relictum_0717_15050	74	147	124	784	222	255	17	142	66	2	40	8	6	322	299	72	9	249	194	610
204	probe_cstm_P_relictum_0717_15049	78	135	124	863	216	240	38	152	49	2	38	8	8	315	341	86	17	264	229	574
205	probe_cstm_P_relictum_0717_15048	71	126	179	1030	208	220	49	181	41	2	48	2	8	306	384	79	15	290	236	728
206	probe_cstm_P_relictum_0717_15047	95	145	184	911	199	219	50	157	43	0	42	2	5	317	363	79	10	243	214	650
207	probe_cstm_P_relictum_0717_15046	94	98	190	728	180	172	41	135	54	0	32	2	6	285	281	64	8	247	149	467
208	probe_cstm_P_relictum_0717_15045	77	77	146	471	148	117	37	115	37	0	24	2	6	197	182	37	4	191	116	325
209	probe_cstm_P_relictum_0717_21015	108	82	150	554	131	134	26	106	34	0	35	3	2	202	207	33	2	155	101	568
210	probe_cstm_P_relictum_0717_10495	111	88	151	558	141	140	27	111	35	0	36	3	2	208	212	34	2	158	103	589
211	probe_cstm_P_relictum_0717_21016	72	112	94	706	156	172	39	131	42	0	18	12	6	252	312	40	9	197	170	509
212	probe_cstm_P_relictum_0717_10499	92	133	153	1209	226	277	55	189	58	0	20	12	7	359	475	74	12	319	261	716
213	probe_cstm_P_relictum_0717_10498	85	139	185	1501	262	325	55	211	70	3	34	10	8	427	544	87	8	371	332	869
214	probe_cstm_P_relictum_0717_10497	82	121	175	1165	224	259	64	208	54	3	24	15	10	339	427	79	3	306	295	696
215	probe_cstm_P_relictum_0717_10496	56	95	111	577	102	120	41	156	33	0	14	20	4	185	216	48	8	159	144	357
216	probe_cstm_P_relictum_0717_10749	26	48	66	116	48	30	18	31	11	2	8	3	2	55	62	5	4	33	15	167
217	probe_cstm_P_relictum_0717_10750	44	79	125	302	74	96	19	90	20	0	27	14	8	105	120	17	5	65	51	371
218	probe_cstm_P_relictum_0717_10751	51	84	133	411	80	109	13	113	33	0	32	12	8	126	138	22	5	64	82	373
219	probe_cstm_P_relictum_0717_10752	54	81	110	384	100	120	15	118	26	0	25	15	4	142	145	18	6	77	90	370
220	probe_cstm_P_relictum_0717_10753	37	52	97	221	91	97	20	76	19	0	17	16	4	101	121	3	3	66	69	270
221	probe_cstm_P_relictum_0717_10754	62	67	96	171	102	91	23	74	21	3	22	8	5	108	118	8	6	74	64	239
222	probe_cstm_P_relictum_0717_10755	51	45	67	104	66	52	16	45	8	3	10	1	1	68	73	8	2	45	29	166
223	probe_cstm_P_relictum_0717_10756	57	60	51	67	49	32	6	50	5	0	8	1	1	45	45	5	3	25	20	150
224	probe_cstm_P_relictum_0717_10757	66	99	85	228	100	101	3	76	14	2	28	3	2	137	120	16	9	101	65	310
225	probe_cstm_P_relictum_0717_10759	90	144	134	672	140	170	6	129	38	2	37	10	0	255	237	47	14	181	129	550
226	probe_cstm_P_relictum_0717_10760	48	64	100	495	79	122	10	85	24	3	15	10	0	172	146	27	6	86	84	269
227	probe_cstm_P_relictum_0717_10761	49	49	97	333	70	111	20	77	24	3	8	7	4	122	103	19	6	64	64	294
228	probe_cstm_P_relictum_0717_10762	82	59	105	438	93	125	26	111	29	4	17	6	8	145	153	29	4	90	99	383
229	probe_cstm_P_relictum_0717_10763	170	94	175	830	190	208	28	171	52	3	24	9	12	254	316	48	7	231	174	562
230	probe_cstm_P_relictum_0717_10764	206	127	227	1115	264	292	38	212	57	2	24	10	12	330	418	63	11	318	241	722
231	probe_cstm_P_relictum_0717_10765	144	119	222	1005	245	275	38	188	61	0	24	10	9	308	354	45	12	268	215	620
232	probe_cstm_P_relictum_0717_10766	66	84	127	478	119	193	40	119	57	2	9	7	4	188	177	19	6	116	115	387
233	probe_cstm_P_relictum_0717_10767	64	98	121	555	113	165	31	109	59	2	18	7	8	190	140	16	6	117	100	404
234	probe_cstm_P_relictum_0717_10768	80	102	184	784	171	231	38	148	52	0	24	14	4	280	259	21	8	181	161	599
235	probe_cstm_P_relictum_0717_10769	96	129	227	921	237	266	47	178	50	0	27	8	16	317	340	47	15	260	175	772
236	probe_cstm_P_relictum_0717_10770	92	141	207	884	261	242	44	166	38	1	18	2	20	340	366	64	15	288	204	820
237	probe_cstm_P_relictum_0717_10771	119	138	172	821	258	213	36	160	36	1	30	0	18	299	337	72	16	274	188	672
238	probe_cstm_P_relictum_0717_10772	100	113	146	657	192	135	30	128	30	2	28	4	4	222	298	40	9	184	111	509
239	probe_cstm_P_relictum_0717_21061	62	84	104	383	135	109	27	95	29	2	20	4	2	147	219	26	11	120	83	390
240	probe_cstm_P_relictum_0717_10758	90	150	131	574	128	155	11	108	29	2	39	7	2	247	212	46	15	185	133	586
241	probe_cstm_P_relictum_0717_7263	64	94	138	546	163	164	17	120	32	1	21	20	8	180	186	56	3	144	107	530
242	probe_cstm_P_relictum_0717_7264	86	151	188	745	247	257	29	186	38	1	43	23	16	275	328	97	3	226	169	712
243	probe_cstm_P_relictum_0717_7265	115	174	202	742	252	273	30	192	30	2	35	16	19	313	408	88	4	263	216	648
244	probe_cstm_P_relictum_0717_7266	115	161	200	885	294	264	32	234	41	2	44	8	13	359	474	88	1	309	271	851
245	probe_cstm_P_relictum_0717_7267	98	137	229	1306	290	293	48	251	44	0	51	8	19	438	518	83	0	405	340	1013
246	probe_cstm_P_relictum_0717_7268	81	139	231	1536	276	339	51	278	35	4	56	5	13	440	588	80	1	436	318	903
247	probe_cstm_P_relictum_0717_7269	85	160	225	1592	301	378	59	238	53	5	45	2	11	468	658	66	3	446	355	918
248	probe_cstm_P_relictum_0717_7270	93	124	226	1429	277	365	60	225	62	0	49	1	9	456	595	56	3	381	364	921
249	probe_cstm_P_relictum_0717_7271	122	178	306	2060	427	490	70	315	87	6	98	12	17	547	741	114	19	480	450	1377
250	probe_cstm_P_relictum_0717_7272	196	272	489	3133	601	639	67	419	125	6	112	17	11	781	1001	180	26	698	610	2037
251	probe_cstm_P_relictum_0717_7273	212	297	567	3486	626	712	85	463	152	14	132	17	12	856	1082	181	22	694	588	2135
252	probe_cstm_P_relictum_0717_7274	158	198	433	2198	419	463	72	325	116	12	84	13	14	535	739	106	12	448	359	1305
253	probe_cstm_P_relictum_0717_20596	157	199	423	2186	411	455	75	322	116	12	85	13	14	522	724	103	12	435	356	1316
254	probe_cstm_P_relictum_0717_7275	183	189	313	1314	379	372	62	301	92	8	66	10	15	399	566	88	3	423	380	822
255	probe_cstm_P_relictum_0717_7276	300	345	555	2362	701	732	117	604	115	12	115	27	16	844	1091	131	11	854	750	1529
256	probe_cstm_P_relictum_0717_7277	391	483	769	3013	938	970	120	823	180	13	124	32	19	1138	1382	195	16	1192	1029	2356
257	probe_cstm_P_relictum_0717_7278	333	473	826	2877	932	953	118	808	174	8	109	25	15	1076	1347	198	21	1204	1059	2352
258	probe_cstm_P_relictum_0717_7279	295	438	734	2455	809	716	96	673	135	8	94	29	20	790	1082	173	32	882	853	1858
259	probe_cstm_P_relictum_0717_7280	328	515	725	2452	759	640	105	690	135	5	109	34	21	786	1040	185	45	731	690	1781
260	probe_cstm_P_relictum_0717_7283	404	552	836	2624	971	728	138	733	154	5	157	56	20	969	1133	212	7	882	689	1959
261	probe_cstm_P_relictum_0717_20597	304	401	646	1920	702	517	102	534	110	5	124	40	14	745	861	148	7	649	507	1348
262	probe_cstm_P_relictum_0717_7776	50	60	70	420	110	80	27	72	30	0	17	2	2	160	203	17	4	135	70	301
263	probe_cstm_P_relictum_0717_7777	71	85	132	847	183	168	37	133	39	0	25	2	9	286	347	37	5	256	130	552
264	probe_cstm_P_relictum_0717_7778	102	101	175	1220	198	233	52	195	51	0	30	0	10	381	471	66	5	314	191	706
265	probe_cstm_P_relictum_0717_7779	96	146	207	1582	259	305	60	246	55	0	35	0	18	486	549	74	10	305	228	933
266	probe_cstm_P_relictum_0717_7780	121	218	276	1620	307	306	55	252	50	0	43	8	14	500	581	72	17	355	266	960
267	probe_cstm_P_relictum_0717_7781	155	235	248	1306	337	277	56	263	48	1	53	14	12	454	560	71	14	351	282	935
268	probe_cstm_P_relictum_0717_7782	174	206	247	1175	327	291	63	260	53	2	59	20	20	434	573	61	12	393	298	960
269	probe_cstm_P_relictum_0717_7783	142	191	237	1153	293	328	59	299	70	2	49	17	22	409	539	64	16	370	271	925
270	probe_cstm_P_relictum_0717_7784	129	228	284	1231	318	339	53	274	82	2	54	15	16	443	517	63	15	357	255	1091
271	probe_cstm_P_relictum_0717_7785	100	225	238	1092	324	313	34	184	67	0	38	8	6	396	472	62	8	322	214	970
272	probe_cstm_P_relictum_0717_7786	121	247	213	1110	312	314	53	182	80	0	44	8	4	390	439	58	10	344	228	853
273	probe_cstm_P_relictum_0717_7787	137	185	222	1225	309	307	67	217	54	0	49	4	12	395	485	79	8	359	251	853
274	probe_cstm_P_relictum_0717_7788	159	151	233	1263	323	292	75	247	58	0	45	6	14	397	492	99	18	339	239	859
275	probe_cstm_P_relictum_0717_7789	148	127	251	1088	270	288	58	234	52	0	50	5	26	367	463	96	15	322	265	795
276	probe_cstm_P_relictum_0717_7790	179	167	236	1040	279	271	47	229	39	1	50	8	12	348	486	92	13	299	283	769
277	probe_cstm_P_relictum_0717_7791	151	151	242	1200	261	241	29	185	33	2	60	6	23	310	479	71	8	255	266	745
278	probe_cstm_P_relictum_0717_7792	130	155	236	1199	254	252	42	186	27	2	76	17	19	340	443	70	11	270	244	791
279	probe_cstm_P_relictum_0717_7793	133	157	215	1095	264	227	33	198	35	2	73	21	17	356	415	81	13	266	228	778
280	probe_cstm_P_relictum_0717_7795	130	116	216	1121	297	305	46	248	55	4	52	3	5	380	455	73	7	276	251	794
281	probe_cstm_P_relictum_0717_7796	126	114	196	930	238	279	43	218	67	4	40	3	5	331	417	58	20	246	231	731
282	probe_cstm_P_relictum_0717_7797	114	156	159	745	179	273	23	178	79	3	30	8	8	270	365	74	19	231	192	761
283	probe_cstm_P_relictum_0717_7798	103	114	114	518	147	201	10	120	68	0	13	8	10	201	261	57	21	177	115	556
284	probe_cstm_P_relictum_0717_20674	103	114	114	518	147	198	10	118	68	0	13	8	10	199	257	56	21	176	108	555
285	probe_cstm_P_relictum_0717_7794	140	129	209	1243	303	283	41	220	50	0	69	10	11	374	429	86	9	289	239	892
286	probe_cstm_P_relictum_0717_20822	116	100	134	559	220	226	40	139	52	0	21	0	10	236	270	62	4	193	179	603
287	probe_cstm_P_relictum_0717_9024	145	152	186	1037	310	295	62	197	69	0	31	0	9	362	430	82	4	276	258	739
288	probe_cstm_P_relictum_0717_9023	139	170	230	1227	306	343	58	241	58	0	34	0	8	417	508	79	9	317	284	858
289	probe_cstm_P_relictum_0717_9022	108	173	226	1185	246	266	53	222	50	0	38	0	7	364	423	79	7	268	241	676
290	probe_cstm_P_relictum_0717_9021	78	129	190	1140	200	222	31	200	64	0	40	0	8	334	366	67	3	239	211	698
291	probe_cstm_P_relictum_0717_9020	89	181	180	1043	245	230	39	169	51	2	39	2	19	334	322	72	2	230	240	700
292	probe_cstm_P_relictum_0717_9019	72	151	133	741	211	170	33	129	44	2	24	2	16	236	225	48	6	177	168	589
293	probe_cstm_P_relictum_0717_2592	86	85	137	460	113	131	30	104	47	4	15	3	1	188	180	20	2	101	116	516
294	probe_cstm_P_relictum_0717_2593	96	128	168	726	132	172	47	114	61	5	26	4	4	229	280	20	4	120	125	622
295	probe_cstm_P_relictum_0717_2594	57	113	145	690	145	147	33	128	51	6	31	5	5	198	269	30	6	112	90	518
296	probe_cstm_P_relictum_0717_2595	88	106	162	652	180	167	19	142	46	7	25	9	4	227	281	36	8	155	104	553
297	probe_cstm_P_relictum_0717_2596	90	106	147	545	160	147	17	127	41	5	30	6	0	206	243	39	5	145	104	431
298	probe_cstm_P_relictum_0717_2597	96	92	105	386	130	107	23	111	20	3	27	1	2	131	171	24	1	107	79	403
299	probe_cstm_P_relictum_0717_2598	70	62	82	353	97	64	22	72	11	4	12	6	2	60	86	21	3	57	48	253
300	probe_cstm_P_relictum_0717_2599	77	78	106	433	108	81	13	90	31	3	16	6	4	123	109	42	5	88	63	354
301	probe_cstm_P_relictum_0717_2600	112	110	165	917	172	197	24	165	51	1	36	4	4	229	253	74	3	197	153	665
302	probe_cstm_P_relictum_0717_2601	130	183	264	1285	271	297	44	203	51	0	63	17	4	384	431	106	5	318	244	974
303	probe_cstm_P_relictum_0717_2602	105	192	275	1201	296	283	48	187	35	0	50	17	14	360	440	80	5	321	253	1076
304	probe_cstm_P_relictum_0717_20126	66	156	212	894	236	202	40	128	23	0	30	10	14	279	341	46	6	224	190	738
305	probe_cstm_P_relictum_0717_20682	92	154	161	579	203	170	69	128	28	2	29	8	8	202	304	50	5	190	130	741
306	probe_cstm_P_relictum_0717_7841	111	166	185	648	216	184	69	153	28	2	35	8	14	233	318	56	5	208	147	784
307	probe_cstm_P_relictum_0717_7840	129	177	221	830	235	198	55	189	39	2	47	8	12	256	356	65	8	214	172	797
308	probe_cstm_P_relictum_0717_7839	80	138	178	634	168	178	36	158	44	0	33	6	6	248	281	55	5	171	136	582
309	probe_cstm_P_relictum_0717_7838	61	103	144	544	106	147	26	125	36	0	24	4	6	193	212	39	10	129	115	474
310	probe_cstm_P_relictum_0717_7837	37	72	89	311	79	86	20	84	20	0	24	3	4	115	112	23	13	68	59	410
311	probe_cstm_P_relictum_0717_7836	58	140	136	485	147	114	25	94	22	0	35	4	6	187	197	43	3	126	93	567
312	probe_cstm_P_relictum_0717_7835	88	167	197	771	205	249	48	154	53	0	32	11	11	275	307	63	8	232	144	812
313	probe_cstm_P_relictum_0717_7834	108	152	228	812	238	262	59	163	56	0	33	11	8	323	317	76	11	264	195	786
314	probe_cstm_P_relictum_0717_7833	111	151	198	742	242	248	54	163	53	0	44	7	2	263	305	59	12	222	162	731
315	probe_cstm_P_relictum_0717_7832	73	126	131	489	169	127	41	108	34	2	22	0	2	215	197	27	7	122	89	503
316	probe_cstm_P_relictum_0717_7831	29	59	62	312	99	60	28	65	28	2	18	0	1	113	82	10	3	62	36	267
317	probe_cstm_P_relictum_0717_15394	54	86	98	410	105	111	12	102	19	2	24	8	6	181	172	28	5	100	78	415
318	probe_cstm_P_relictum_0717_15395	60	112	162	618	169	216	15	152	33	4	43	22	12	237	312	32	4	146	121	632
319	probe_cstm_P_relictum_0717_15396	62	172	197	829	254	305	41	209	56	4	52	30	18	334	460	52	7	223	222	780
320	probe_cstm_P_relictum_0717_15397	105	211	212	900	296	311	54	206	60	4	42	29	21	360	488	67	10	275	256	883
321	probe_cstm_P_relictum_0717_15398	99	183	172	818	236	216	44	173	60	0	24	14	15	301	382	61	8	237	203	704
322	probe_cstm_P_relictum_0717_15399	90	111	109	514	160	165	27	126	49	1	26	6	12	180	243	33	3	126	128	471
323	probe_cstm_P_relictum_0717_15401	70	79	95	302	92	99	14	86	35	0	27	2	2	127	144	12	1	75	63	273
324	probe_cstm_P_relictum_0717_15402	67	94	111	350	80	105	18	83	30	0	26	1	2	141	151	11	0	70	68	261
325	probe_cstm_P_relictum_0717_15403	100	115	143	486	139	128	24	108	23	0	35	11	2	194	255	29	3	119	115	437
326	probe_cstm_P_relictum_0717_15404	117	142	180	712	226	187	33	153	43	0	33	12	2	290	371	65	4	230	160	592
327	probe_cstm_P_relictum_0717_15405	143	158	219	928	254	256	45	182	47	4	47	4	6	331	475	83	6	298	203	699
328	probe_cstm_P_relictum_0717_15406	104	138	215	1034	240	222	41	176	58	4	37	6	9	296	411	74	9	261	155	548
329	probe_cstm_P_relictum_0717_15407	94	131	186	970	202	187	35	155	47	4	34	5	4	254	342	43	6	178	142	614
330	probe_cstm_P_relictum_0717_15408	121	162	178	1172	219	194	53	175	53	4	28	13	4	270	361	44	1	195	153	725
331	probe_cstm_P_relictum_0717_15409	170	193	215	1257	264	222	62	188	48	4	34	12	9	307	406	58	1	261	196	806
332	probe_cstm_P_relictum_0717_15410	156	204	225	1198	273	222	44	204	49	0	43	8	12	322	445	78	2	299	204	843
333	probe_cstm_P_relictum_0717_15411	112	199	211	1031	249	219	38	147	52	2	54	4	8	330	443	73	6	310	241	733
334	probe_cstm_P_relictum_0717_15412	100	178	243	1101	258	219	27	172	88	3	52	2	6	362	429	65	11	290	258	651
335	probe_cstm_P_relictum_0717_15413	84	162	261	1099	270	194	32	183	86	4	48	4	0	345	388	53	12	290	245	596
336	probe_cstm_P_relictum_0717_15414	98	132	207	834	242	157	31	170	71	8	33	8	0	316	325	42	12	260	218	527
337	probe_cstm_P_relictum_0717_15415	72	96	113	552	152	114	16	110	44	6	16	6	0	204	213	33	7	157	126	303
338	probe_cstm_P_relictum_0717_21574	52	86	102	443	140	103	16	94	35	6	14	6	0	185	179	28	7	133	117	254
339	probe_cstm_P_relictum_0717_15400	72	77	78	314	96	108	21	85	35	0	23	3	2	138	163	19	1	71	70	277
340	probe_cstm_P_relictum_0717_9106	90	77	98	350	93	69	24	103	20	4	34	2	8	201	178	34	4	123	88	377
341	probe_cstm_P_relictum_0717_9107	129	144	179	578	237	156	34	165	32	5	50	9	13	321	294	55	4	225	128	533
342	probe_cstm_P_relictum_0717_9108	110	168	236	804	305	221	48	215	50	4	48	14	18	352	398	77	2	263	195	639
343	probe_cstm_P_relictum_0717_9109	122	184	237	842	336	299	54	244	68	2	44	24	12	383	494	72	10	294	261	831
344	probe_cstm_P_relictum_0717_9110	105	157	261	984	329	342	61	237	78	0	53	26	9	393	472	76	18	308	294	979
345	probe_cstm_P_relictum_0717_9111	114	156	287	1005	281	320	53	208	70	0	55	19	12	341	451	73	12	324	269	948
346	probe_cstm_P_relictum_0717_9112	84	132	248	896	200	234	37	176	50	0	52	18	14	279	383	64	3	230	194	668
347	probe_cstm_P_relictum_0717_9113	111	170	233	904	217	241	41	162	52	0	44	20	10	262	307	38	7	196	156	602
348	probe_cstm_P_relictum_0717_9114	101	178	249	1168	239	281	43	199	53	0	49	19	14	336	396	60	13	281	226	677
349	probe_cstm_P_relictum_0717_9115	138	177	278	1328	297	331	46	221	46	0	63	13	12	376	518	96	16	348	298	937
350	probe_cstm_P_relictum_0717_9116	123	191	250	1576	289	342	35	205	82	1	62	12	8	444	572	97	17	373	303	932
351	probe_cstm_P_relictum_0717_9117	115	171	241	1475	308	317	44	217	74	2	54	17	4	483	574	113	14	405	303	985
352	probe_cstm_P_relictum_0717_9118	92	150	165	1191	228	252	46	174	54	2	34	15	10	365	384	68	9	280	205	715
353	probe_cstm_P_relictum_0717_20833	87	125	139	942	185	215	41	152	51	2	29	10	10	296	310	63	10	237	174	616
354	probe_cstm_P_relictum_0717_21266	7	11	6	6	10	3	0	4	0	0	0	0	0	5	10	0	3	2	0	17
355	probe_cstm_P_relictum_0717_12575	7	11	6	6	10	3	0	4	0	0	0	0	0	5	10	0	4	2	0	17
356	probe_cstm_P_relictum_0717_13242	2	0	1	2	2	1	0	0	0	0	0	0	0	0	0	0	0	0	2	9
357	probe_cstm_P_relictum_0717_13243	3	0	6	5	2	2	0	1	0	0	0	0	0	2	2	0	0	0	2	10
358	probe_cstm_P_relictum_0717_13244	4	3	10	16	2	2	0	3	2	0	0	0	0	7	2	0	0	2	2	13
359	probe_cstm_P_relictum_0717_13245	7	4	9	15	1	1	0	3	2	0	0	0	0	6	2	0	1	2	1	12
360	probe_cstm_P_relictum_0717_13248	8	6	17	53	7	13	0	15	1	0	2	0	6	10	8	3	0	2	5	60
361	probe_cstm_P_relictum_0717_13249	17	35	49	153	41	40	10	31	14	0	2	2	8	46	74	12	3	17	14	132
362	probe_cstm_P_relictum_0717_13250	75	72	106	466	122	131	28	86	22	0	11	8	14	129	176	32	6	106	70	294
363	probe_cstm_P_relictum_0717_13251	85	105	120	564	149	197	33	124	28	0	20	10	15	193	228	41	6	125	84	406
364	probe_cstm_P_relictum_0717_13252	81	82	89	464	120	150	28	105	14	0	25	9	4	151	178	23	2	102	65	376
365	probe_cstm_P_relictum_0717_13253	36	63	48	242	65	67	10	63	9	0	17	2	1	65	82	8	3	54	42	252
366	probe_cstm_P_relictum_0717_13254	31	37	44	191	45	53	6	48	8	1	7	6	4	64	63	6	8	36	34	196
367	probe_cstm_P_relictum_0717_13255	23	34	54	121	31	27	3	33	7	1	2	6	4	56	58	3	7	19	8	127
368	probe_cstm_P_relictum_0717_13256	76	99	141	437	75	125	33	94	9	0	23	9	4	149	148	17	3	120	68	428
369	probe_cstm_P_relictum_0717_13257	98	101	158	559	111	176	37	123	15	0	24	12	4	191	180	31	6	149	101	570
370	probe_cstm_P_relictum_0717_13258	102	90	151	621	169	192	38	143	35	0	23	12	4	234	239	32	6	170	132	616
371	probe_cstm_P_relictum_0717_13259	83	76	182	616	170	191	47	141	36	0	28	6	2	224	232	30	10	150	150	521
372	probe_cstm_P_relictum_0717_13260	100	107	222	764	198	229	57	147	40	0	36	8	6	273	313	50	9	211	195	608
373	probe_cstm_P_relictum_0717_13261	95	93	213	682	162	200	36	127	32	0	33	10	8	254	296	46	6	182	144	473
374	probe_cstm_P_relictum_0717_13262	94	84	192	692	166	241	39	129	38	0	39	5	8	288	369	54	5	214	167	553
375	probe_cstm_P_relictum_0717_13263	96	95	190	818	198	304	38	153	40	0	36	7	10	354	406	78	6	237	190	627
376	probe_cstm_P_relictum_0717_13264	82	87	181	764	200	272	32	152	33	0	26	11	9	311	340	67	11	204	167	577
377	probe_cstm_P_relictum_0717_13265	66	92	106	412	135	152	27	105	17	0	6	10	6	155	213	49	11	106	118	376
378	probe_cstm_P_relictum_0717_13266	43	69	85	233	83	73	15	64	9	0	9	6	0	90	109	22	0	61	94	297
379	probe_cstm_P_relictum_0717_13267	64	55	84	190	83	74	14	63	8	0	16	1	0	98	127	20	0	66	92	251
380	probe_cstm_P_relictum_0717_13268	53	45	100	226	84	71	11	72	13	0	14	1	1	108	149	18	4	69	86	215
381	probe_cstm_P_relictum_0717_13269	58	87	128	457	146	125	22	94	30	0	29	2	2	184	238	26	5	84	130	276
382	probe_cstm_P_relictum_0717_13270	78	105	139	612	186	164	39	123	44	0	40	3	8	230	273	34	5	144	151	416
383	probe_cstm_P_relictum_0717_13271	77	91	118	514	149	150	32	113	38	0	35	2	7	186	218	30	4	120	114	416
384	probe_cstm_P_relictum_0717_13272	84	64	98	326	94	96	14	75	23	1	27	3	6	111	148	20	4	80	66	323
385	probe_cstm_P_relictum_0717_21346	47	32	57	176	44	58	10	48	11	1	12	3	2	50	80	10	4	44	43	201
386	probe_cstm_P_relictum_0717_10545	46	86	71	313	76	77	14	55	10	0	13	3	4	72	99	37	3	92	64	242
387	probe_cstm_P_relictum_0717_10546	70	136	108	534	144	156	18	98	20	0	21	13	4	143	192	57	0	154	115	411
388	probe_cstm_P_relictum_0717_10547	77	130	106	528	145	150	20	93	19	0	20	11	4	129	192	52	1	122	95	368
389	probe_cstm_P_relictum_0717_10548	55	89	106	427	101	99	17	84	24	0	10	11	2	100	156	27	0	92	64	255
390	probe_cstm_P_relictum_0717_10550	90	113	179	699	177	175	42	150	42	7	26	2	6	295	300	57	4	186	159	548
391	probe_cstm_P_relictum_0717_10551	110	121	211	889	192	200	50	155	55	6	33	8	4	305	323	65	3	214	196	559
392	probe_cstm_P_relictum_0717_10552	74	125	154	780	161	174	42	138	45	6	29	8	2	255	250	59	0	175	149	455
393	probe_cstm_P_relictum_0717_10553	49	150	120	592	147	158	31	122	35	0	23	10	4	195	212	34	2	116	121	486
394	probe_cstm_P_relictum_0717_10554	55	159	116	576	192	163	32	113	32	2	30	10	9	201	215	35	3	131	143	497
395	probe_cstm_P_relictum_0717_10555	44	146	137	687	223	186	34	150	30	4	30	14	8	248	286	46	0	191	162	547
396	probe_cstm_P_relictum_0717_10556	57	130	114	760	192	186	35	160	39	5	26	12	6	238	289	40	2	182	151	419
397	probe_cstm_P_relictum_0717_10557	66	108	112	666	176	187	37	160	37	8	23	14	4	207	275	39	2	149	147	431
398	probe_cstm_P_relictum_0717_10558	65	112	109	576	175	202	31	136	35	8	20	6	10	221	256	36	4	146	161	433
399	probe_cstm_P_relictum_0717_10559	102	167	191	814	203	229	32	176	34	4	38	10	20	308	355	68	9	211	212	593
400	probe_cstm_P_relictum_0717_10560	142	240	203	898	227	268	54	206	48	2	41	14	17	402	458	76	11	286	214	712
401	probe_cstm_P_relictum_0717_10561	157	293	241	1148	250	363	81	246	64	1	58	6	14	456	552	80	9	320	238	975
402	probe_cstm_P_relictum_0717_10562	128	251	191	1164	268	346	70	240	72	1	52	8	23	427	508	75	1	299	245	951
403	probe_cstm_P_relictum_0717_10563	129	221	232	1144	303	318	56	189	65	1	62	4	21	398	471	77	7	321	231	802
404	probe_cstm_P_relictum_0717_10564	122	211	251	1202	301	303	38	184	57	1	53	2	15	397	439	97	20	347	257	795
405	probe_cstm_P_relictum_0717_10565	133	170	273	1326	275	296	37	185	50	1	47	2	12	382	466	85	14	338	260	826
406	probe_cstm_P_relictum_0717_10566	119	133	240	1420	256	290	31	178	56	0	36	2	9	372	433	79	10	314	250	735
407	probe_cstm_P_relictum_0717_10567	136	144	203	1180	267	269	35	189	60	2	32	8	15	390	404	71	4	291	216	680
408	probe_cstm_P_relictum_0717_10568	129	211	199	1001	279	256	44	180	53	2	44	10	16	355	387	86	6	263	205	584
409	probe_cstm_P_relictum_0717_10569	118	200	176	729	225	212	39	148	31	2	38	12	19	269	319	67	5	211	159	466
410	probe_cstm_P_relictum_0717_10570	66	97	107	414	123	123	22	90	20	0	25	6	7	161	162	39	4	96	83	293
411	probe_cstm_P_relictum_0717_21032	55	81	95	310	98	106	22	77	18	0	22	6	7	122	124	24	4	69	64	256
412	probe_cstm_P_relictum_0717_10549	63	95	136	491	116	117	34	110	16	1	15	0	6	181	209	36	1	114	89	412
413	probe_cstm_P_relictum_0717_22040	11	8	17	37	7	8	2	9	1	0	4	0	0	17	19	1	2	16	10	35
414	probe_cstm_P_relictum_0717_18829	13	9	22	38	10	9	2	9	1	0	5	0	0	19	23	2	2	17	10	37
415	probe_cstm_P_relictum_0717_22043	76	72	78	249	86	73	14	74	21	0	21	1	2	109	100	20	2	64	44	317
416	probe_cstm_P_relictum_0717_18883	76	85	88	331	126	108	19	85	29	0	24	1	3	128	130	24	2	102	61	378
417	probe_cstm_P_relictum_0717_18882	61	64	81	285	98	93	14	63	26	0	14	4	2	112	103	14	5	71	58	217
418	probe_cstm_P_relictum_0717_18881	61	62	74	371	103	95	16	74	34	0	13	3	4	132	118	12	3	69	58	217
419	probe_cstm_P_relictum_0717_18880	55	43	77	324	93	95	22	77	28	2	28	3	4	117	125	11	8	68	75	190
420	probe_cstm_P_relictum_0717_18879	60	54	82	297	117	107	25	86	24	5	27	13	9	109	127	18	10	77	84	225
421	probe_cstm_P_relictum_0717_18878	36	59	72	205	81	77	19	74	15	6	28	11	11	79	99	16	1	60	56	157
422	probe_cstm_P_relictum_0717_18877	67	56	112	341	100	92	22	87	25	10	34	20	23	108	118	34	9	62	55	190
423	probe_cstm_P_relictum_0717_18876	76	85	145	445	118	130	29	86	35	6	31	15	15	157	158	39	10	98	68	310
424	probe_cstm_P_relictum_0717_18875	77	96	132	432	121	136	22	87	27	0	17	4	5	168	162	37	6	108	71	359
425	probe_cstm_P_relictum_0717_18874	84	106	120	396	114	135	17	79	18	0	9	5	4	154	146	31	6	94	78	359
426	probe_cstm_P_relictum_0717_18873	85	117	106	468	145	138	24	93	23	0	22	12	2	154	166	38	7	104	96	410
427	probe_cstm_P_relictum_0717_18872	63	97	100	447	153	118	30	86	28	0	28	7	1	153	164	33	3	91	82	385
428	probe_cstm_P_relictum_0717_18871	46	69	86	274	119	66	20	51	17	0	18	6	1	98	92	14	1	56	40	235
429	probe_cstm_P_relictum_0717_18870	38	76	76	121	74	51	15	56	8	2	18	0	2	58	64	4	2	47	31	159
430	probe_cstm_P_relictum_0717_18869	71	72	106	238	82	79	13	77	10	2	33	0	6	97	109	26	1	67	60	234
431	probe_cstm_P_relictum_0717_18868	65	71	109	291	88	89	20	82	10	2	40	2	6	119	153	22	6	74	63	306
432	probe_cstm_P_relictum_0717_18867	55	59	88	253	86	86	14	62	21	2	27	6	6	97	155	10	7	53	45	326
433	probe_cstm_P_relictum_0717_18866	65	71	118	449	129	94	19	97	39	0	31	4	2	141	232	9	8	92	110	475
434	probe_cstm_P_relictum_0717_18865	67	85	124	576	165	120	23	113	58	0	31	4	1	175	246	15	10	147	141	600
435	probe_cstm_P_relictum_0717_18864	71	103	116	615	146	100	28	99	47	0	22	2	0	159	251	12	6	131	120	626
436	probe_cstm_P_relictum_0717_18863	101	164	106	569	160	118	30	82	45	0	28	4	6	202	246	32	2	132	101	688
437	probe_cstm_P_relictum_0717_18862	116	154	130	723	189	169	31	107	57	0	46	8	6	243	283	50	4	172	128	655
438	probe_cstm_P_relictum_0717_18861	102	128	139	717	187	184	44	115	62	0	42	8	8	211	299	52	9	151	113	597
439	probe_cstm_P_relictum_0717_18860	62	97	96	455	131	158	42	79	47	0	10	3	2	144	188	28	7	120	96	417
440	probe_cstm_P_relictum_0717_18859	56	87	77	340	97	100	32	57	29	0	2	2	3	94	145	26	2	100	58	302
441	probe_cstm_P_relictum_0717_18858	53	82	66	266	72	67	25	67	14	0	4	2	2	101	95	11	0	76	33	348
442	probe_cstm_P_relictum_0717_18857	56	102	99	330	109	65	32	78	12	0	6	3	6	120	120	16	3	83	39	432
443	probe_cstm_P_relictum_0717_18856	74	127	131	580	142	125	32	141	24	0	18	5	6	175	176	19	12	102	58	639
444	probe_cstm_P_relictum_0717_18855	70	125	128	575	126	149	22	147	37	0	23	8	4	195	204	16	11	109	78	517
445	probe_cstm_P_relictum_0717_18854	63	108	111	514	110	158	18	101	31	0	19	11	1	159	190	20	4	110	80	451
446	probe_cstm_P_relictum_0717_18853	71	81	96	295	73	109	11	93	17	0	10	9	0	104	140	14	1	84	63	305
447	probe_cstm_P_relictum_0717_18852	65	58	89	303	59	88	9	75	18	0	12	5	0	107	93	16	0	71	48	230
448	probe_cstm_P_relictum_0717_18851	48	47	73	246	67	75	8	63	12	0	16	1	0	79	93	11	0	41	46	193
449	probe_cstm_P_relictum_0717_18850	39	63	66	229	86	87	11	61	14	0	12	0	0	88	110	12	0	31	49	194
450	probe_cstm_P_relictum_0717_18849	42	68	72	191	79	85	14	60	18	3	15	6	2	100	139	16	7	61	56	204
451	probe_cstm_P_relictum_0717_18848	64	63	108	306	105	109	26	80	21	3	19	5	2	162	171	24	5	97	62	251
452	probe_cstm_P_relictum_0717_18847	62	56	88	229	113	83	23	73	13	0	13	4	1	138	136	18	0	68	40	233
453	probe_cstm_P_relictum_0717_18846	42	55	71	111	94	60	20	51	7	1	9	7	0	83	79	12	2	32	18	148
454	probe_cstm_P_relictum_0717_18845	40	43	42	7	56	30	13	26	10	6	10	6	4	43	31	4	9	6	17	46
455	probe_cstm_P_relictum_0717_18844	53	59	73	178	56	66	10	49	12	5	10	7	2	109	83	22	7	53	49	173
456	probe_cstm_P_relictum_0717_18843	92	89	112	384	110	112	26	95	35	1	20	14	4	185	166	54	6	128	107	347
457	probe_cstm_P_relictum_0717_18842	109	111	142	497	126	126	25	125	41	2	16	14	2	175	205	52	5	143	107	421
458	probe_cstm_P_relictum_0717_18841	96	69	107	393	89	99	16	117	29	4	12	13	0	142	160	19	5	98	62	347
459	probe_cstm_P_relictum_0717_18840	62	55	65	279	62	62	9	73	11	0	10	3	0	101	125	7	2	60	28	260
460	probe_cstm_P_relictum_0717_18839	49	68	68	168	69	41	12	53	10	0	6	2	1	84	100	6	1	38	21	221
461	probe_cstm_P_relictum_0717_18838	72	89	91	232	110	77	19	58	21	0	7	0	4	97	138	12	2	94	47	281
462	probe_cstm_P_relictum_0717_18837	90	114	159	351	136	139	24	96	22	0	15	7	7	169	195	37	6	149	84	383
463	probe_cstm_P_relictum_0717_18836	94	119	214	482	154	178	26	114	37	0	24	12	6	217	251	41	3	156	114	465
464	probe_cstm_P_relictum_0717_18835	92	132	200	381	135	195	20	118	34	0	40	12	3	202	270	31	2	113	103	449
465	probe_cstm_P_relictum_0717_18834	86	105	165	276	121	144	8	90	24	0	38	18	1	170	247	24	2	73	75	424
466	probe_cstm_P_relictum_0717_18833	56	61	93	74	59	67	8	55	14	0	14	7	1	84	104	8	2	32	38	258
467	probe_cstm_P_relictum_0717_18832	51	37	55	149	47	38	10	44	15	0	10	10	0	60	66	8	0	27	41	138
468	probe_cstm_P_relictum_0717_18831	26	36	53	208	56	54	12	37	11	2	13	2	2	64	90	18	0	43	53	141
469	probe_cstm_P_relictum_0717_18830	16	30	37	162	45	46	9	33	8	2	10	2	2	47	70	13	0	30	34	107
470	probe_cstm_P_relictum_0717_7764	68	169	152	684	176	195	27	85	62	5	22	6	15	220	234	32	5	145	130	490
471	probe_cstm_P_relictum_0717_7765	80	167	170	863	191	209	30	117	64	5	27	4	14	273	276	35	4	174	142	544
472	probe_cstm_P_relictum_0717_7766	76	149	127	592	151	181	29	115	48	6	31	7	2	219	222	32	8	122	123	520
473	probe_cstm_P_relictum_0717_7767	86	94	130	518	144	138	24	129	50	1	23	4	2	230	221	32	8	106	101	469
474	probe_cstm_P_relictum_0717_7768	112	100	154	607	170	192	26	126	40	3	35	4	2	249	232	39	8	135	121	467
475	probe_cstm_P_relictum_0717_7769	110	117	173	759	190	223	40	155	41	2	29	2	4	268	265	42	3	150	147	417
476	probe_cstm_P_relictum_0717_7770	112	110	175	853	212	252	47	151	46	1	14	1	5	249	320	47	2	187	193	492
477	probe_cstm_P_relictum_0717_7771	109	139	205	1010	286	259	62	161	56	2	17	8	4	272	392	60	4	227	225	563
478	probe_cstm_P_relictum_0717_7772	84	168	220	1255	284	301	83	170	62	1	30	20	7	330	454	71	2	284	260	761
479	probe_cstm_P_relictum_0717_7773	104	191	221	1360	293	331	88	164	72	1	29	16	6	400	498	83	2	328	291	922
480	probe_cstm_P_relictum_0717_7774	89	136	169	1080	207	259	61	137	54	1	25	12	10	303	351	70	3	226	208	734
481	probe_cstm_P_relictum_0717_7775	60	99	106	579	109	157	26	75	18	1	18	1	11	158	204	37	0	113	89	370
482	probe_cstm_P_relictum_0717_20673	58	99	105	551	101	154	26	73	18	1	18	1	11	157	191	37	0	106	82	356
483	probe_cstm_P_relictum_0717_20961	104	130	206	669	148	170	38	147	33	11	28	5	4	228	245	68	2	196	218	479
484	probe_cstm_P_relictum_0717_9882	111	137	228	784	189	199	46	163	37	11	39	6	6	281	272	70	3	235	239	547
485	probe_cstm_P_relictum_0717_9881	112	151	262	1116	267	315	63	236	58	14	57	8	6	383	437	107	3	334	279	802
486	probe_cstm_P_relictum_0717_9880	125	206	261	1145	304	338	61	270	68	10	82	13	6	421	499	118	2	360	291	941
487	probe_cstm_P_relictum_0717_9879	98	212	255	1468	289	344	56	271	59	7	89	17	10	415	524	112	4	359	297	924
488	probe_cstm_P_relictum_0717_9878	127	205	258	1492	336	291	46	265	63	6	69	13	12	378	481	110	11	356	271	836
489	probe_cstm_P_relictum_0717_9877	100	221	221	1249	321	257	37	250	64	4	79	11	12	363	437	96	24	325	262	780
490	probe_cstm_P_relictum_0717_9876	100	227	210	1142	319	256	33	232	60	3	66	10	8	384	442	92	20	360	255	837
491	probe_cstm_P_relictum_0717_9875	84	164	168	779	237	201	26	164	54	2	59	6	6	263	362	71	17	267	175	640
492	probe_cstm_P_relictum_0717_14077	39	74	79	208	61	84	10	61	10	1	2	3	0	80	118	12	5	50	42	207
493	probe_cstm_P_relictum_0717_14078	38	66	90	181	57	84	5	62	11	0	5	2	0	88	110	10	6	45	37	188
494	probe_cstm_P_relictum_0717_14079	44	52	86	149	82	71	6	55	8	0	4	2	2	90	79	4	6	27	34	175
495	probe_cstm_P_relictum_0717_14080	41	60	73	189	66	56	14	51	8	2	6	2	2	87	77	4	1	34	44	220
496	probe_cstm_P_relictum_0717_14081	34	66	73	263	66	76	19	74	14	2	10	0	0	103	75	9	0	42	46	250
497	probe_cstm_P_relictum_0717_14082	53	81	120	433	82	117	29	92	23	1	23	0	4	134	147	13	8	95	63	333
498	probe_cstm_P_relictum_0717_14083	59	90	126	582	120	153	38	100	31	0	23	6	4	178	176	21	6	124	94	433
499	probe_cstm_P_relictum_0717_14084	83	109	153	712	161	180	39	111	35	3	35	7	6	183	210	19	8	137	111	493
500	probe_cstm_P_relictum_0717_14085	104	111	143	741	170	148	25	133	42	3	42	8	2	189	197	31	2	125	119	457
501	probe_cstm_P_relictum_0717_14086	97	93	129	736	189	165	19	119	40	1	32	11	9	199	245	38	1	149	118	483
502	probe_cstm_P_relictum_0717_14087	81	95	144	646	191	182	26	115	48	1	25	11	9	209	226	41	0	152	123	578
503	probe_cstm_P_relictum_0717_14088	95	77	153	567	221	215	26	140	46	1	29	7	4	293	289	45	1	153	139	567
504	probe_cstm_P_relictum_0717_14089	109	153	177	723	195	268	36	182	51	2	23	6	2	320	349	64	4	227	172	706
505	probe_cstm_P_relictum_0717_14090	134	178	180	957	223	309	43	194	53	2	39	17	0	316	413	58	6	299	208	788
506	probe_cstm_P_relictum_0717_14091	123	177	193	913	198	281	54	157	46	2	33	15	2	287	394	51	6	282	185	757
507	probe_cstm_P_relictum_0717_14092	97	131	189	664	160	219	40	150	34	2	26	9	2	242	300	40	3	180	137	514
508	probe_cstm_P_relictum_0717_14093	54	96	154	455	135	130	25	106	27	2	15	3	0	208	223	36	0	124	100	417
509	probe_cstm_P_relictum_0717_14094	66	106	148	511	155	151	34	117	31	0	29	5	9	224	265	35	1	141	118	541
510	probe_cstm_P_relictum_0717_14095	123	171	174	740	229	211	69	148	43	0	50	16	14	286	322	68	5	180	135	800
511	probe_cstm_P_relictum_0717_14096	135	190	215	932	289	209	80	158	43	1	66	27	13	359	399	76	11	250	170	839
512	probe_cstm_P_relictum_0717_14097	126	166	221	898	256	183	66	147	32	0	59	41	10	356	386	51	11	222	177	739
513	probe_cstm_P_relictum_0717_14098	129	175	224	1041	238	212	60	170	20	0	40	38	4	361	424	57	4	221	170	868
514	probe_cstm_P_relictum_0717_14099	125	159	196	988	214	203	47	176	23	0	40	27	4	349	375	54	4	200	160	720
515	probe_cstm_P_relictum_0717_21412	125	159	196	988	214	203	47	176	23	0	40	27	4	349	375	54	4	200	160	720
516	probe_cstm_P_relictum_0717_19151	4	2	2	5	2	4	4	2	1	0	0	0	0	0	6	0	5	5	2	4
517	probe_cstm_P_relictum_0717_19152	5	3	2	4	2	4	4	2	0	0	0	0	0	2	8	0	0	7	2	7
518	probe_cstm_P_relictum_0717_22097	5	3	0	4	0	4	2	1	0	1	0	0	0	2	8	0	1	6	2	5
519	probe_cstm_P_relictum_0717_19153	19	36	32	69	38	17	2	23	11	0	0	2	2	38	31	0	1	14	8	114
520	probe_cstm_P_relictum_0717_19154	52	91	86	298	91	77	27	60	18	2	10	2	2	100	109	14	1	58	47	299
521	probe_cstm_P_relictum_0717_19155	105	156	147	601	140	145	45	99	24	2	26	3	12	200	214	44	5	145	140	510
522	probe_cstm_P_relictum_0717_22100	106	144	143	626	143	153	47	96	22	2	28	3	13	218	219	46	5	151	151	519
523	probe_cstm_P_relictum_0717_19156	26	17	55	119	28	35	17	29	5	0	4	4	1	44	62	11	5	18	31	118
524	probe_cstm_P_relictum_0717_22101	23	19	48	98	28	28	15	24	5	0	2	4	1	33	56	8	7	14	25	96
525	probe_cstm_P_relictum_0717_20592	85	154	186	640	163	201	25	121	49	5	34	11	9	266	273	75	3	202	162	713
526	probe_cstm_P_relictum_0717_7241	134	221	230	1017	214	267	44	173	52	5	34	11	9	363	370	96	7	294	222	815
527	probe_cstm_P_relictum_0717_7240	180	205	275	1338	278	335	69	213	53	3	39	16	10	428	482	107	21	386	258	998
528	probe_cstm_P_relictum_0717_7239	205	191	283	1514	280	332	70	250	52	11	49	7	19	444	531	106	26	403	282	886
529	probe_cstm_P_relictum_0717_7238	176	187	242	1214	249	308	47	231	48	16	48	7	24	360	444	89	23	350	245	816
530	probe_cstm_P_relictum_0717_7237	122	152	174	1189	231	263	32	207	32	6	54	7	21	316	417	63	13	293	241	676
531	probe_cstm_P_relictum_0717_7236	105	137	142	1047	222	239	36	174	52	5	47	9	9	271	352	77	3	264	238	681
532	probe_cstm_P_relictum_0717_7235	96	95	113	671	175	161	33	131	42	0	39	7	7	202	249	56	3	183	182	588
533	probe_cstm_P_relictum_0717_20866	84	133	163	555	138	146	45	135	50	0	35	16	6	268	257	64	3	150	159	440
534	probe_cstm_P_relictum_0717_9259	84	143	174	655	150	158	47	145	50	0	38	16	8	288	281	69	1	160	176	486
535	probe_cstm_P_relictum_0717_9258	85	140	172	737	146	169	34	160	50	0	38	16	6	298	277	76	8	187	178	520
536	probe_cstm_P_relictum_0717_9257	63	77	95	478	81	115	18	86	25	2	24	0	5	135	132	30	7	91	119	302
537	probe_cstm_P_relictum_0717_12410	89	103	144	633	158	173	37	145	14	0	29	12	2	208	251	37	8	195	138	638
538	probe_cstm_P_relictum_0717_12411	111	134	196	1007	215	259	47	170	32	0	39	17	2	289	358	58	10	289	188	923
539	probe_cstm_P_relictum_0717_12412	76	122	180	1005	207	239	60	149	41	0	36	14	1	258	341	59	6	247	189	792
540	probe_cstm_P_relictum_0717_12413	61	94	122	527	136	147	44	85	26	0	21	6	0	163	252	40	6	120	121	462
541	probe_cstm_P_relictum_0717_12414	59	49	89	608	109	117	32	83	23	0	16	9	2	139	201	42	6	98	117	284
542	probe_cstm_P_relictum_0717_12415	63	40	74	574	125	128	30	95	30	0	12	8	2	153	223	41	3	120	122	278
543	probe_cstm_P_relictum_0717_12416	73	62	116	627	177	163	36	108	52	0	23	15	2	211	251	51	4	156	153	449
544	probe_cstm_P_relictum_0717_12417	95	118	189	1030	266	227	40	149	68	1	45	30	4	321	353	77	10	264	195	818
545	probe_cstm_P_relictum_0717_12418	88	169	241	1229	327	322	32	214	72	0	50	39	4	379	424	83	11	334	238	906
546	probe_cstm_P_relictum_0717_12419	95	204	246	1556	373	369	36	243	67	1	63	29	5	409	450	94	11	369	247	990
547	probe_cstm_P_relictum_0717_12420	103	233	268	1481	359	395	68	273	80	2	50	20	9	452	481	97	6	398	266	1000
548	probe_cstm_P_relictum_0717_12421	122	234	235	1461	359	357	82	269	97	0	64	24	8	493	494	97	15	401	296	1037
549	probe_cstm_P_relictum_0717_12422	117	186	222	1338	299	311	74	265	96	0	53	23	3	493	496	93	18	360	268	831
550	probe_cstm_P_relictum_0717_12423	91	196	203	1310	322	274	59	214	94	3	46	35	4	448	474	62	15	329	283	859
551	probe_cstm_P_relictum_0717_12424	74	204	220	1234	289	281	45	203	77	5	47	24	2	460	461	67	9	293	277	806
552	probe_cstm_P_relictum_0717_12425	90	222	221	1062	321	291	41	180	61	4	38	23	4	422	418	62	14	321	274	759
553	probe_cstm_P_relictum_0717_12426	88	176	222	918	284	274	37	154	54	3	28	21	5	407	355	66	14	297	200	733
554	probe_cstm_P_relictum_0717_12427	107	165	195	741	274	226	25	137	36	1	39	19	9	342	301	58	13	255	169	631
555	probe_cstm_P_relictum_0717_12428	93	134	176	575	196	204	18	143	35	2	42	7	6	266	286	50	15	176	137	665
556	probe_cstm_P_relictum_0717_12429	67	126	181	493	152	199	28	146	33	2	30	5	7	206	245	38	10	156	98	729
557	probe_cstm_P_relictum_0717_12430	56	110	119	526	151	175	35	113	29	1	20	3	3	191	207	23	11	133	93	597
558	probe_cstm_P_relictum_0717_12431	52	108	50	355	106	121	18	84	18	0	28	2	2	136	136	17	6	74	66	367
559	probe_cstm_P_relictum_0717_12432	66	85	66	294	87	82	22	81	25	3	24	2	2	118	126	18	5	62	58	310
560	probe_cstm_P_relictum_0717_12433	63	54	62	189	77	45	13	74	21	4	8	0	1	83	72	13	2	34	20	273
561	probe_cstm_P_relictum_0717_12434	68	95	74	272	97	94	15	109	28	2	16	12	3	173	150	14	2	75	44	372
562	probe_cstm_P_relictum_0717_12435	83	134	110	349	117	148	18	117	35	2	18	12	4	226	194	30	2	120	66	544
563	probe_cstm_P_relictum_0717_21252	80	130	100	331	111	145	18	110	32	0	17	11	2	220	190	30	2	120	67	534
564	probe_cstm_P_relictum_0717_21879	105	141	194	1233	256	259	45	129	33	0	14	20	2	375	415	59	10	272	165	748
565	probe_cstm_P_relictum_0717_17588	105	145	195	1242	261	259	45	134	33	0	14	20	2	381	423	59	10	276	165	749
566	probe_cstm_P_relictum_0717_17587	147	170	255	1791	348	345	57	206	53	0	23	24	10	513	577	73	14	369	241	1149
567	probe_cstm_P_relictum_0717_17586	97	156	205	1638	339	342	35	220	52	0	40	20	16	437	551	95	14	374	271	1010
568	probe_cstm_P_relictum_0717_17585	86	151	207	1404	297	304	26	203	39	0	59	15	22	374	502	96	4	317	283	806
569	probe_cstm_P_relictum_0717_17584	80	145	195	1293	274	285	31	178	52	0	47	15	21	359	464	87	4	296	267	735
570	probe_cstm_P_relictum_0717_17583	85	171	209	1051	285	271	36	179	47	3	46	18	18	356	462	71	0	304	255	801
571	probe_cstm_P_relictum_0717_17582	113	143	209	1018	298	279	42	227	42	3	48	16	20	365	445	64	5	325	260	748
572	probe_cstm_P_relictum_0717_17581	115	104	224	963	285	290	33	211	64	8	53	13	20	358	440	57	2	292	280	687
573	probe_cstm_P_relictum_0717_17580	116	117	203	1028	253	289	37	179	56	6	45	5	21	360	419	61	16	312	267	638
574	probe_cstm_P_relictum_0717_17579	89	140	201	989	239	258	41	180	60	6	36	4	17	340	418	83	23	298	289	630
575	probe_cstm_P_relictum_0717_17578	83	132	181	858	226	224	48	134	51	4	40	4	14	309	402	81	22	283	281	546
576	probe_cstm_P_relictum_0717_17577	97	89	151	381	192	118	42	131	20	1	24	10	10	172	294	45	12	201	175	327
577	probe_cstm_P_relictum_0717_21880	120	129	111	161	129	96	19	143	26	0	17	8	2	128	149	23	8	97	76	257
578	probe_cstm_P_relictum_0717_17589	120	129	107	161	129	95	19	144	26	0	17	8	1	128	147	24	8	97	74	257
579	probe_cstm_P_relictum_0717_12923	36	47	59	327	64	71	9	77	17	2	15	6	14	89	150	28	2	88	69	318
580	probe_cstm_P_relictum_0717_12924	55	70	106	449	122	127	20	105	27	3	27	6	19	131	239	38	2	155	120	448
581	probe_cstm_P_relictum_0717_12925	93	75	134	448	125	143	24	99	32	1	35	4	11	146	232	26	4	151	108	423
582	probe_cstm_P_relictum_0717_12926	63	64	116	278	96	127	21	64	28	0	25	3	4	142	159	21	0	92	81	318
583	probe_cstm_P_relictum_0717_12927	83	94	111	260	95	77	21	60	46	0	22	13	2	123	140	17	4	60	52	414
584	probe_cstm_P_relictum_0717_12928	101	112	160	389	188	139	21	82	53	0	25	22	14	157	222	39	4	83	101	591
585	probe_cstm_P_relictum_0717_12929	118	136	229	558	242	213	31	144	65	0	22	17	22	229	326	66	8	189	134	776
586	probe_cstm_P_relictum_0717_12930	103	135	172	585	202	189	20	130	54	1	17	16	8	226	303	55	6	182	119	606
587	probe_cstm_P_relictum_0717_12931	52	94	96	306	89	81	17	90	19	0	8	4	6	141	157	28	3	76	68	278
588	probe_cstm_P_relictum_0717_12932	23	65	60	193	76	58	20	57	17	0	8	2	4	108	79	12	0	50	68	258
589	probe_cstm_P_relictum_0717_12933	33	66	76	212	85	63	19	46	16	0	14	0	4	109	90	20	2	51	83	304
590	probe_cstm_P_relictum_0717_12934	27	41	80	142	62	56	12	40	10	0	11	0	0	71	69	16	4	43	60	235
591	probe_cstm_P_relictum_0717_12935	28	24	75	72	44	35	13	40	10	1	4	0	0	29	39	6	6	19	20	107
592	probe_cstm_P_relictum_0717_12936	38	33	61	48	43	36	8	45	4	0	1	0	0	30	49	3	0	22	20	128
593	probe_cstm_P_relictum_0717_12937	36	31	64	85	56	36	10	46	4	0	7	0	0	42	65	7	2	30	32	158
594	probe_cstm_P_relictum_0717_12938	20	33	55	148	58	34	15	48	4	0	10	1	0	60	64	11	4	36	37	177
595	probe_cstm_P_relictum_0717_12939	30	82	101	345	113	78	35	85	21	3	20	6	11	153	164	19	13	119	66	270
596	probe_cstm_P_relictum_0717_12940	34	70	96	263	96	75	21	71	13	2	15	4	7	124	135	18	5	95	56	216
597	probe_cstm_P_relictum_0717_12941	34	72	99	217	87	75	14	63	14	0	10	2	7	91	117	15	1	64	49	219
598	probe_cstm_P_relictum_0717_12942	26	74	69	206	71	71	14	45	8	0	12	4	4	65	86	11	1	45	40	214
599	probe_cstm_P_relictum_0717_12943	42	79	72	324	92	104	23	44	12	0	16	11	2	97	125	6	0	53	49	280
600	probe_cstm_P_relictum_0717_12944	57	117	80	430	153	166	36	80	20	1	25	16	3	148	191	17	1	87	87	384
601	probe_cstm_P_relictum_0717_12945	67	106	122	440	177	185	43	93	18	0	18	14	4	180	219	35	6	103	101	360
602	probe_cstm_P_relictum_0717_12946	60	78	118	382	145	139	39	86	13	0	22	11	2	142	200	28	6	82	83	287
603	probe_cstm_P_relictum_0717_12947	49	69	107	301	93	85	21	53	19	0	21	6	2	101	140	24	3	46	64	191
604	probe_cstm_P_relictum_0717_12948	49	55	69	184	65	37	8	43	18	0	10	6	2	66	93	14	0	27	33	131
605	probe_cstm_P_relictum_0717_12949	43	60	55	151	60	32	8	36	20	0	10	4	4	68	65	14	4	18	26	117
606	probe_cstm_P_relictum_0717_12950	37	49	34	90	40	22	10	23	8	0	2	0	2	51	56	8	2	20	16	100
607	probe_cstm_P_relictum_0717_21304	27	42	24	87	34	32	8	16	8	0	4	0	2	47	53	4	1	22	18	91
608	probe_cstm_P_relictum_0717_18349	74	86	125	402	121	121	17	118	25	2	21	4	0	148	165	32	6	85	81	273
609	probe_cstm_P_relictum_0717_18350	96	105	186	636	181	163	28	156	47	2	27	6	4	249	262	51	6	162	138	421
610	probe_cstm_P_relictum_0717_18351	118	129	237	933	234	205	34	193	52	3	29	8	8	305	396	62	13	234	230	559
611	probe_cstm_P_relictum_0717_18352	121	166	202	926	270	201	38	174	58	2	40	8	6	288	399	64	12	235	214	603
612	probe_cstm_P_relictum_0717_18353	141	183	214	1092	306	227	56	217	56	3	45	10	6	287	435	75	8	289	234	774
613	probe_cstm_P_relictum_0717_18354	121	173	262	1330	304	274	67	232	45	1	47	10	6	369	465	73	9	330	303	777
614	probe_cstm_P_relictum_0717_18355	146	180	310	1301	348	336	66	280	55	0	39	16	12	460	556	92	12	370	352	869
615	probe_cstm_P_relictum_0717_18356	124	179	318	1339	367	326	63	300	74	0	47	13	8	519	552	113	14	377	349	892
616	probe_cstm_P_relictum_0717_18357	131	155	247	1188	318	301	45	283	67	0	42	12	8	456	464	96	10	357	301	734
617	probe_cstm_P_relictum_0717_21970	123	148	213	1002	262	249	40	256	65	0	35	9	6	388	407	81	10	317	264	668
618	probe_cstm_P_relictum_0717_14041	10	14	19	62	9	10	4	3	0	0	2	0	0	15	26	2	0	13	13	30
619	probe_cstm_P_relictum_0717_14042	15	13	25	94	15	14	6	6	2	1	4	2	0	30	35	0	4	20	16	41
620	probe_cstm_P_relictum_0717_14043	11	13	23	72	21	16	6	8	2	1	4	2	1	23	29	0	2	16	12	45
621	probe_cstm_P_relictum_0717_14044	13	31	37	53	33	21	2	24	11	1	4	0	2	35	40	7	4	22	13	104
622	probe_cstm_P_relictum_0717_14045	23	69	63	194	67	66	8	45	23	0	9	2	5	80	56	28	7	62	46	158
623	probe_cstm_P_relictum_0717_14046	41	68	77	285	78	105	13	57	28	0	12	2	7	87	88	27	6	76	62	214
624	probe_cstm_P_relictum_0717_14047	39	48	69	222	61	88	10	30	19	0	8	2	6	70	73	14	5	59	47	168
625	probe_cstm_P_relictum_0717_14048	24	38	45	85	26	52	8	24	10	0	8	0	2	31	52	6	2	21	17	131
626	probe_cstm_P_relictum_0717_21408	16	30	35	52	19	38	6	23	5	0	6	0	2	26	44	4	2	14	14	106
627	probe_cstm_P_relictum_0717_20190	45	64	90	258	97	72	14	64	24	0	7	4	10	125	81	26	5	104	48	155
628	probe_cstm_P_relictum_0717_3239	46	69	99	279	104	76	16	70	26	0	9	4	10	147	93	27	7	114	51	199
629	probe_cstm_P_relictum_0717_3238	81	97	153	508	143	155	19	130	49	1	18	4	7	213	194	46	8	180	131	488
630	probe_cstm_P_relictum_0717_3237	76	108	164	500	140	169	15	142	46	2	22	3	1	198	222	44	33	197	153	701
631	probe_cstm_P_relictum_0717_3236	58	97	143	463	158	170	21	133	46	4	22	7	2	185	243	55	2	201	145	650
632	probe_cstm_P_relictum_0717_3235	75	115	180	567	208	177	39	146	47	3	31	8	4	254	266	82	5	202	158	645
633	probe_cstm_P_relictum_0717_3234	144	200	236	931	297	262	59	197	55	3	58	11	4	357	431	116	18	298	200	912
634	probe_cstm_P_relictum_0717_3233	172	226	289	1086	301	276	52	185	76	6	63	10	5	343	450	95	19	305	226	1052
635	probe_cstm_P_relictum_0717_3232	164	174	280	1004	224	217	42	136	63	8	38	7	1	298	407	71	15	284	214	870
636	probe_cstm_P_relictum_0717_3231	125	160	239	746	186	186	42	130	51	5	34	4	0	240	323	53	10	215	150	695
637	probe_cstm_P_relictum_0717_3230	120	143	217	603	174	184	28	134	37	0	34	5	4	212	308	46	8	153	140	688
638	probe_cstm_P_relictum_0717_3229	120	121	178	474	146	161	26	140	29	0	36	9	10	177	229	40	5	131	106	644
639	probe_cstm_P_relictum_0717_3228	93	102	128	339	125	103	27	102	23	0	18	6	10	143	162	22	7	86	73	515
640	probe_cstm_P_relictum_0717_3227	46	84	72	123	50	46	10	43	10	0	8	1	6	73	60	8	10	34	23	276
641	probe_cstm_P_relictum_0717_3226	23	50	38	77	44	26	6	37	6	0	4	0	1	45	39	2	5	6	14	114
642	probe_cstm_P_relictum_0717_3225	21	28	20	48	22	20	2	33	4	0	4	3	1	28	29	2	3	8	12	60
643	probe_cstm_P_relictum_0717_20020	89	117	155	487	121	143	26	107	39	2	28	24	2	195	277	60	6	170	79	473
644	probe_cstm_P_relictum_0717_1639	135	177	218	721	183	220	33	167	49	2	45	28	2	295	412	65	8	237	166	607
645	probe_cstm_P_relictum_0717_1637	195	193	225	1088	326	317	52	245	79	0	70	24	6	383	553	99	6	342	346	1023
646	probe_cstm_P_relictum_0717_1636	179	194	212	1074	343	301	56	269	69	2	50	2	10	373	570	102	2	367	375	879
647	probe_cstm_P_relictum_0717_1635	168	180	229	1251	345	280	48	283	68	2	56	4	16	430	555	107	6	351	366	981
648	probe_cstm_P_relictum_0717_1634	200	180	292	1201	381	329	52	314	61	2	72	14	16	438	570	103	6	371	382	1080
649	probe_cstm_P_relictum_0717_1633	205	151	234	1250	355	319	41	263	59	5	65	8	8	398	536	93	12	285	316	1097
650	probe_cstm_P_relictum_0717_1632	172	139	254	1337	312	315	43	258	50	6	62	8	14	356	500	79	21	314	307	993
651	probe_cstm_P_relictum_0717_1631	121	120	234	1175	242	246	61	209	47	6	59	13	8	321	399	66	23	274	273	755
652	probe_cstm_P_relictum_0717_1630	92	90	173	794	141	144	47	139	29	3	32	12	2	193	269	39	20	168	165	474
653	probe_cstm_P_relictum_0717_20021	67	112	97	255	102	93	23	56	28	0	34	3	6	121	101	18	3	75	75	294
654	probe_cstm_P_relictum_0717_1640	56	112	94	259	100	94	23	60	28	0	36	3	6	124	102	18	3	76	74	304
655	probe_cstm_P_relictum_0717_1638	178	191	245	985	257	311	36	238	75	0	64	32	2	390	553	104	11	333	277	951
656	probe_cstm_P_relictum_0717_7545	66	56	115	439	137	107	16	74	20	0	16	17	0	147	149	46	6	1	2	240
657	probe_cstm_P_relictum_0717_7546	147	82	182	735	265	208	44	164	29	2	34	18	2	243	255	68	12	14	16	470
658	probe_cstm_P_relictum_0717_7547	188	162	237	961	344	253	55	288	45	6	58	11	4	337	356	63	10	128	112	710
659	probe_cstm_P_relictum_0717_7548	225	215	323	1244	409	266	65	359	81	6	59	6	16	403	511	76	4	273	254	964
660	probe_cstm_P_relictum_0717_7549	162	159	239	1009	318	218	39	267	70	2	36	12	14	320	425	59	0	295	242	866
661	probe_cstm_P_relictum_0717_20629	102	131	175	848	243	166	33	183	49	2	30	10	14	232	300	39	0	207	183	655
662	probe_cstm_P_relictum_0717_7550	37	36	36	333	56	39	10	38	15	1	6	0	8	79	99	8	0	50	38	222
663	probe_cstm_P_relictum_0717_7554	94	112	188	507	213	206	24	185	46	2	45	3	4	228	251	42	6	219	242	893
664	probe_cstm_P_relictum_0717_7556	60	97	91	317	163	121	27	106	31	1	26	6	6	152	123	33	2	128	152	542
665	probe_cstm_P_relictum_0717_7557	84	109	132	593	129	144	23	137	31	6	26	12	14	137	195	44	0	166	167	387
666	probe_cstm_P_relictum_0717_7558	157	219	252	854	250	269	42	253	36	10	49	8	14	278	313	71	0	243	239	718
667	probe_cstm_P_relictum_0717_7559	202	282	362	1050	329	356	52	323	45	13	55	11	15	373	388	79	4	246	225	899
668	probe_cstm_P_relictum_0717_7560	213	306	365	770	353	340	64	347	68	16	45	15	6	403	369	75	15	197	178	934
669	probe_cstm_P_relictum_0717_7561	258	309	362	772	347	336	74	334	91	6	75	12	11	397	397	70	24	206	188	1034
670	probe_cstm_P_relictum_0717_7562	265	362	384	848	360	353	87	349	98	5	98	18	14	417	407	96	21	243	213	1078
671	probe_cstm_P_relictum_0717_7563	192	360	386	886	335	347	75	288	95	6	96	13	11	414	435	102	15	230	190	1015
672	probe_cstm_P_relictum_0717_7564	136	236	290	716	272	266	34	239	75	6	64	11	7	317	362	72	6	149	169	703
673	probe_cstm_P_relictum_0717_7565	223	225	309	552	318	287	57	290	74	2	57	26	12	298	325	71	19	150	163	664
674	probe_cstm_P_relictum_0717_7566	262	258	412	930	442	388	75	364	79	2	80	24	18	403	406	93	24	255	251	776
675	probe_cstm_P_relictum_0717_7567	264	283	487	1074	491	406	85	355	73	4	97	14	29	460	475	97	24	330	267	931
676	probe_cstm_P_relictum_0717_7568	192	200	411	1061	427	310	92	287	51	9	95	6	20	407	460	87	9	324	223	885
677	probe_cstm_P_relictum_0717_7569	154	220	366	992	352	294	70	253	42	7	67	10	14	350	453	77	0	269	193	827
678	probe_cstm_P_relictum_0717_7570	162	219	339	918	304	256	59	267	48	6	76	18	3	307	375	76	6	254	155	756
679	probe_cstm_P_relictum_0717_7571	173	173	322	780	256	242	41	269	44	1	57	27	4	283	309	64	6	183	110	687
680	probe_cstm_P_relictum_0717_7572	208	279	391	998	329	312	74	314	73	5	58	36	9	380	394	80	12	209	146	966
681	probe_cstm_P_relictum_0717_7573	229	319	406	1256	427	325	75	413	87	5	79	29	22	495	554	75	15	258	159	1205
682	probe_cstm_P_relictum_0717_7574	164	253	304	1021	331	264	66	322	68	0	64	14	17	410	458	50	10	205	129	877
683	probe_cstm_P_relictum_0717_20630	134	208	235	769	278	204	58	271	57	0	59	6	16	344	380	44	10	161	86	670
684	probe_cstm_P_relictum_0717_16030	74	145	151	681	194	190	37	146	23	1	36	20	8	215	265	63	14	192	210	729
685	probe_cstm_P_relictum_0717_16031	100	207	199	1110	280	310	49	228	41	3	50	18	6	311	404	124	18	308	299	931
686	probe_cstm_P_relictum_0717_16032	88	196	219	1446	295	364	55	267	41	0	51	17	13	416	453	127	19	379	347	944
687	probe_cstm_P_relictum_0717_16033	74	168	207	1571	316	345	65	237	39	0	31	10	20	483	546	124	17	386	360	944
688	probe_cstm_P_relictum_0717_16034	83	145	196	1538	335	375	53	219	47	0	34	8	17	452	531	118	7	376	349	962
689	probe_cstm_P_relictum_0717_16035	152	175	214	1643	349	365	51	196	67	0	41	10	24	431	551	103	9	358	313	1080
690	probe_cstm_P_relictum_0717_16036	168	144	216	1332	339	351	49	188	65	3	54	16	17	414	504	79	5	381	312	962
691	probe_cstm_P_relictum_0717_21675	107	113	183	925	211	257	39	139	34	3	27	14	12	320	348	46	8	276	182	607
692	probe_cstm_P_relictum_0717_20998	36	38	83	121	74	79	23	70	16	12	21	11	23	83	103	31	9	60	52	157
693	probe_cstm_P_relictum_0717_10271	39	48	91	149	81	84	31	79	17	15	27	13	23	96	114	30	12	73	56	187
694	probe_cstm_P_relictum_0717_10270	45	44	94	188	82	96	33	75	16	8	26	3	13	92	121	23	12	69	59	187
695	probe_cstm_P_relictum_0717_10269	74	28	70	129	57	88	127	60	71	90	103	109	132	71	85	115	65	46	44	120
696	probe_cstm_P_relictum_0717_10268	127	50	88	141	70	108	204	92	139	167	172	187	230	98	99	191	179	58	61	164
697	probe_cstm_P_relictum_0717_10267	60	64	81	184	91	88	71	92	63	66	64	50	68	134	130	80	86	67	63	125
698	probe_cstm_P_relictum_0717_10266	31	68	82	199	117	81	11	67	19	3	19	3	5	129	166	27	6	74	59	128
699	probe_cstm_P_relictum_0717_10265	50	73	89	230	140	112	13	81	22	2	23	5	5	135	182	25	4	84	72	173
700	probe_cstm_P_relictum_0717_10264	42	63	65	295	87	76	7	57	20	0	10	4	5	92	139	16	0	63	65	217
701	probe_cstm_P_relictum_0717_10263	41	69	82	368	86	81	10	69	35	1	14	2	4	90	123	8	2	61	76	258
702	probe_cstm_P_relictum_0717_10262	48	49	86	277	77	106	14	65	33	1	10	1	3	90	115	13	1	61	59	212
703	probe_cstm_P_relictum_0717_10261	36	35	69	232	76	93	8	51	18	4	6	2	2	87	108	16	0	68	60	176
704	probe_cstm_P_relictum_0717_10260	49	78	72	289	78	100	7	73	30	3	10	3	2	103	123	14	0	68	65	215
705	probe_cstm_P_relictum_0717_10259	88	128	124	462	133	145	16	140	39	3	16	2	4	175	169	21	4	112	115	281
706	probe_cstm_P_relictum_0717_10258	116	181	194	817	255	284	24	205	57	0	39	1	11	287	325	62	8	247	208	576
707	probe_cstm_P_relictum_0717_10257	133	174	214	830	302	320	32	202	58	0	34	2	17	359	379	76	23	273	241	645
708	probe_cstm_P_relictum_0717_10256	114	189	198	722	257	295	31	165	55	0	25	5	11	317	361	69	28	262	219	608
709	probe_cstm_P_relictum_0717_10255	49	128	115	326	149	129	10	103	39	0	17	6	9	174	185	30	12	146	120	373
710	probe_cstm_P_relictum_0717_10253	33	40	41	114	49	43	4	39	15	1	4	4	1	33	73	5	4	28	27	111
711	probe_cstm_P_relictum_0717_10252	61	91	71	251	71	86	6	79	20	7	9	4	1	63	118	10	1	53	55	251
712	probe_cstm_P_relictum_0717_10251	80	134	131	413	118	141	16	101	31	7	13	3	3	167	197	20	3	124	94	376
713	probe_cstm_P_relictum_0717_10250	70	123	138	473	140	152	24	111	42	6	17	2	4	213	239	15	0	156	114	449
714	probe_cstm_P_relictum_0717_19800	107	113	142	414	136	142	15	101	31	0	21	3	9	199	208	31	2	168	100	379
715	probe_cstm_P_relictum_0717_19807	107	113	142	414	136	142	15	101	31	0	21	3	9	199	208	31	2	168	100	379
716	probe_cstm_P_relictum_0717_19801	124	128	163	548	177	189	40	132	39	1	31	6	8	246	242	37	16	191	117	516
717	probe_cstm_P_relictum_0717_19808	124	128	163	548	177	189	40	132	39	1	31	6	8	246	242	37	16	191	117	516
718	probe_cstm_P_relictum_0717_19802	92	132	176	584	168	173	45	151	52	2	29	8	0	231	237	39	19	162	95	632
719	probe_cstm_P_relictum_0717_19809	92	132	176	584	168	173	45	151	52	2	29	8	0	231	237	39	19	162	95	632
720	probe_cstm_P_relictum_0717_19803	94	140	163	651	192	191	38	142	52	2	25	8	4	231	251	44	4	144	126	657
721	probe_cstm_P_relictum_0717_19810	94	140	163	651	192	191	38	142	52	2	25	8	4	231	251	44	4	144	126	657
722	probe_cstm_P_relictum_0717_19804	119	156	180	901	236	220	40	183	49	1	36	13	6	316	357	66	5	213	154	916
723	probe_cstm_P_relictum_0717_19811	119	156	180	901	236	220	40	183	49	1	36	13	6	316	357	66	5	213	154	916
724	probe_cstm_P_relictum_0717_19805	102	179	166	909	213	181	26	158	51	0	22	8	6	317	321	62	4	239	145	874
725	probe_cstm_P_relictum_0717_19812	102	179	166	909	213	181	26	158	51	0	22	8	6	317	321	62	4	239	145	874
726	probe_cstm_P_relictum_0717_19806	75	124	116	609	124	120	14	113	32	0	18	6	5	202	213	38	4	181	98	595
727	probe_cstm_P_relictum_0717_19813	75	124	116	609	124	120	14	113	32	0	18	6	5	202	213	38	4	181	98	595
728	probe_cstm_P_relictum_0717_22165	81	121	115	545	109	107	13	95	37	0	18	6	6	181	199	34	6	160	98	575
729	probe_cstm_P_relictum_0717_22166	81	121	115	545	109	107	13	95	37	0	18	6	6	181	199	34	6	160	98	575
730	probe_cstm_P_relictum_0717_2707	27	55	52	124	46	48	10	41	7	1	3	1	2	54	48	9	5	37	27	146
731	probe_cstm_P_relictum_0717_2708	42	78	78	198	69	78	10	61	14	0	6	2	0	81	69	16	5	46	46	208
732	probe_cstm_P_relictum_0717_2709	42	82	68	208	59	85	14	53	9	0	4	3	0	74	70	14	3	33	54	163
733	probe_cstm_P_relictum_0717_2710	28	60	44	119	49	62	15	35	9	0	6	2	0	67	70	5	2	47	43	129
734	probe_cstm_P_relictum_0717_2711	21	72	33	104	46	59	10	34	9	0	4	1	0	73	64	6	3	45	38	120
735	probe_cstm_P_relictum_0717_20142	20	70	26	99	46	56	10	34	9	0	4	0	0	72	60	6	3	44	38	113
736	probe_cstm_P_relictum_0717_20426	63	168	189	808	155	196	25	142	55	0	34	11	15	214	243	34	4	185	140	570
737	probe_cstm_P_relictum_0717_5617	59	165	192	804	154	186	26	137	53	0	37	12	14	217	243	28	5	180	142	548
738	probe_cstm_P_relictum_0717_20427	83	93	118	553	151	185	32	126	41	2	25	0	0	233	230	46	6	137	129	407
739	probe_cstm_P_relictum_0717_5668	83	101	120	580	168	201	34	131	43	2	31	0	0	245	239	48	6	153	139	430
740	probe_cstm_P_relictum_0717_5667	113	172	196	1050	267	290	45	206	53	2	46	2	4	403	353	84	6	267	204	711
741	probe_cstm_P_relictum_0717_5666	105	138	185	1056	280	255	52	193	61	1	64	4	8	339	345	74	8	251	211	698
742	probe_cstm_P_relictum_0717_5665	97	108	156	910	260	194	58	161	45	2	58	7	4	258	297	48	5	190	174	523
743	probe_cstm_P_relictum_0717_5664	111	84	155	679	187	175	57	141	33	2	42	10	10	215	282	39	9	153	163	543
744	probe_cstm_P_relictum_0717_5663	76	64	149	547	158	150	22	125	22	2	32	6	8	207	234	36	11	129	137	419
745	probe_cstm_P_relictum_0717_5662	56	115	175	458	152	167	38	143	29	4	50	3	2	232	249	45	15	135	138	395
746	probe_cstm_P_relictum_0717_5661	78	151	199	667	187	232	49	159	38	4	59	8	8	284	342	59	14	211	156	563
747	probe_cstm_P_relictum_0717_5660	99	140	184	656	181	234	56	153	38	4	62	13	6	279	321	60	12	231	142	631
748	probe_cstm_P_relictum_0717_5659	73	106	125	554	149	161	42	114	34	0	30	11	4	184	192	33	1	121	90	539
749	probe_cstm_P_relictum_0717_5658	52	84	91	437	98	105	23	92	24	0	20	10	4	125	151	15	0	79	76	404
750	probe_cstm_P_relictum_0717_5657	61	78	101	357	105	89	17	62	27	0	10	9	4	127	169	21	4	82	59	360
751	probe_cstm_P_relictum_0717_5656	84	116	138	413	133	118	24	91	26	11	12	9	6	158	216	35	8	147	98	442
752	probe_cstm_P_relictum_0717_5655	129	156	175	558	209	186	37	138	40	10	17	7	8	239	293	75	10	235	156	530
753	probe_cstm_P_relictum_0717_5654	128	142	187	626	200	184	35	146	45	9	23	7	6	227	267	63	8	186	139	510
754	probe_cstm_P_relictum_0717_5653	103	127	158	483	152	149	14	135	47	3	19	5	2	168	239	25	4	135	99	383
755	probe_cstm_P_relictum_0717_5652	76	102	183	635	143	127	24	131	29	2	22	7	4	157	237	35	4	84	102	386
756	probe_cstm_P_relictum_0717_5651	86	122	205	622	177	144	28	142	22	0	26	5	4	188	234	42	2	81	126	443
757	probe_cstm_P_relictum_0717_5650	87	149	172	514	169	128	29	140	18	0	26	8	4	174	204	29	2	47	101	538
758	probe_cstm_P_relictum_0717_5649	79	123	145	458	138	116	18	98	22	0	22	4	4	144	161	24	6	62	84	496
759	probe_cstm_P_relictum_0717_5648	66	114	134	361	108	84	18	82	27	0	14	5	4	113	135	28	4	56	80	409
760	probe_cstm_P_relictum_0717_5647	62	64	122	370	100	107	22	110	31	0	13	0	2	122	116	21	2	87	76	353
761	probe_cstm_P_relictum_0717_5646	85	56	117	391	114	124	30	120	30	0	21	0	2	151	140	22	5	123	102	317
762	probe_cstm_P_relictum_0717_5645	109	102	158	595	172	199	31	148	33	0	37	17	3	236	222	35	8	198	145	479
763	probe_cstm_P_relictum_0717_5644	141	158	226	777	222	229	39	176	32	0	58	28	16	288	299	40	3	251	152	611
764	probe_cstm_P_relictum_0717_5643	116	168	237	705	202	203	32	137	31	0	44	31	17	255	296	43	1	206	146	563
765	probe_cstm_P_relictum_0717_5642	89	125	154	272	144	106	18	87	24	0	18	12	17	145	184	23	1	107	83	305
766	probe_cstm_P_relictum_0717_5641	49	68	77	266	78	70	22	50	20	0	11	3	7	100	86	10	0	58	38	151
767	probe_cstm_P_relictum_0717_5640	43	67	85	376	93	81	24	79	31	0	21	5	4	141	145	21	4	96	58	263
768	probe_cstm_P_relictum_0717_5639	53	84	103	481	128	124	28	88	37	1	30	6	0	192	185	26	3	134	102	346
769	probe_cstm_P_relictum_0717_5638	40	85	99	417	114	105	18	96	37	0	20	5	0	165	135	28	5	120	101	322
770	probe_cstm_P_relictum_0717_5637	31	66	97	283	91	73	7	79	31	8	23	3	8	113	80	27	23	78	70	192
771	probe_cstm_P_relictum_0717_5636	24	36	75	164	50	38	3	47	17	2	8	2	2	61	52	13	5	32	27	115
772	probe_cstm_P_relictum_0717_5635	20	32	79	237	58	42	16	38	14	0	10	0	2	77	78	8	0	43	43	166
773	probe_cstm_P_relictum_0717_5634	86	58	147	566	135	121	36	104	31	4	26	2	2	159	215	28	0	94	99	347
774	probe_cstm_P_relictum_0717_5633	120	99	199	920	206	194	37	180	44	4	51	11	15	266	391	54	2	209	164	707
775	probe_cstm_P_relictum_0717_5632	123	132	244	1193	280	268	46	219	57	4	52	23	26	344	476	70	6	305	236	951
776	probe_cstm_P_relictum_0717_5631	119	157	252	1375	296	307	48	230	67	4	43	16	31	400	510	69	9	366	277	1131
777	probe_cstm_P_relictum_0717_5630	127	158	259	1329	280	335	42	220	87	0	48	17	22	392	442	70	12	351	248	1063
778	probe_cstm_P_relictum_0717_5629	110	117	185	1017	214	245	21	190	62	0	56	11	6	298	326	47	9	256	178	919
779	probe_cstm_P_relictum_0717_5628	78	72	138	740	136	151	17	125	35	0	37	11	4	211	208	28	7	131	113	585
780	probe_cstm_P_relictum_0717_5627	41	49	95	257	69	68	5	60	13	0	28	6	4	101	151	19	2	37	51	283
781	probe_cstm_P_relictum_0717_5626	48	96	127	318	143	117	20	88	25	0	33	1	8	152	197	31	0	94	100	312
782	probe_cstm_P_relictum_0717_5625	60	123	164	489	178	161	31	112	40	1	38	4	8	216	260	37	0	152	142	436
783	probe_cstm_P_relictum_0717_5624	48	123	135	422	167	140	35	114	36	0	23	3	11	190	195	30	3	132	128	408
784	probe_cstm_P_relictum_0717_5623	67	95	111	444	125	114	15	91	35	0	12	4	8	128	188	28	4	99	83	353
785	probe_cstm_P_relictum_0717_5622	88	150	168	704	185	195	17	112	45	0	26	5	4	232	343	46	12	187	118	557
786	probe_cstm_P_relictum_0717_5621	115	196	222	1064	284	270	25	143	53	8	41	7	2	372	485	69	14	278	191	733
787	probe_cstm_P_relictum_0717_5620	113	212	225	1126	322	309	31	184	49	8	47	9	8	399	470	66	6	267	201	753
788	probe_cstm_P_relictum_0717_5619	119	172	224	1239	288	314	35	215	59	1	34	18	6	369	419	83	11	307	212	835
789	probe_cstm_P_relictum_0717_5618	94	144	192	1205	269	257	39	209	55	4	27	32	2	354	367	65	11	305	196	862
790	probe_cstm_P_relictum_0717_20428	42	66	77	198	88	68	14	64	14	0	22	13	0	117	109	14	1	85	49	230
791	probe_cstm_P_relictum_0717_5669	42	69	74	192	87	64	14	63	14	0	20	12	0	114	108	14	1	84	49	235
792	probe_cstm_P_relictum_0717_4530	86	98	99	438	116	143	26	88	29	0	26	4	7	161	141	23	5	109	94	387
793	probe_cstm_P_relictum_0717_4531	113	111	120	531	142	187	31	112	42	2	32	5	7	197	170	39	5	128	96	473
794	probe_cstm_P_relictum_0717_4532	91	91	125	415	118	136	33	108	46	3	25	4	4	165	170	47	0	89	80	447
795	probe_cstm_P_relictum_0717_4533	75	85	116	347	107	84	31	68	38	0	20	1	3	130	135	26	0	67	74	305
796	probe_cstm_P_relictum_0717_4534	74	90	135	468	157	136	38	83	35	1	26	2	5	168	215	38	2	136	106	439
797	probe_cstm_P_relictum_0717_4535	91	125	188	713	201	183	36	151	43	4	41	8	6	249	291	36	7	191	128	515
798	probe_cstm_P_relictum_0717_4536	94	133	226	912	242	217	31	181	44	1	47	3	3	329	328	43	8	213	148	460
799	probe_cstm_P_relictum_0717_4537	145	140	281	1210	291	269	52	192	66	0	64	6	2	383	409	63	11	291	207	651
800	probe_cstm_P_relictum_0717_4538	100	90	228	1018	234	221	44	155	53	0	52	7	8	312	342	51	6	234	185	580
801	probe_cstm_P_relictum_0717_4539	62	70	138	578	123	110	17	90	26	0	39	6	12	158	198	18	0	121	94	322
802	probe_cstm_P_relictum_0717_4540	36	47	51	174	56	46	6	56	8	0	7	2	10	81	77	4	3	34	34	160
803	probe_cstm_P_relictum_0717_4541	40	77	60	187	73	82	10	69	35	1	4	2	8	88	85	7	1	37	47	242
804	probe_cstm_P_relictum_0717_4542	96	156	129	412	191	171	27	111	50	2	24	7	5	179	227	30	1	150	115	497
805	probe_cstm_P_relictum_0717_4543	108	172	154	594	238	232	29	132	60	4	23	15	4	242	301	48	1	212	138	576
806	probe_cstm_P_relictum_0717_4544	98	138	176	598	217	221	24	138	52	4	16	17	5	247	296	48	1	191	133	515
807	probe_cstm_P_relictum_0717_4545	89	114	167	574	180	195	21	132	37	0	23	9	6	224	252	45	4	152	140	450
808	probe_cstm_P_relictum_0717_4546	74	92	165	546	189	151	18	115	37	0	20	8	8	200	210	43	6	134	129	464
809	probe_cstm_P_relictum_0717_4547	85	82	118	362	138	108	14	71	19	2	17	5	9	131	152	33	4	90	80	370
810	probe_cstm_P_relictum_0717_4548	57	97	97	264	97	107	23	65	21	0	8	3	4	114	133	19	2	67	40	302
811	probe_cstm_P_relictum_0717_4549	69	107	112	358	96	135	33	81	18	0	8	4	9	145	161	24	3	79	50	299
812	probe_cstm_P_relictum_0717_4550	61	104	120	369	96	111	36	96	17	3	9	3	6	138	171	19	2	80	51	275
813	probe_cstm_P_relictum_0717_4551	81	107	130	416	107	105	22	124	20	3	18	5	3	152	208	18	3	84	51	355
814	probe_cstm_P_relictum_0717_4552	86	90	123	454	110	120	36	133	16	2	28	4	8	147	194	30	3	108	54	365
815	probe_cstm_P_relictum_0717_4553	110	74	133	450	120	144	40	132	23	1	35	1	10	154	195	45	1	136	74	362
816	probe_cstm_P_relictum_0717_4554	63	34	96	321	111	104	21	87	16	0	13	4	3	138	124	26	0	98	65	253
817	probe_cstm_P_relictum_0717_4555	41	41	63	201	68	73	18	73	14	3	14	5	2	85	106	9	4	50	44	167
818	probe_cstm_P_relictum_0717_4556	28	45	44	174	47	55	5	58	10	1	13	1	2	94	91	5	6	36	29	154
819	probe_cstm_P_relictum_0717_4557	25	62	56	208	62	71	11	72	20	2	16	0	2	99	107	13	6	30	32	204
820	probe_cstm_P_relictum_0717_4558	32	72	60	317	78	103	17	59	24	2	18	2	4	106	118	15	4	28	48	243
821	probe_cstm_P_relictum_0717_4559	33	79	88	350	80	112	23	56	29	0	23	2	4	110	142	16	6	59	61	256
822	probe_cstm_P_relictum_0717_4560	38	77	93	310	77	100	16	56	24	1	25	2	2	80	145	13	4	50	57	222
823	probe_cstm_P_relictum_0717_20306	36	49	65	182	66	69	10	41	16	2	11	0	2	55	104	8	4	42	35	143
824	probe_cstm_P_relictum_0717_21086	114	149	232	915	285	265	46	167	65	0	32	16	4	305	372	79	6	297	203	857
825	probe_cstm_P_relictum_0717_10935	129	160	243	1015	308	285	50	183	70	1	32	24	4	341	417	85	7	335	228	965
826	probe_cstm_P_relictum_0717_10934	108	147	285	1108	302	310	62	208	80	3	51	13	4	353	425	90	9	324	239	899
827	probe_cstm_P_relictum_0717_10933	74	131	234	928	253	217	41	202	65	3	50	8	2	260	357	74	13	226	168	761
828	probe_cstm_P_relictum_0717_10932	61	130	203	569	182	146	29	154	25	3	43	6	2	174	264	48	7	116	125	462
829	probe_cstm_P_relictum_0717_10931	49	112	149	495	148	146	18	128	13	1	24	2	1	156	207	26	4	105	90	394
830	probe_cstm_P_relictum_0717_10930	54	118	125	497	126	160	26	105	13	1	11	3	4	204	192	21	1	122	81	393
831	probe_cstm_P_relictum_0717_10929	68	103	160	685	132	171	34	127	20	1	22	11	7	267	224	18	7	172	103	415
832	probe_cstm_P_relictum_0717_10928	82	139	171	895	206	168	37	145	38	3	26	12	7	325	342	56	7	258	179	513
833	probe_cstm_P_relictum_0717_10927	107	141	170	1001	244	217	37	177	70	10	36	21	6	390	432	84	2	298	243	651
834	probe_cstm_P_relictum_0717_10926	87	145	172	803	240	193	38	169	68	13	30	16	4	322	382	80	2	260	213	592
835	probe_cstm_P_relictum_0717_10925	76	118	97	421	132	135	28	111	49	11	26	12	2	184	243	39	0	153	132	390
836	probe_cstm_P_relictum_0717_10924	46	58	52	152	53	49	21	35	15	4	12	6	0	68	96	10	2	44	43	176
837	probe_cstm_P_relictum_0717_11359	81	143	132	586	159	179	17	153	27	3	23	12	9	186	235	36	6	159	138	293
838	probe_cstm_P_relictum_0717_11360	65	177	163	759	207	210	27	167	21	3	32	18	13	255	295	43	9	208	159	377
839	probe_cstm_P_relictum_0717_11361	74	213	196	1101	249	235	34	206	42	1	53	6	17	301	348	52	9	253	211	594
840	probe_cstm_P_relictum_0717_11362	83	213	219	1446	297	244	38	211	52	0	60	4	12	355	384	71	6	284	236	820
841	probe_cstm_P_relictum_0717_11363	85	261	300	1786	319	320	32	233	63	1	68	10	13	426	494	113	9	331	281	982
842	probe_cstm_P_relictum_0717_11364	94	265	301	1748	311	338	30	254	72	4	71	16	12	434	482	115	14	370	290	994
843	probe_cstm_P_relictum_0717_11365	92	210	264	1356	284	339	52	227	83	4	69	14	10	453	457	95	15	350	292	855
844	probe_cstm_P_relictum_0717_11366	82	158	199	847	199	228	47	182	51	3	38	8	7	331	337	56	8	251	191	701
845	probe_cstm_P_relictum_0717_11367	67	134	145	635	134	155	44	121	36	2	34	4	10	210	223	45	5	142	122	517
846	probe_cstm_P_relictum_0717_11368	83	122	172	775	191	181	29	153	45	2	30	7	15	239	277	49	17	152	133	526
847	probe_cstm_P_relictum_0717_11369	96	183	243	1219	269	279	42	246	58	0	45	12	12	357	465	74	19	255	226	772
848	probe_cstm_P_relictum_0717_11370	81	193	261	1213	272	294	49	249	64	0	48	15	8	354	475	77	17	261	263	758
849	probe_cstm_P_relictum_0717_11371	60	128	153	803	180	200	39	166	43	0	32	20	5	230	283	43	9	137	148	510
850	probe_cstm_P_relictum_0717_21152	55	111	133	698	166	179	28	151	41	0	32	16	5	205	239	38	4	119	128	474
851	probe_cstm_P_relictum_0717_11358	69	51	64	262	80	113	12	54	21	4	10	14	1	87	110	18	11	87	59	150
852	probe_cstm_P_relictum_0717_21359	27	68	92	111	69	45	14	64	5	2	5	9	2	108	84	28	2	47	38	178
853	probe_cstm_P_relictum_0717_13413	28	70	93	111	69	45	15	64	5	2	5	9	2	110	85	28	2	47	38	179
854	probe_cstm_P_relictum_0717_21360	30	50	34	149	63	41	18	34	14	0	10	0	0	76	86	8	2	32	24	178
855	probe_cstm_P_relictum_0717_13414	45	53	49	163	72	54	20	33	15	1	10	0	0	92	100	10	4	34	24	228
856	probe_cstm_P_relictum_0717_21361	88	61	100	248	101	55	7	52	24	0	6	2	0	126	134	11	3	44	47	327
857	probe_cstm_P_relictum_0717_13454	99	68	112	301	111	71	8	65	38	0	5	6	2	157	146	12	4	49	62	356
858	probe_cstm_P_relictum_0717_13453	85	68	78	234	89	70	5	55	28	0	9	7	2	125	99	9	6	47	58	272
859	probe_cstm_P_relictum_0717_13452	49	52	59	169	51	58	7	61	22	0	7	7	2	79	52	6	5	34	43	257
860	probe_cstm_P_relictum_0717_13451	42	59	57	194	44	59	17	54	14	0	5	3	0	70	75	12	0	42	56	250
861	probe_cstm_P_relictum_0717_13450	72	114	103	365	114	103	23	83	21	0	14	2	4	150	162	31	2	95	95	373
862	probe_cstm_P_relictum_0717_13449	80	133	118	395	137	109	19	91	21	0	15	0	4	157	182	29	4	90	103	355
863	probe_cstm_P_relictum_0717_13448	51	88	70	234	103	63	11	69	17	0	8	0	4	92	97	15	0	54	59	180
864	probe_cstm_P_relictum_0717_13447	38	41	40	90	28	31	2	26	10	1	4	0	0	37	24	4	0	9	5	94
865	probe_cstm_P_relictum_0717_13446	44	68	51	132	55	54	5	42	15	1	15	2	1	87	66	15	0	35	20	200
866	probe_cstm_P_relictum_0717_13445	58	92	77	302	87	87	12	74	17	2	22	4	0	120	114	22	1	79	36	272
867	probe_cstm_P_relictum_0717_13444	65	131	120	422	144	117	18	112	15	1	32	6	0	165	180	32	2	106	84	343
868	probe_cstm_P_relictum_0717_13443	83	144	118	568	162	131	28	121	9	1	27	16	5	145	220	30	4	130	110	360
869	probe_cstm_P_relictum_0717_13442	83	151	131	505	150	159	33	96	23	1	17	14	9	141	204	25	1	131	125	427
870	probe_cstm_P_relictum_0717_13441	68	98	102	342	110	114	25	61	32	0	10	14	7	118	166	12	0	104	90	325
871	probe_cstm_P_relictum_0717_13440	38	48	67	131	50	46	11	25	28	0	2	3	2	82	80	5	2	46	48	151
872	probe_cstm_P_relictum_0717_13439	31	48	53	67	41	33	5	18	20	2	14	4	1	45	62	22	0	24	30	177
873	probe_cstm_P_relictum_0717_13438	31	67	64	112	80	52	8	38	21	2	19	6	2	79	82	24	2	38	40	238
874	probe_cstm_P_relictum_0717_13437	57	65	76	190	94	76	17	62	23	0	34	5	1	77	111	13	4	42	55	308
875	probe_cstm_P_relictum_0717_13436	50	43	88	234	104	82	24	71	16	0	26	1	1	107	132	8	5	33	53	271
876	probe_cstm_P_relictum_0717_13435	88	56	113	443	141	120	20	71	28	2	27	0	0	171	176	27	4	93	57	322
877	probe_cstm_P_relictum_0717_13434	94	48	109	410	120	114	19	72	33	4	21	0	0	156	160	24	2	90	59	269
878	probe_cstm_P_relictum_0717_13433	73	39	77	319	78	96	17	65	21	7	16	1	0	116	132	26	4	59	46	184
879	probe_cstm_P_relictum_0717_13432	56	29	49	245	50	62	17	56	7	8	10	3	2	74	88	19	6	35	33	185
880	probe_cstm_P_relictum_0717_13431	85	62	88	456	115	105	33	67	21	6	10	7	6	134	170	39	8	85	88	366
881	probe_cstm_P_relictum_0717_13430	129	114	148	910	205	167	57	128	46	5	19	8	16	210	318	59	9	176	170	622
882	probe_cstm_P_relictum_0717_13429	108	113	214	1164	239	233	61	172	68	3	34	8	10	246	410	67	8	246	218	800
883	probe_cstm_P_relictum_0717_13427	99	139	224	1463	252	288	57	209	67	0	62	13	7	332	472	68	14	265	277	770
884	probe_cstm_P_relictum_0717_13426	129	158	217	1704	339	344	45	290	81	0	77	12	8	440	561	77	13	357	367	853
885	probe_cstm_P_relictum_0717_13425	110	159	254	1576	351	408	50	271	75	0	69	12	19	474	576	81	4	437	398	846
886	probe_cstm_P_relictum_0717_13424	170	170	320	2156	433	472	86	329	99	5	78	30	30	588	693	109	12	571	524	1251
887	probe_cstm_P_relictum_0717_13423	265	335	511	3544	688	694	146	496	180	6	120	35	31	973	1133	182	16	914	795	2456
888	probe_cstm_P_relictum_0717_13422	319	434	589	4273	782	778	165	551	209	7	131	34	34	1108	1300	214	33	1043	901	3112
889	probe_cstm_P_relictum_0717_13421	222	329	400	2938	598	602	91	457	171	6	93	8	22	754	941	171	38	774	646	2169
890	probe_cstm_P_relictum_0717_13420	145	186	226	1832	387	331	45	275	71	5	55	13	12	391	570	109	22	402	372	951
891	probe_cstm_P_relictum_0717_13419	124	129	243	1644	332	359	53	247	65	3	47	19	10	340	490	98	13	333	276	897
892	probe_cstm_P_relictum_0717_13418	121	124	247	1438	290	358	48	209	66	0	50	24	14	324	460	79	8	304	233	784
893	probe_cstm_P_relictum_0717_13417	90	159	186	1213	241	296	47	163	65	0	52	11	14	280	418	70	6	287	231	748
894	probe_cstm_P_relictum_0717_13416	80	131	161	902	171	187	24	122	43	0	45	8	3	231	311	55	8	214	186	580
895	probe_cstm_P_relictum_0717_13415	47	76	90	342	67	64	12	43	28	0	5	2	6	120	139	13	6	62	61	312
896	probe_cstm_P_relictum_0717_13428	81	133	240	1356	260	264	64	196	68	0	50	9	6	274	439	62	6	256	239	729
897	probe_cstm_P_relictum_0717_11445	110	165	166	734	178	222	22	125	53	0	33	4	0	273	295	82	7	203	189	565
898	probe_cstm_P_relictum_0717_11446	133	200	233	1246	287	342	32	211	70	0	45	12	2	426	456	131	19	322	312	852
899	probe_cstm_P_relictum_0717_11447	134	182	202	1427	308	362	46	233	74	2	46	14	4	412	525	135	18	420	327	1054
900	probe_cstm_P_relictum_0717_11448	97	124	160	1125	229	232	53	183	53	2	42	16	7	300	402	97	11	351	239	826
901	probe_cstm_P_relictum_0717_21168	83	120	149	1042	220	211	47	172	52	2	40	16	5	274	381	87	11	323	228	777
902	probe_cstm_P_relictum_0717_21509	49	53	83	393	84	90	10	88	18	0	8	8	2	133	134	27	2	91	126	218
903	probe_cstm_P_relictum_0717_15126	83	70	138	594	140	151	13	115	22	0	19	8	6	187	248	45	3	184	174	371
904	probe_cstm_P_relictum_0717_15125	99	76	153	670	176	156	26	127	27	0	26	7	6	223	278	43	0	202	184	463
905	probe_cstm_P_relictum_0717_15124	110	88	155	743	173	151	33	122	21	0	18	4	5	217	294	44	0	174	169	498
906	probe_cstm_P_relictum_0717_15123	89	79	118	683	180	137	26	107	16	0	26	6	1	198	271	31	5	158	180	494
907	probe_cstm_P_relictum_0717_15122	81	73	69	600	122	110	21	88	16	0	26	6	2	148	232	32	5	150	122	397
908	probe_cstm_P_relictum_0717_4927	27	47	62	237	74	58	19	53	8	0	9	5	0	97	114	11	0	59	62	213
909	probe_cstm_P_relictum_0717_4929	92	155	204	930	268	247	35	220	60	1	69	21	2	309	413	56	13	275	244	821
910	probe_cstm_P_relictum_0717_4930	132	180	244	1189	316	275	36	273	71	3	51	22	0	359	503	71	25	347	295	933
911	probe_cstm_P_relictum_0717_4931	106	182	265	1061	320	264	42	267	71	4	41	16	4	429	474	88	17	315	272	864
912	probe_cstm_P_relictum_0717_4932	75	157	209	824	247	186	46	212	57	4	38	10	4	335	390	83	9	227	247	649
913	probe_cstm_P_relictum_0717_4933	99	174	183	701	240	208	48	210	37	3	47	13	3	303	311	70	11	174	161	525
914	probe_cstm_P_relictum_0717_4934	91	158	188	634	191	228	41	153	50	5	50	15	2	247	254	48	19	186	149	476
915	probe_cstm_P_relictum_0717_4935	99	182	203	920	251	271	39	167	61	6	67	13	8	285	354	69	16	230	181	688
916	probe_cstm_P_relictum_0717_20346	94	171	198	909	247	256	33	154	60	6	59	12	8	274	349	61	16	217	176	692
917	probe_cstm_P_relictum_0717_4936	100	116	148	600	148	162	42	98	33	1	36	0	15	260	216	35	4	159	119	533
918	probe_cstm_P_relictum_0717_20347	98	114	147	594	148	159	42	94	33	1	34	0	15	262	208	35	4	158	120	515
919	probe_cstm_P_relictum_0717_4937	37	60	69	153	48	62	2	40	12	0	8	0	4	69	59	14	2	43	23	158
920	probe_cstm_P_relictum_0717_20348	37	58	69	150	48	61	2	40	12	0	8	0	4	69	59	14	2	43	22	157
921	probe_cstm_P_relictum_0717_4928	57	114	152	614	163	171	32	145	39	1	50	13	2	214	284	35	4	188	151	645
922	probe_cstm_P_relictum_0717_20869	99	125	235	601	206	223	30	136	48	6	39	14	10	314	340	62	2	231	161	704
923	probe_cstm_P_relictum_0717_9303	126	147	267	787	275	287	33	179	54	6	43	14	11	390	437	79	4	286	224	927
924	probe_cstm_P_relictum_0717_9302	138	170	242	1050	321	307	40	217	54	6	41	12	12	448	512	94	14	351	279	1032
925	probe_cstm_P_relictum_0717_9301	121	168	237	1142	345	320	59	228	46	0	47	4	8	422	504	77	15	317	324	1030
926	probe_cstm_P_relictum_0717_9300	72	195	249	1223	314	324	63	223	42	0	48	8	7	391	480	88	14	333	305	920
927	probe_cstm_P_relictum_0717_9299	120	193	302	1552	333	338	70	240	51	0	42	8	16	403	524	102	20	364	292	1009
928	probe_cstm_P_relictum_0717_9298	155	172	313	1537	298	305	67	242	64	0	34	10	19	395	465	77	13	337	212	943
929	probe_cstm_P_relictum_0717_9297	125	117	249	1247	232	227	50	160	55	0	36	6	16	317	348	62	10	259	183	799
930	probe_cstm_P_relictum_0717_9296	90	110	180	803	190	166	32	109	43	0	22	6	6	224	238	40	12	179	146	530
931	probe_cstm_P_relictum_0717_9295	84	111	145	684	184	185	25	100	30	2	27	1	3	231	249	41	6	159	159	494
932	probe_cstm_P_relictum_0717_9294	96	109	166	801	214	234	19	144	42	2	31	1	1	278	301	44	6	208	208	657
933	probe_cstm_P_relictum_0717_9293	96	118	186	839	207	257	17	161	46	0	25	5	2	287	317	52	6	233	227	620
934	probe_cstm_P_relictum_0717_9292	84	99	145	605	137	186	10	111	36	1	17	4	3	198	188	40	4	160	142	410
935	probe_cstm_P_relictum_0717_6003	65	112	144	657	184	170	29	133	29	0	38	4	0	228	292	44	6	217	178	473
936	probe_cstm_P_relictum_0717_6004	86	174	254	1174	320	284	44	197	46	0	61	8	6	344	490	105	12	370	291	872
937	probe_cstm_P_relictum_0717_6005	119	183	281	1400	348	322	34	205	48	0	74	11	12	392	509	116	12	364	331	951
938	probe_cstm_P_relictum_0717_6006	116	181	275	1634	307	329	38	207	49	2	68	17	18	418	526	95	16	351	314	1012
939	probe_cstm_P_relictum_0717_6007	131	182	247	1396	305	335	48	191	49	2	43	10	14	468	506	104	12	374	286	871
940	probe_cstm_P_relictum_0717_6008	132	189	280	1549	350	367	51	231	67	2	55	8	18	539	549	107	13	430	321	992
941	probe_cstm_P_relictum_0717_6009	108	202	323	1383	328	360	45	206	70	0	68	4	20	464	524	121	13	403	356	984
942	probe_cstm_P_relictum_0717_6010	148	213	330	1298	330	348	63	224	81	6	62	6	14	426	523	123	11	385	351	931
943	probe_cstm_P_relictum_0717_6011	122	233	322	1438	324	331	64	251	68	6	60	9	7	424	555	103	12	357	367	964
944	probe_cstm_P_relictum_0717_6012	116	210	271	1531	318	286	48	261	68	1	57	5	9	409	557	106	12	354	339	745
945	probe_cstm_P_relictum_0717_6013	94	157	238	1354	295	262	40	222	54	2	47	11	8	420	487	103	8	381	290	685
946	probe_cstm_P_relictum_0717_6014	105	146	225	1238	310	274	38	208	67	3	49	20	10	435	462	80	11	386	280	684
947	probe_cstm_P_relictum_0717_6015	82	142	239	1202	294	274	38	195	71	1	60	15	9	420	472	108	11	323	231	610
948	probe_cstm_P_relictum_0717_6016	69	126	226	1224	267	282	36	194	66	1	56	13	10	413	498	101	10	321	233	717
949	probe_cstm_P_relictum_0717_6017	114	157	247	1423	304	297	39	206	69	2	72	21	8	439	519	92	15	347	282	757
950	probe_cstm_P_relictum_0717_6018	112	193	250	1539	295	318	47	235	64	4	48	19	14	426	558	81	18	362	279	858
951	probe_cstm_P_relictum_0717_6019	104	183	262	1648	363	302	45	234	57	2	36	25	20	425	580	77	19	386	279	931
952	probe_cstm_P_relictum_0717_6020	103	181	277	1689	330	309	56	279	65	2	46	25	14	436	569	79	17	366	254	984
953	probe_cstm_P_relictum_0717_6021	165	199	256	1439	335	315	38	298	57	2	57	18	10	413	553	63	16	291	231	859
954	probe_cstm_P_relictum_0717_6023	84	160	235	1076	277	225	43	236	41	2	45	2	10	332	430	48	6	270	230	777
955	probe_cstm_P_relictum_0717_6024	71	145	197	989	295	207	50	221	46	2	44	10	18	328	409	58	12	275	249	807
956	probe_cstm_P_relictum_0717_6025	114	167	198	1168	314	234	61	232	76	0	53	14	11	417	477	80	13	351	315	1004
957	probe_cstm_P_relictum_0717_6026	112	174	187	1083	310	255	55	229	73	0	53	18	14	458	494	85	12	360	293	807
958	probe_cstm_P_relictum_0717_6027	111	158	169	1237	280	275	74	216	52	0	44	9	12	407	489	95	8	353	267	777
959	probe_cstm_P_relictum_0717_6028	114	133	160	1336	248	277	65	216	46	2	40	10	4	344	430	84	9	320	244	784
960	probe_cstm_P_relictum_0717_6029	102	141	185	1266	270	278	62	196	35	2	39	11	6	324	437	94	14	292	229	921
961	probe_cstm_P_relictum_0717_20442	82	126	156	935	211	212	48	161	26	2	30	11	6	249	320	73	11	202	160	727
962	probe_cstm_P_relictum_0717_6030	99	99	103	399	120	100	25	94	43	1	25	3	10	167	152	27	2	146	103	443
963	probe_cstm_P_relictum_0717_20444	97	97	100	381	119	96	24	90	43	1	25	3	10	164	147	27	1	144	100	427
964	probe_cstm_P_relictum_0717_6031	31	59	63	213	68	40	12	79	8	2	12	8	0	58	94	12	4	57	33	297
965	probe_cstm_P_relictum_0717_20446	31	60	63	210	67	40	12	77	8	2	11	8	0	58	93	12	8	57	33	292
966	probe_cstm_P_relictum_0717_6022	149	146	219	1202	277	243	37	268	41	2	45	18	2	335	472	49	11	253	223	774
967	probe_cstm_P_relictum_0717_20832	18	36	46	53	33	23	4	18	2	0	4	2	2	37	42	2	4	9	22	64
968	probe_cstm_P_relictum_0717_9105	21	47	53	72	46	27	7	34	5	0	6	2	2	53	56	2	2	14	26	95
969	probe_cstm_P_relictum_0717_9104	25	62	65	113	65	61	11	31	12	0	5	1	0	71	72	6	8	23	31	192
970	probe_cstm_P_relictum_0717_9103	32	76	85	233	80	90	17	57	19	0	14	6	1	116	139	8	6	26	55	338
971	probe_cstm_P_relictum_0717_9102	47	97	101	300	87	103	17	63	27	0	21	6	2	117	183	8	1	46	93	379
972	probe_cstm_P_relictum_0717_9101	62	97	141	512	102	112	20	64	27	4	34	4	2	164	211	20	5	85	114	405
973	probe_cstm_P_relictum_0717_9100	86	87	174	684	138	149	29	85	36	6	40	10	3	216	317	30	7	156	147	462
974	probe_cstm_P_relictum_0717_9099	85	78	170	720	168	140	26	98	38	6	41	10	4	226	282	38	8	168	136	481
975	probe_cstm_P_relictum_0717_9098	59	50	105	418	106	83	22	70	31	2	29	4	5	115	149	21	4	105	81	375
976	probe_cstm_P_relictum_0717_9097	19	30	32	47	15	24	12	21	19	0	10	2	1	33	30	2	4	11	12	96
977	probe_cstm_P_relictum_0717_20619	360	323	482	1393	492	339	71	459	90	9	107	15	18	433	581	117	0	309	295	1145
978	probe_cstm_P_relictum_0717_7458	393	357	533	1537	576	368	77	526	110	11	125	16	18	495	651	139	1	348	334	1278
979	probe_cstm_P_relictum_0717_7457	349	361	571	1789	577	383	71	520	99	14	117	23	14	478	646	120	1	347	370	1496
980	probe_cstm_P_relictum_0717_7456	318	280	460	1724	499	367	56	389	86	12	94	18	16	428	607	119	0	340	349	1391
981	probe_cstm_P_relictum_0717_7455	208	158	262	1246	329	228	30	236	50	6	61	12	14	303	383	78	0	256	233	981
982	probe_cstm_P_relictum_0717_20520	53	73	61	184	67	60	2	41	11	2	2	0	0	78	81	20	2	64	51	237
983	probe_cstm_P_relictum_0717_6736	67	88	69	244	88	72	7	50	12	2	2	2	0	91	100	23	3	74	58	273
984	probe_cstm_P_relictum_0717_6735	82	83	67	271	76	76	10	51	18	3	6	2	0	94	92	19	4	77	55	295
985	probe_cstm_P_relictum_0717_6734	48	53	29	144	54	50	16	38	14	4	13	2	0	69	67	8	3	29	31	186
986	probe_cstm_P_relictum_0717_6733	36	44	33	147	37	58	18	39	14	5	18	2	0	67	92	13	1	29	37	187
987	probe_cstm_P_relictum_0717_6732	41	58	71	273	66	75	18	67	17	6	30	4	2	148	131	24	4	53	60	345
988	probe_cstm_P_relictum_0717_6731	55	69	86	323	99	103	18	71	23	4	34	7	4	178	179	31	5	84	87	392
989	probe_cstm_P_relictum_0717_6730	53	84	145	536	163	160	25	98	46	3	39	8	7	243	214	41	6	147	139	500
990	probe_cstm_P_relictum_0717_6729	60	66	169	607	158	159	37	110	47	0	27	19	1	211	208	31	13	170	149	467
991	probe_cstm_P_relictum_0717_6728	58	75	167	506	136	140	33	109	47	0	16	18	3	194	186	26	13	142	107	387
992	probe_cstm_P_relictum_0717_6727	52	61	138	431	89	107	31	94	27	0	18	12	3	127	145	18	11	90	66	332
993	probe_cstm_P_relictum_0717_6726	52	52	77	218	64	95	16	80	14	0	8	8	2	94	105	13	5	44	56	242
994	probe_cstm_P_relictum_0717_6725	60	33	71	209	57	96	22	62	13	0	11	8	0	81	113	9	8	64	57	234
995	probe_cstm_P_relictum_0717_6724	50	23	59	145	47	66	18	48	7	0	12	6	0	65	82	8	8	49	39	161
996	probe_cstm_P_relictum_0717_20521	43	25	54	152	42	38	4	35	16	0	2	1	2	51	45	5	2	24	26	154
997	probe_cstm_P_relictum_0717_6740	48	37	49	180	61	44	6	39	21	0	1	2	2	68	57	6	1	33	36	174
998	probe_cstm_P_relictum_0717_6739	39	34	45	196	74	26	19	46	12	0	5	2	0	54	52	7	2	26	47	186
999	probe_cstm_P_relictum_0717_6738	41	32	43	172	65	19	20	51	6	1	7	1	1	49	55	9	7	26	38	213
1000	probe_cstm_P_relictum_0717_6737	41	36	40	130	38	15	13	41	6	0	6	2	2	45	46	7	2	17	31	155
1001	probe_cstm_P_relictum_0717_20522	25	28	76	159	60	71	16	29	10	6	14	0	2	86	75	12	4	68	16	179
1002	probe_cstm_P_relictum_0717_6741	21	27	74	155	60	69	15	25	10	6	14	0	2	84	74	11	2	67	16	167
1003	probe_cstm_P_relictum_0717_16005	45	49	84	193	59	53	20	60	8	0	23	0	4	59	72	10	6	50	37	240
1004	probe_cstm_P_relictum_0717_16006	59	90	108	334	95	98	24	84	11	1	33	3	4	118	104	27	10	78	52	342
1005	probe_cstm_P_relictum_0717_16007	50	91	100	325	80	81	18	63	14	1	24	4	2	126	92	24	5	59	55	267
1006	probe_cstm_P_relictum_0717_21670	50	91	100	324	80	81	18	63	14	1	24	4	2	120	90	24	4	60	55	255
1007	probe_cstm_P_relictum_0717_16008	31	50	72	252	85	62	10	50	21	0	21	8	3	85	87	10	1	53	43	272
1008	probe_cstm_P_relictum_0717_16009	53	112	148	526	158	140	18	93	22	0	22	8	2	175	211	34	1	140	104	476
1009	probe_cstm_P_relictum_0717_21671	51	119	155	501	158	134	20	97	15	1	19	8	2	164	201	38	5	125	101	466
1010	probe_cstm_P_relictum_0717_16010	104	208	177	739	216	158	54	158	44	4	41	16	5	244	323	71	7	202	142	643
1011	probe_cstm_P_relictum_0717_16011	143	228	236	1177	338	256	67	198	65	4	50	24	5	364	485	112	11	292	229	861
1012	probe_cstm_P_relictum_0717_16012	119	169	232	1106	299	271	64	224	50	0	49	16	10	334	463	89	11	284	242	873
1013	probe_cstm_P_relictum_0717_21672	109	122	195	814	223	220	47	176	46	0	45	10	10	272	341	63	5	201	198	675
1014	probe_cstm_P_relictum_0717_5410	62	92	148	460	164	201	18	141	32	0	30	0	2	215	263	56	4	144	146	485
1015	probe_cstm_P_relictum_0717_5411	82	116	192	751	182	257	35	178	33	0	32	1	8	296	333	70	4	195	209	612
1016	probe_cstm_P_relictum_0717_5412	83	120	176	718	138	222	30	136	31	0	26	5	9	242	291	53	8	144	190	604
1017	probe_cstm_P_relictum_0717_5413	64	75	137	483	101	170	28	114	26	0	12	5	8	178	178	26	7	113	119	369
1018	probe_cstm_P_relictum_0717_5414	40	110	137	532	127	176	27	130	36	0	9	7	2	175	202	25	1	121	144	402
1019	probe_cstm_P_relictum_0717_5415	68	121	149	815	194	204	37	147	59	0	27	18	4	244	304	61	3	211	176	679
1020	probe_cstm_P_relictum_0717_5416	93	151	145	836	240	216	38	171	60	0	44	14	6	282	374	68	4	253	167	875
1021	probe_cstm_P_relictum_0717_20399	82	136	119	623	206	167	32	150	47	0	37	14	7	233	302	40	3	203	137	749
1022	probe_cstm_P_relictum_0717_6032	15	38	41	76	25	29	4	34	5	0	16	0	1	45	31	3	2	25	27	65
1023	probe_cstm_P_relictum_0717_6033	64	79	93	194	61	72	13	85	18	6	28	6	8	105	71	19	6	49	41	206
1024	probe_cstm_P_relictum_0717_6034	94	130	188	641	155	170	21	171	46	3	49	14	10	213	187	41	3	144	111	586
1025	probe_cstm_P_relictum_0717_6035	89	145	187	779	192	213	16	185	69	0	55	12	8	278	254	44	4	187	155	655
1026	probe_cstm_P_relictum_0717_6036	93	120	147	834	179	193	36	146	62	0	44	8	10	253	243	25	9	153	158	534
1027	probe_cstm_P_relictum_0717_6037	112	128	148	806	185	185	54	162	51	0	27	10	11	258	247	41	8	142	132	502
1028	probe_cstm_P_relictum_0717_6038	123	216	208	979	241	250	61	205	51	0	42	12	24	336	376	64	5	201	196	605
1029	probe_cstm_P_relictum_0717_6039	128	246	262	959	298	317	55	260	64	6	49	15	18	357	464	68	4	267	257	770
1030	probe_cstm_P_relictum_0717_6040	104	224	269	943	283	271	48	223	47	7	48	9	13	319	415	61	4	234	265	648
1031	probe_cstm_P_relictum_0717_6041	101	143	212	669	207	175	40	168	40	6	33	7	8	210	295	34	2	140	213	511
1032	probe_cstm_P_relictum_0717_6042	65	104	145	441	122	85	31	105	18	0	33	10	7	117	164	19	7	102	126	286
1033	probe_cstm_P_relictum_0717_6044	29	74	118	220	95	106	25	82	29	4	19	2	5	119	117	33	10	87	69	354
1034	probe_cstm_P_relictum_0717_6045	42	59	87	174	75	90	19	64	24	4	16	1	2	130	128	28	7	90	76	292
1035	probe_cstm_P_relictum_0717_6046	64	51	85	162	64	83	14	72	18	2	17	2	3	129	131	24	8	89	80	235
1036	probe_cstm_P_relictum_0717_6047	59	45	55	93	36	46	5	38	9	0	12	2	6	78	80	10	3	45	32	146
1037	probe_cstm_P_relictum_0717_6048	49	44	56	120	39	38	7	38	7	0	7	4	4	77	61	7	3	31	27	168
1038	probe_cstm_P_relictum_0717_6049	55	70	72	205	71	67	13	51	10	0	6	4	0	105	88	24	3	57	60	236
1039	probe_cstm_P_relictum_0717_6050	67	74	96	283	104	71	23	62	16	0	6	6	4	157	115	34	4	78	91	276
1040	probe_cstm_P_relictum_0717_6051	90	89	115	332	113	114	27	100	23	1	18	7	4	193	140	30	5	99	105	294
1041	probe_cstm_P_relictum_0717_6052	83	99	97	489	162	150	32	139	24	1	32	9	9	202	224	33	6	138	124	364
1042	probe_cstm_P_relictum_0717_6053	98	131	115	638	204	166	66	170	46	27	74	32	36	220	249	68	104	198	140	555
1043	probe_cstm_P_relictum_0717_6054	75	122	131	448	177	145	68	139	53	34	61	33	53	189	218	84	103	179	135	470
1044	probe_cstm_P_relictum_0717_6055	37	79	93	299	84	92	25	84	18	10	21	6	17	129	139	38	50	118	74	211
1045	probe_cstm_P_relictum_0717_6056	38	61	76	219	47	53	15	51	14	6	13	5	6	99	109	15	0	45	43	169
1046	probe_cstm_P_relictum_0717_6057	35	48	50	160	41	51	9	21	21	4	13	4	4	69	84	10	4	27	13	140
1047	probe_cstm_P_relictum_0717_6058	34	53	49	162	32	42	9	47	23	0	17	6	2	52	77	9	10	20	8	161
1048	probe_cstm_P_relictum_0717_6059	65	77	109	378	89	98	21	103	30	0	17	7	2	120	125	16	8	58	53	296
1049	probe_cstm_P_relictum_0717_6060	106	99	170	610	154	160	28	135	39	0	22	12	6	222	226	36	10	143	104	443
1050	probe_cstm_P_relictum_0717_6061	116	147	196	742	218	193	27	160	42	0	35	18	4	263	287	40	15	202	134	548
1051	probe_cstm_P_relictum_0717_6062	93	165	174	671	207	160	28	148	41	0	20	15	0	243	274	36	5	198	135	560
1052	probe_cstm_P_relictum_0717_6063	69	162	163	749	216	158	27	132	41	0	10	10	4	246	287	34	2	183	141	539
1053	probe_cstm_P_relictum_0717_20447	50	121	117	574	155	127	20	96	31	0	9	8	4	188	232	23	0	132	104	336
1054	probe_cstm_P_relictum_0717_6043	42	56	100	243	83	70	17	75	17	0	22	8	2	83	104	14	10	61	83	250
1055	probe_cstm_P_relictum_0717_10335	8	9	31	39	33	25	2	20	4	0	3	0	2	26	16	0	6	6	15	97
1056	probe_cstm_P_relictum_0717_10336	8	29	43	104	53	47	6	34	7	5	7	2	0	43	46	2	5	14	26	145
1057	probe_cstm_P_relictum_0717_10337	19	66	52	200	77	71	14	52	20	4	15	3	2	81	77	17	3	52	39	248
1058	probe_cstm_P_relictum_0717_10338	29	87	59	243	81	66	17	50	26	4	19	5	2	112	94	30	2	82	38	256
1059	probe_cstm_P_relictum_0717_10339	45	140	89	266	120	87	23	59	31	1	25	2	0	119	98	35	5	95	65	290
1060	probe_cstm_P_relictum_0717_10340	56	116	105	300	113	95	27	82	27	1	22	2	0	113	107	21	6	67	74	292
1061	probe_cstm_P_relictum_0717_10341	66	112	138	413	120	106	35	108	40	2	28	4	0	136	170	20	7	87	90	414
1062	probe_cstm_P_relictum_0717_10342	122	136	183	674	185	160	34	141	50	2	52	6	9	199	267	41	2	140	161	604
1063	probe_cstm_P_relictum_0717_10343	137	135	199	884	257	197	27	180	67	1	54	4	16	257	336	49	6	183	220	741
1064	probe_cstm_P_relictum_0717_10344	130	134	194	929	270	202	24	178	48	0	49	3	15	274	376	53	8	210	230	735
1065	probe_cstm_P_relictum_0717_10345	69	111	122	598	203	142	12	109	31	2	26	6	8	205	290	37	4	160	154	448
1066	probe_cstm_P_relictum_0717_10346	60	70	83	384	121	92	10	72	17	2	19	6	0	130	168	32	3	113	92	311
1067	probe_cstm_P_relictum_0717_10347	48	48	53	157	72	33	7	59	15	0	4	2	0	54	80	14	1	43	29	229
1068	probe_cstm_P_relictum_0717_10348	37	48	46	136	59	36	6	47	11	0	4	0	0	30	62	11	2	34	18	179
1069	probe_cstm_P_relictum_0717_10349	61	98	102	385	124	101	14	105	20	0	10	0	2	113	173	23	4	100	67	358
1070	probe_cstm_P_relictum_0717_10350	65	105	123	461	152	128	25	127	25	0	13	0	4	164	213	32	2	122	92	416
1071	probe_cstm_P_relictum_0717_10351	74	118	151	492	186	124	24	123	34	2	27	2	2	180	220	38	4	117	119	450
1072	probe_cstm_P_relictum_0717_10352	41	74	87	284	111	73	12	67	28	2	33	4	4	109	125	19	4	56	83	235
1073	probe_cstm_P_relictum_0717_10353	37	60	71	270	77	71	11	51	18	2	20	1	2	105	97	14	5	47	69	183
1074	probe_cstm_P_relictum_0717_10354	30	30	45	165	54	45	8	25	13	0	13	0	2	69	45	4	2	21	25	84
1075	probe_cstm_P_relictum_0717_10355	49	56	67	165	27	36	8	34	9	0	3	0	2	52	46	6	1	15	20	158
1076	probe_cstm_P_relictum_0717_10356	88	119	123	357	82	82	8	75	21	0	11	2	2	109	136	31	3	93	75	340
1077	probe_cstm_P_relictum_0717_10357	126	151	203	584	151	149	26	123	34	0	19	2	8	175	264	56	4	180	127	572
1078	probe_cstm_P_relictum_0717_10358	123	129	183	574	158	160	30	127	30	0	19	2	8	168	263	55	6	154	142	513
1079	probe_cstm_P_relictum_0717_10359	80	72	108	311	97	109	11	85	26	0	10	2	3	111	149	25	3	80	94	304
1080	probe_cstm_P_relictum_0717_10360	75	89	112	391	97	106	16	87	30	1	26	0	3	119	114	5	19	69	69	266
1081	probe_cstm_P_relictum_0717_10361	92	89	128	409	109	123	22	113	36	1	29	0	8	128	143	2	18	75	78	394
1082	probe_cstm_P_relictum_0717_10362	89	72	104	369	101	129	27	98	24	0	19	2	6	112	154	12	5	71	64	395
1083	probe_cstm_P_relictum_0717_10363	60	61	62	221	62	101	23	65	16	0	19	0	2	74	112	18	0	38	38	255
1084	probe_cstm_P_relictum_0717_10364	30	48	61	193	56	61	24	47	12	2	18	0	0	68	115	13	0	47	35	181
1085	probe_cstm_P_relictum_0717_10365	29	35	55	131	45	20	14	30	7	2	10	2	2	67	70	6	2	30	19	140
1086	probe_cstm_P_relictum_0717_10366	50	77	87	210	66	33	17	72	10	0	8	1	2	87	120	12	0	46	33	233
1087	probe_cstm_P_relictum_0717_10367	64	81	86	186	59	51	8	90	12	0	9	4	2	92	99	18	1	46	34	250
1088	probe_cstm_P_relictum_0717_10368	65	56	71	172	56	49	12	77	12	0	14	4	0	91	71	16	2	43	34	228
1089	probe_cstm_P_relictum_0717_10369	47	47	39	99	38	26	9	47	14	0	10	2	2	50	37	14	6	20	25	159
1090	probe_cstm_P_relictum_0717_10370	62	89	83	360	101	77	25	75	28	0	15	5	7	92	120	24	6	81	72	288
1091	probe_cstm_P_relictum_0717_10371	75	119	133	630	151	131	40	120	30	0	25	7	13	161	219	34	6	138	105	363
1092	probe_cstm_P_relictum_0717_10372	85	127	149	647	178	167	35	126	29	0	34	7	16	204	253	34	5	145	138	432
1093	probe_cstm_P_relictum_0717_10373	51	95	132	516	139	122	21	88	13	0	26	6	12	174	193	30	1	95	109	346
1094	probe_cstm_P_relictum_0717_10374	44	70	97	353	98	101	10	53	10	0	25	3	7	103	109	11	0	55	71	287
1095	probe_cstm_P_relictum_0717_10375	59	64	79	275	73	111	15	73	11	1	14	2	4	87	129	4	0	35	49	259
1096	probe_cstm_P_relictum_0717_10376	74	67	98	287	92	112	23	83	23	0	18	2	2	130	164	11	0	73	60	316
1097	probe_cstm_P_relictum_0717_10377	66	65	100	302	98	119	38	99	39	0	32	2	8	158	174	19	3	103	74	342
1098	probe_cstm_P_relictum_0717_10378	44	64	91	279	95	76	33	83	34	2	25	7	8	128	145	19	8	105	59	266
1099	probe_cstm_P_relictum_0717_10379	29	94	113	316	108	75	13	57	23	0	20	10	2	102	135	22	7	87	60	228
1100	probe_cstm_P_relictum_0717_10380	36	121	145	333	135	94	15	35	19	0	32	9	2	105	148	32	7	97	77	320
1101	probe_cstm_P_relictum_0717_10381	48	119	134	349	143	113	18	52	28	0	29	11	2	137	152	27	4	82	95	362
1102	probe_cstm_P_relictum_0717_10382	50	75	99	284	97	90	12	46	27	0	18	9	0	106	123	16	0	49	72	235
1103	probe_cstm_P_relictum_0717_10383	42	32	52	166	33	50	5	49	20	0	8	2	0	68	56	8	6	25	38	98
1104	probe_cstm_P_relictum_0717_10384	56	69	71	303	95	84	7	77	10	0	5	0	2	105	103	20	11	70	43	215
1105	probe_cstm_P_relictum_0717_10385	63	120	113	472	148	135	14	119	18	2	25	1	5	167	169	37	14	110	78	350
1106	probe_cstm_P_relictum_0717_10386	117	176	150	653	214	174	26	136	50	2	43	7	11	242	282	65	11	152	144	570
1107	probe_cstm_P_relictum_0717_10387	107	175	173	664	220	188	28	140	69	2	37	10	9	236	325	70	7	171	161	628
1108	probe_cstm_P_relictum_0717_10388	106	126	160	615	191	176	18	115	62	0	37	10	11	216	277	62	8	155	130	517
1109	probe_cstm_P_relictum_0717_10389	44	85	89	389	118	111	23	83	32	0	32	11	2	135	176	28	9	91	68	273
1110	probe_cstm_P_relictum_0717_10390	42	59	79	277	77	101	30	55	30	0	20	6	2	127	131	17	6	47	46	295
1111	probe_cstm_P_relictum_0717_10391	59	66	87	297	72	73	23	47	25	2	6	7	6	101	129	17	2	47	36	298
1112	probe_cstm_P_relictum_0717_10392	90	102	109	477	127	123	21	85	20	2	16	6	7	147	182	27	1	114	88	487
1113	probe_cstm_P_relictum_0717_10393	86	131	127	484	153	138	21	100	26	3	22	14	4	155	180	33	5	145	100	491
1114	probe_cstm_P_relictum_0717_10394	65	76	90	313	100	99	21	74	16	0	13	13	4	106	123	27	12	98	72	364
1115	probe_cstm_P_relictum_0717_10395	33	38	60	103	42	41	10	36	11	0	3	7	4	34	41	7	4	17	34	156
1116	probe_cstm_P_relictum_0717_10396	60	39	50	199	51	43	18	45	16	0	6	8	13	50	69	10	2	39	35	130
1117	probe_cstm_P_relictum_0717_10397	87	93	93	395	102	103	23	83	32	0	14	8	10	147	187	24	3	115	87	300
1118	probe_cstm_P_relictum_0717_10398	121	137	131	592	169	159	38	127	46	0	29	8	12	225	281	28	3	167	140	485
1119	probe_cstm_P_relictum_0717_10399	92	147	134	485	163	137	26	127	43	0	25	0	11	204	264	26	3	144	118	506
1120	probe_cstm_P_relictum_0717_10400	57	100	101	325	96	83	15	82	22	0	16	0	8	120	136	6	7	74	60	322
1121	probe_cstm_P_relictum_0717_10401	42	79	88	317	76	81	5	93	14	0	13	0	5	96	130	13	6	56	35	303
1122	probe_cstm_P_relictum_0717_10402	51	101	124	453	114	108	9	113	17	2	21	4	12	137	175	23	3	97	79	337
1123	probe_cstm_P_relictum_0717_10403	47	87	119	407	113	120	15	99	25	5	17	6	15	147	159	22	0	108	96	276
1124	probe_cstm_P_relictum_0717_10404	29	70	103	369	104	98	23	86	21	6	16	6	13	132	144	16	2	72	79	222
1125	probe_cstm_P_relictum_0717_10405	39	58	97	323	90	85	22	81	19	5	14	4	8	118	128	10	0	56	63	209
1126	probe_cstm_P_relictum_0717_21005	38	44	73	271	78	57	20	63	9	3	4	3	8	82	96	5	0	40	54	176
1127	probe_cstm_P_relictum_0717_10406	16	26	36	16	20	16	12	16	10	0	10	0	2	22	33	3	0	12	20	53
1128	probe_cstm_P_relictum_0717_21007	16	26	36	15	19	16	12	16	10	0	10	0	2	22	33	3	0	12	20	53
1129	probe_cstm_P_relictum_0717_16002	58	74	103	417	123	116	19	62	23	0	17	6	8	129	152	25	6	120	71	315
1130	probe_cstm_P_relictum_0717_16003	93	116	169	766	186	185	49	136	44	0	27	7	11	253	269	44	15	198	127	483
1131	probe_cstm_P_relictum_0717_16004	87	101	159	688	164	173	58	141	50	0	27	7	9	248	275	45	7	183	122	479
1132	probe_cstm_P_relictum_0717_21669	69	86	144	543	151	143	52	130	47	0	20	5	6	228	242	37	6	154	107	401
1133	probe_cstm_P_relictum_0717_20755	86	114	110	537	121	139	44	110	21	0	19	0	3	183	171	28	0	101	80	389
1134	probe_cstm_P_relictum_0717_8392	107	151	190	654	173	168	48	131	27	1	24	2	4	237	214	36	0	126	99	490
1135	probe_cstm_P_relictum_0717_8391	78	152	259	957	253	262	53	186	40	1	41	2	8	309	331	75	6	193	160	712
1136	probe_cstm_P_relictum_0717_8390	95	200	303	1003	289	270	53	191	55	0	46	2	7	359	411	102	11	263	199	722
1137	probe_cstm_P_relictum_0717_8389	106	159	238	949	278	229	52	194	64	0	42	1	10	325	398	81	7	270	201	772
1138	probe_cstm_P_relictum_0717_8388	91	122	195	677	213	170	37	164	41	0	33	0	6	230	300	56	5	193	166	514
1139	probe_cstm_P_relictum_0717_8387	71	79	137	342	156	132	24	97	19	0	19	0	10	157	180	26	3	102	84	329
1140	probe_cstm_P_relictum_0717_8386	54	68	73	222	93	96	17	59	15	0	7	1	6	97	123	6	4	50	48	211
1141	probe_cstm_P_relictum_0717_8385	49	44	58	156	66	54	6	43	12	0	7	2	2	50	61	6	1	17	23	150
1142	probe_cstm_P_relictum_0717_8384	45	28	63	181	67	56	4	32	16	0	11	1	4	50	71	6	0	25	21	159
1143	probe_cstm_P_relictum_0717_8383	59	63	97	281	103	106	19	78	23	0	14	8	6	103	129	27	3	85	71	298
1144	probe_cstm_P_relictum_0717_8382	81	108	127	565	144	160	31	114	37	0	20	13	8	168	204	48	5	128	123	395
1145	probe_cstm_P_relictum_0717_8381	96	105	157	593	148	155	32	123	42	1	28	7	6	185	205	56	3	139	123	378
1146	probe_cstm_P_relictum_0717_8380	54	69	115	400	110	95	22	80	24	2	16	6	6	103	138	28	2	67	81	278
1147	probe_cstm_P_relictum_0717_8379	27	31	58	176	54	39	14	33	19	2	2	6	0	26	55	6	0	13	12	115
1148	probe_cstm_P_relictum_0717_8378	27	33	46	147	46	26	11	28	7	0	0	1	2	28	66	8	4	18	8	113
1149	probe_cstm_P_relictum_0717_8377	43	65	77	292	76	48	14	51	22	0	9	3	4	77	111	15	6	58	30	199
1150	probe_cstm_P_relictum_0717_8376	87	109	122	551	142	117	33	98	42	0	20	8	4	170	190	36	8	115	90	416
1151	probe_cstm_P_relictum_0717_8375	92	128	131	638	171	159	36	112	47	0	27	8	6	205	182	32	8	147	109	491
1152	probe_cstm_P_relictum_0717_8374	73	105	125	535	157	122	27	102	31	0	18	4	6	172	131	10	4	119	71	382
1153	probe_cstm_P_relictum_0717_8373	35	68	86	305	104	90	9	78	22	0	14	0	0	98	81	14	2	67	44	252
1154	probe_cstm_P_relictum_0717_8372	33	73	88	234	89	65	6	67	24	0	5	4	0	84	87	20	4	60	46	211
1155	probe_cstm_P_relictum_0717_8371	31	54	72	159	68	48	2	54	12	0	5	5	0	59	75	14	4	34	31	176
1156	probe_cstm_P_relictum_0717_8370	14	9	27	33	27	14	2	15	3	0	0	0	0	13	14	4	2	5	8	44
1157	probe_cstm_P_relictum_0717_8369	12	6	9	27	16	13	2	13	0	0	0	0	0	11	6	4	0	5	8	26
1158	probe_cstm_P_relictum_0717_16795	53	45	81	185	73	71	9	54	6	0	20	8	0	92	113	14	6	108	111	444
1159	probe_cstm_P_relictum_0717_21759	51	36	80	184	68	66	9	50	6	0	17	8	0	86	110	14	2	110	112	409
1160	probe_cstm_P_relictum_0717_20100	66	109	129	484	124	110	16	100	27	0	23	6	4	192	184	30	3	106	128	441
1161	probe_cstm_P_relictum_0717_2437	95	169	191	821	209	173	37	151	54	0	37	11	14	278	323	43	4	195	218	687
1162	probe_cstm_P_relictum_0717_2436	86	161	244	1014	237	231	43	215	74	0	38	13	28	348	380	50	7	256	252	791
1163	probe_cstm_P_relictum_0717_2435	95	159	227	1193	256	262	51	239	98	2	40	10	26	358	457	69	12	323	272	682
1164	probe_cstm_P_relictum_0717_2434	117	130	234	1361	289	294	47	242	101	2	43	9	9	384	492	79	5	376	303	764
1165	probe_cstm_P_relictum_0717_2433	133	180	234	1443	308	307	45	200	67	2	66	7	8	408	479	100	10	405	318	831
1166	probe_cstm_P_relictum_0717_2432	116	210	240	1315	308	323	45	200	66	2	75	3	9	412	475	111	15	373	304	955
1167	probe_cstm_P_relictum_0717_2431	99	206	211	1050	276	289	33	200	59	2	72	2	12	371	451	81	16	287	233	883
1168	probe_cstm_P_relictum_0717_2430	97	158	183	921	246	259	24	225	31	4	43	0	14	350	428	60	14	246	228	771
1169	probe_cstm_P_relictum_0717_2429	101	176	163	994	197	238	31	208	44	5	45	2	10	323	384	53	15	201	215	703
1170	probe_cstm_P_relictum_0717_2428	99	156	185	942	179	193	30	177	50	5	42	4	10	265	321	59	6	177	170	640
1171	probe_cstm_P_relictum_0717_2427	103	173	222	777	161	184	33	169	65	1	50	6	6	306	320	51	6	213	148	599
1172	probe_cstm_P_relictum_0717_2426	99	141	238	815	184	175	35	177	53	1	56	6	8	296	325	46	6	218	150	526
1173	probe_cstm_P_relictum_0717_2425	91	122	194	819	198	164	42	166	38	0	47	10	7	270	316	30	6	183	153	568
1174	probe_cstm_P_relictum_0717_2424	107	122	173	850	197	164	52	136	40	0	22	8	4	216	267	40	4	150	139	504
1175	probe_cstm_P_relictum_0717_2423	88	96	166	800	194	164	53	140	41	0	23	8	4	249	272	45	5	178	136	442
1176	probe_cstm_P_relictum_0717_2422	88	79	158	672	197	150	39	135	38	0	28	2	4	233	248	44	6	179	109	404
1177	probe_cstm_P_relictum_0717_2421	71	73	125	475	172	136	26	129	27	0	22	2	10	219	187	40	2	131	97	290
1178	probe_cstm_P_relictum_0717_2420	36	95	118	484	154	158	39	137	36	1	35	8	24	201	201	37	13	138	116	346
1179	probe_cstm_P_relictum_0717_2419	30	86	123	559	164	150	35	141	38	2	38	7	23	205	227	43	9	153	117	340
1180	probe_cstm_P_relictum_0717_2418	43	93	90	491	118	111	21	113	30	0	29	5	14	166	187	31	6	110	105	277
1181	probe_cstm_P_relictum_0717_2417	51	79	80	366	86	88	13	77	22	0	23	3	14	128	178	16	4	56	90	196
1182	probe_cstm_P_relictum_0717_2416	34	52	54	189	43	40	6	43	12	0	12	1	10	91	113	6	2	25	52	95
1183	probe_cstm_P_relictum_0717_16089	134	102	134	576	126	143	32	106	23	8	44	6	3	171	210	38	6	161	107	425
1184	probe_cstm_P_relictum_0717_16090	176	124	187	928	226	268	28	192	44	10	82	16	8	286	363	52	4	273	188	677
1185	probe_cstm_P_relictum_0717_16091	179	147	222	1148	299	337	48	252	47	10	97	25	12	383	472	61	8	338	257	928
1186	probe_cstm_P_relictum_0717_16092	106	139	193	876	261	276	48	205	45	9	79	21	4	355	415	61	14	255	244	811
1187	probe_cstm_P_relictum_0717_16093	108	161	193	734	225	243	38	168	41	0	54	20	2	291	341	51	13	230	191	748
1188	probe_cstm_P_relictum_0717_16094	98	146	193	734	238	203	30	163	34	0	28	8	2	246	308	44	14	210	151	725
1189	probe_cstm_P_relictum_0717_16095	87	139	222	919	253	241	45	189	49	0	24	8	8	294	400	64	10	251	173	799
1190	probe_cstm_P_relictum_0717_16096	74	114	197	1005	221	258	46	191	51	0	36	13	8	310	404	71	7	231	176	716
1191	probe_cstm_P_relictum_0717_16097	76	130	165	982	196	217	35	157	69	0	44	10	12	318	344	73	14	237	164	674
1192	probe_cstm_P_relictum_0717_16098	91	201	175	1073	224	198	26	179	76	0	59	4	11	324	356	74	13	240	190	730
1193	probe_cstm_P_relictum_0717_16099	90	188	188	837	234	201	28	135	53	0	43	8	12	269	310	57	9	187	160	690
1194	probe_cstm_P_relictum_0717_21678	91	181	182	728	222	188	29	125	46	2	33	5	9	245	284	55	12	168	145	633
1195	probe_cstm_P_relictum_0717_16100	65	99	129	280	79	69	17	52	26	0	10	12	2	94	95	20	11	89	66	289
1196	probe_cstm_P_relictum_0717_21679	65	100	127	281	79	68	17	52	26	0	10	12	2	95	93	20	4	89	67	287
1197	probe_cstm_P_relictum_0717_8422	98	84	75	264	83	77	14	39	10	4	12	2	4	65	96	19	3	55	56	239
1198	probe_cstm_P_relictum_0717_20760	98	79	74	256	83	77	14	39	10	4	12	2	4	63	96	18	3	52	54	231
1199	probe_cstm_P_relictum_0717_8423	80	99	218	715	182	154	37	108	24	2	22	6	8	243	282	34	6	204	102	651
1200	probe_cstm_P_relictum_0717_8424	96	115	267	1012	246	209	54	159	32	2	31	8	6	354	416	46	3	265	165	950
1201	probe_cstm_P_relictum_0717_8425	125	148	246	1060	272	245	49	163	40	3	33	10	6	377	427	60	3	262	218	881
1202	probe_cstm_P_relictum_0717_8426	125	158	201	972	245	245	44	160	45	4	47	9	7	364	403	85	12	223	208	782
1203	probe_cstm_P_relictum_0717_20761	112	141	167	794	203	210	39	132	40	4	42	7	6	318	326	82	9	211	189	621
1204	probe_cstm_P_relictum_0717_13964	51	111	113	555	144	132	19	123	36	0	31	16	10	176	199	29	9	131	103	452
1205	probe_cstm_P_relictum_0717_13965	83	113	169	879	196	193	29	193	47	0	52	20	4	226	287	33	9	176	191	532
1206	probe_cstm_P_relictum_0717_13966	109	151	213	1056	233	250	34	241	52	4	61	9	4	343	379	84	9	258	253	668
1207	probe_cstm_P_relictum_0717_13967	132	169	266	1437	275	303	47	261	45	4	60	9	8	444	494	101	10	297	283	764
1208	probe_cstm_P_relictum_0717_13968	132	198	244	1667	300	357	58	253	51	2	38	6	12	478	528	106	11	327	322	844
1209	probe_cstm_P_relictum_0717_13969	182	194	196	1916	309	300	58	237	51	3	36	8	9	436	493	101	11	378	296	766
1210	probe_cstm_P_relictum_0717_13970	174	251	214	1582	297	300	70	206	61	0	40	10	10	352	503	83	14	339	295	721
1211	probe_cstm_P_relictum_0717_13971	113	206	230	1226	272	250	66	162	78	0	32	14	8	391	468	69	14	312	290	739
1212	probe_cstm_P_relictum_0717_13972	103	181	217	960	245	249	58	137	56	1	37	12	6	331	415	67	8	263	275	707
1213	probe_cstm_P_relictum_0717_13973	71	120	158	676	171	176	36	105	41	0	26	12	4	231	278	58	3	177	146	437
1214	probe_cstm_P_relictum_0717_21393	50	103	127	471	126	118	28	90	37	0	20	4	4	176	212	36	2	121	110	283
1215	probe_cstm_P_relictum_0717_16838	50	66	65	362	63	76	10	91	20	0	14	5	6	95	72	12	2	46	71	330
1216	probe_cstm_P_relictum_0717_15967	71	94	129	556	137	113	29	86	43	4	25	16	6	139	161	42	2	102	95	421
1217	probe_cstm_P_relictum_0717_15968	62	94	111	522	150	107	28	96	44	3	41	20	6	146	169	42	3	106	97	463
1218	probe_cstm_P_relictum_0717_15969	42	69	99	294	103	78	14	73	13	4	27	16	2	99	112	20	3	63	60	361
1219	probe_cstm_P_relictum_0717_15970	49	77	96	280	94	72	28	94	18	2	23	10	2	113	119	24	3	76	58	347
1220	probe_cstm_P_relictum_0717_15971	73	107	116	343	135	118	24	110	26	1	29	6	3	143	173	32	2	123	91	426
1221	probe_cstm_P_relictum_0717_15972	77	95	113	348	130	102	23	89	21	0	26	7	5	150	171	31	6	118	103	352
1222	probe_cstm_P_relictum_0717_15973	61	66	76	190	72	62	15	51	20	0	24	5	4	107	124	19	11	63	60	181
1223	probe_cstm_P_relictum_0717_15974	29	25	41	65	22	29	5	15	11	0	6	2	0	41	50	2	0	14	21	82
1224	probe_cstm_P_relictum_0717_15975	38	52	82	170	43	69	3	33	9	1	11	2	0	55	82	14	5	35	30	121
1225	probe_cstm_P_relictum_0717_15976	33	46	92	232	54	82	6	43	12	3	18	2	0	88	134	22	6	56	33	172
1226	probe_cstm_P_relictum_0717_15977	41	40	99	275	70	84	11	73	18	4	19	2	2	90	178	21	6	54	37	199
1227	probe_cstm_P_relictum_0717_15978	67	61	129	419	93	98	28	94	29	4	25	11	0	109	196	22	0	84	74	346
1228	probe_cstm_P_relictum_0717_15979	102	80	148	389	111	83	44	107	27	2	24	12	4	125	163	21	3	106	90	404
1229	probe_cstm_P_relictum_0717_15980	125	94	146	389	113	131	40	134	31	1	32	7	12	176	190	29	11	132	122	462
1230	probe_cstm_P_relictum_0717_15981	121	149	190	585	147	207	52	156	58	1	27	4	19	279	310	50	14	198	200	607
1231	probe_cstm_P_relictum_0717_15982	120	177	227	778	194	248	39	166	69	4	31	6	17	305	391	64	10	253	255	752
1232	probe_cstm_P_relictum_0717_15983	87	155	171	579	174	199	41	122	69	2	30	8	16	229	307	48	15	179	180	505
1233	probe_cstm_P_relictum_0717_15984	48	90	115	382	121	130	17	100	29	1	12	5	6	149	181	22	7	82	92	317
1234	probe_cstm_P_relictum_0717_15985	43	75	112	363	86	97	13	65	24	0	15	6	0	111	153	30	1	68	52	277
1235	probe_cstm_P_relictum_0717_15986	75	99	154	493	103	137	27	72	37	0	26	4	3	158	228	55	4	134	69	451
1236	probe_cstm_P_relictum_0717_15987	100	96	197	566	120	142	41	90	45	0	37	4	6	197	265	69	5	154	98	474
1237	probe_cstm_P_relictum_0717_15988	98	97	210	678	162	170	36	152	52	0	46	4	6	236	329	60	5	163	145	639
1238	probe_cstm_P_relictum_0717_15989	80	107	193	583	159	145	24	126	50	0	37	6	2	234	289	40	3	152	129	543
1239	probe_cstm_P_relictum_0717_15990	103	118	193	556	156	161	15	116	47	0	31	13	10	270	294	39	10	125	100	626
1240	probe_cstm_P_relictum_0717_15991	86	116	191	760	130	184	21	148	57	3	26	8	16	236	260	25	7	134	107	615
1241	probe_cstm_P_relictum_0717_15992	73	125	200	802	139	173	37	155	54	2	30	0	6	242	240	27	3	132	137	634
1242	probe_cstm_P_relictum_0717_15993	43	88	142	541	110	122	32	105	34	0	16	0	0	147	160	18	2	82	103	425
1243	probe_cstm_P_relictum_0717_15994	40	47	81	191	67	65	18	60	11	1	16	0	2	73	70	8	3	48	43	169
1244	probe_cstm_P_relictum_0717_15995	21	36	47	63	33	41	10	21	5	0	8	0	2	29	32	3	2	21	19	75
1245	probe_cstm_P_relictum_0717_21657	21	34	47	62	30	40	10	21	5	0	8	0	2	29	30	3	2	20	17	62
1246	probe_cstm_P_relictum_0717_21482	25	22	44	59	25	12	0	16	6	1	4	0	2	22	36	2	5	10	4	47
1247	probe_cstm_P_relictum_0717_14856	27	22	46	66	28	18	0	18	6	1	4	2	4	26	38	2	3	12	6	66
1248	probe_cstm_P_relictum_0717_14855	16	23	20	68	22	14	2	17	6	0	2	4	2	23	38	2	0	10	4	55
1249	probe_cstm_P_relictum_0717_1112	87	122	124	631	157	159	32	107	48	0	25	5	2	178	181	36	4	127	86	488
1250	probe_cstm_P_relictum_0717_6556	87	122	124	631	157	159	32	107	48	0	25	5	2	178	181	36	4	127	86	488
1251	probe_cstm_P_relictum_0717_1090	60	96	126	533	145	172	41	125	45	0	32	5	0	222	204	35	11	167	126	524
1252	probe_cstm_P_relictum_0717_6558	60	96	126	533	145	172	41	125	45	0	32	5	0	222	204	35	11	167	126	524
1253	probe_cstm_P_relictum_0717_1091	79	118	163	717	189	210	38	161	45	2	45	12	2	284	260	42	12	193	145	654
1254	probe_cstm_P_relictum_0717_6559	79	118	163	717	189	210	38	161	45	2	45	12	2	284	260	42	12	193	145	654
1255	probe_cstm_P_relictum_0717_1092	77	96	153	580	177	177	27	124	41	3	30	13	2	211	216	30	5	143	102	576
1256	probe_cstm_P_relictum_0717_6560	77	96	153	580	177	177	27	124	41	3	30	13	2	211	216	30	5	143	102	576
1257	probe_cstm_P_relictum_0717_1093	45	88	135	436	125	108	13	109	23	4	16	8	2	127	173	12	4	66	52	424
1258	probe_cstm_P_relictum_0717_6561	45	88	135	436	125	108	13	109	23	4	16	8	2	127	173	12	4	66	52	424
1259	probe_cstm_P_relictum_0717_1094	51	92	78	246	65	62	4	71	12	2	5	10	4	69	78	10	4	20	22	271
1260	probe_cstm_P_relictum_0717_6562	51	92	78	246	65	62	4	71	12	2	5	10	4	69	78	10	4	20	22	271
1261	probe_cstm_P_relictum_0717_1095	84	117	111	402	100	76	4	78	16	1	9	6	10	109	115	11	4	47	45	342
1262	probe_cstm_P_relictum_0717_6563	84	117	111	402	100	76	4	78	16	1	9	6	10	109	115	11	4	47	45	342
1263	probe_cstm_P_relictum_0717_1096	82	146	125	458	126	124	18	92	18	0	23	4	8	171	187	27	6	102	72	425
1264	probe_cstm_P_relictum_0717_6564	82	146	125	458	126	124	18	92	18	0	23	4	8	171	187	27	6	102	72	425
1265	probe_cstm_P_relictum_0717_1097	83	134	155	431	139	149	24	102	26	0	24	0	8	196	219	24	9	110	86	408
1266	probe_cstm_P_relictum_0717_6565	83	134	155	431	139	149	24	102	26	0	24	0	8	196	219	24	9	110	86	408
1267	probe_cstm_P_relictum_0717_1098	53	106	154	476	141	138	17	103	32	0	14	2	4	212	254	24	6	110	85	460
1268	probe_cstm_P_relictum_0717_6566	53	106	154	476	141	138	17	103	32	0	14	2	4	212	254	24	6	110	85	460
1269	probe_cstm_P_relictum_0717_1099	117	150	235	711	204	185	42	165	38	1	30	9	6	314	369	51	2	204	143	737
1270	probe_cstm_P_relictum_0717_6567	117	150	235	711	204	185	42	165	38	1	30	9	6	314	369	51	2	204	143	737
1271	probe_cstm_P_relictum_0717_1100	124	168	264	805	264	210	53	188	43	1	45	9	6	344	429	44	5	237	159	769
1272	probe_cstm_P_relictum_0717_6568	124	168	264	805	264	210	53	188	43	1	45	9	6	344	429	44	5	237	159	769
1273	probe_cstm_P_relictum_0717_1101	101	149	203	643	223	164	48	143	37	0	41	9	7	289	344	30	8	166	136	618
1274	probe_cstm_P_relictum_0717_6569	101	149	203	643	223	164	48	143	37	0	41	9	7	289	344	30	8	166	136	618
1275	probe_cstm_P_relictum_0717_1102	67	77	133	315	127	116	34	70	30	2	29	12	11	127	158	15	9	62	72	252
1276	probe_cstm_P_relictum_0717_6570	67	77	133	315	127	116	34	70	30	2	29	12	11	127	158	15	9	62	72	252
1277	probe_cstm_P_relictum_0717_1103	64	78	104	206	78	79	22	73	33	7	29	29	12	101	108	21	4	39	41	264
1278	probe_cstm_P_relictum_0717_6571	64	78	104	206	78	79	22	73	33	7	29	29	12	101	108	21	4	39	41	264
1279	probe_cstm_P_relictum_0717_1104	46	50	93	177	61	78	16	64	23	3	20	17	7	93	119	21	2	43	45	299
1280	probe_cstm_P_relictum_0717_6572	46	50	93	177	61	78	16	64	23	3	20	17	7	93	119	21	2	43	45	299
1281	probe_cstm_P_relictum_0717_1105	56	84	134	328	76	119	24	81	29	2	29	6	5	135	182	18	9	66	69	399
1282	probe_cstm_P_relictum_0717_6573	56	84	134	328	76	119	24	81	29	2	29	6	5	135	182	18	9	66	69	399
1283	probe_cstm_P_relictum_0717_1106	96	120	199	713	177	213	34	127	37	2	46	11	6	214	272	63	9	126	142	630
1284	probe_cstm_P_relictum_0717_6574	96	120	199	713	177	213	34	127	37	2	46	11	6	214	272	63	9	126	142	630
1285	probe_cstm_P_relictum_0717_1107	111	133	215	1021	245	274	48	185	32	2	64	11	9	299	345	82	6	194	207	815
1286	probe_cstm_P_relictum_0717_6575	111	133	215	1021	245	274	48	185	32	2	64	11	9	299	345	82	6	194	207	815
1287	probe_cstm_P_relictum_0717_1108	162	142	251	1342	284	296	55	227	41	2	71	2	9	380	439	80	4	257	260	1004
1288	probe_cstm_P_relictum_0717_6576	162	142	251	1342	284	296	55	227	41	2	71	2	9	380	439	80	4	257	260	1004
1289	probe_cstm_P_relictum_0717_1109	169	145	275	1427	254	301	69	213	42	0	49	4	10	403	477	87	10	307	252	1052
1290	probe_cstm_P_relictum_0717_6577	169	145	275	1427	254	301	69	213	42	0	49	4	10	403	477	87	10	307	252	1052
1291	probe_cstm_P_relictum_0717_1110	166	191	318	1386	253	272	72	204	42	0	50	4	12	403	477	96	18	348	271	973
1292	probe_cstm_P_relictum_0717_6578	166	191	318	1386	253	272	72	204	42	0	50	4	12	403	477	96	18	348	271	973
1293	probe_cstm_P_relictum_0717_1111	131	152	241	825	176	197	60	134	33	0	34	5	4	317	290	73	14	222	156	621
1294	probe_cstm_P_relictum_0717_6579	131	152	241	825	176	197	60	134	33	0	34	5	4	317	290	73	14	222	156	621
1295	probe_cstm_P_relictum_0717_19999	131	154	238	797	174	188	60	131	32	0	34	4	4	306	280	74	14	218	144	609
1296	probe_cstm_P_relictum_0717_20500	131	154	238	797	174	188	60	131	32	0	34	4	4	306	280	74	14	218	144	609
1297	probe_cstm_P_relictum_0717_1113	102	177	181	774	204	202	43	147	59	0	34	6	4	258	278	59	3	177	139	672
1298	probe_cstm_P_relictum_0717_6557	102	177	181	774	204	202	43	147	59	0	34	6	4	258	278	59	3	177	139	672
1299	probe_cstm_P_relictum_0717_20000	102	165	178	743	198	189	40	147	47	0	35	7	4	256	267	59	1	171	131	656
1300	probe_cstm_P_relictum_0717_20499	102	165	178	743	198	189	40	147	47	0	35	7	4	256	267	59	1	171	131	656
1301	probe_cstm_P_relictum_0717_5241	78	92	146	637	217	178	32	155	33	0	30	3	0	200	255	46	12	119	143	340
1302	probe_cstm_P_relictum_0717_5242	104	106	190	884	259	230	36	188	49	0	38	4	6	263	334	64	14	183	188	455
1303	probe_cstm_P_relictum_0717_5243	80	107	209	1033	238	239	49	206	61	0	51	4	7	276	385	63	8	217	178	529
1304	probe_cstm_P_relictum_0717_5244	88	105	205	1167	247	234	55	186	70	0	51	8	7	281	371	72	6	247	177	633
1305	probe_cstm_P_relictum_0717_5245	103	108	191	1052	256	240	45	195	60	0	46	11	4	252	353	75	6	288	193	604
1306	probe_cstm_P_relictum_0717_20380	70	89	124	762	196	177	32	149	42	0	31	10	4	191	232	52	5	207	148	529
1307	probe_cstm_P_relictum_0717_6100	44	78	93	328	109	101	15	86	20	3	14	0	2	128	150	13	0	86	66	258
1308	probe_cstm_P_relictum_0717_6101	56	92	169	793	209	237	16	153	28	2	31	10	4	240	271	48	3	224	173	585
1309	probe_cstm_P_relictum_0717_6102	114	149	252	1101	311	329	25	185	42	2	44	11	8	340	395	72	13	339	281	785
1310	probe_cstm_P_relictum_0717_6103	125	186	271	1358	342	390	51	240	68	5	45	15	9	430	493	83	14	411	344	1021
1311	probe_cstm_P_relictum_0717_6104	145	189	240	1461	313	359	54	251	71	4	43	10	11	463	532	97	8	414	328	1000
1312	probe_cstm_P_relictum_0717_6105	142	175	221	1283	289	333	65	245	83	5	54	16	13	430	506	89	8	413	324	970
1313	probe_cstm_P_relictum_0717_6106	154	163	200	1117	236	276	47	208	60	5	46	11	22	356	455	97	12	358	270	850
1314	probe_cstm_P_relictum_0717_6107	107	138	194	983	218	227	31	210	54	0	23	4	21	326	467	75	12	333	260	718
1315	probe_cstm_P_relictum_0717_6108	108	135	197	1291	249	272	26	207	57	2	26	10	20	387	576	70	10	354	333	893
1316	probe_cstm_P_relictum_0717_6109	132	172	210	1655	328	359	21	201	65	4	45	24	14	427	619	76	13	446	386	906
1317	probe_cstm_P_relictum_0717_6110	121	192	191	1633	368	346	26	212	61	4	47	25	4	399	526	93	14	449	311	727
1318	probe_cstm_P_relictum_0717_6111	124	184	187	1371	336	305	26	234	60	2	46	10	5	386	463	92	18	324	251	650
1319	probe_cstm_P_relictum_0717_6112	83	127	177	1011	260	215	24	184	45	0	38	14	6	325	347	63	8	220	189	518
1320	probe_cstm_P_relictum_0717_20452	73	106	149	677	204	169	24	150	39	0	29	10	6	251	275	44	6	162	150	354
1321	probe_cstm_P_relictum_0717_1872	48	60	56	150	57	48	14	61	20	5	6	1	11	91	94	11	2	55	61	261
1322	probe_cstm_P_relictum_0717_1873	65	85	109	324	123	97	20	81	39	6	11	7	8	135	174	20	2	105	113	382
1323	probe_cstm_P_relictum_0717_1874	66	114	154	462	158	158	23	85	42	0	12	14	0	186	233	41	7	143	126	482
1324	probe_cstm_P_relictum_0717_1875	60	118	144	473	148	175	24	87	42	0	27	15	2	193	204	43	4	134	115	485
1325	probe_cstm_P_relictum_0717_1876	68	98	132	462	141	159	19	94	42	0	43	13	6	167	213	28	3	114	115	523
1326	probe_cstm_P_relictum_0717_1877	88	97	147	758	164	196	25	113	53	0	45	11	18	159	267	33	11	112	152	637
1327	probe_cstm_P_relictum_0717_1878	122	142	233	1254	248	279	47	163	52	0	59	8	18	318	413	65	11	232	251	904
1328	probe_cstm_P_relictum_0717_1879	126	153	249	1509	265	294	53	196	58	0	54	17	22	348	485	84	12	291	270	959
1329	probe_cstm_P_relictum_0717_1880	151	185	237	1393	293	262	50	215	46	0	51	14	8	391	499	99	7	328	263	861
1330	probe_cstm_P_relictum_0717_1881	150	187	289	1325	313	294	52	237	48	1	58	14	16	369	526	111	3	346	247	981
1331	probe_cstm_P_relictum_0717_1882	171	208	297	1210	312	303	77	221	38	6	59	6	20	398	551	116	4	368	247	1116
1332	probe_cstm_P_relictum_0717_1883	151	173	234	855	216	263	61	159	25	6	47	4	10	311	380	90	7	292	202	938
1333	probe_cstm_P_relictum_0717_1884	88	119	154	632	127	181	33	115	18	2	39	3	4	186	233	57	7	148	137	649
1334	probe_cstm_P_relictum_0717_1885	65	100	141	605	140	160	23	91	22	3	23	5	3	158	156	30	5	143	88	446
1335	probe_cstm_P_relictum_0717_1886	45	90	135	605	147	138	24	87	25	3	29	6	4	168	178	20	5	129	87	401
1336	probe_cstm_P_relictum_0717_20051	40	97	158	566	151	147	25	85	23	3	30	7	4	175	176	22	3	130	85	408
1337	probe_cstm_P_relictum_0717_20856	46	99	90	196	53	68	12	47	13	0	14	2	0	70	92	9	2	59	51	249
1338	probe_cstm_P_relictum_0717_9248	48	102	96	206	56	71	12	47	16	0	14	2	2	78	101	11	3	63	55	263
1339	probe_cstm_P_relictum_0717_9247	41	102	96	209	50	83	14	42	17	0	16	7	2	80	111	13	3	73	59	269
1340	probe_cstm_P_relictum_0717_21094	34	70	79	333	105	101	10	98	35	0	27	4	10	118	156	22	0	114	92	327
1341	probe_cstm_P_relictum_0717_11067	91	143	159	907	209	231	22	151	42	0	43	14	14	246	337	72	6	223	199	648
1342	probe_cstm_P_relictum_0717_11066	111	171	208	1385	274	312	37	200	43	1	51	13	10	319	449	93	6	340	277	818
1343	probe_cstm_P_relictum_0717_11065	113	178	265	1546	324	367	62	221	43	0	54	23	4	404	542	102	11	367	322	899
1344	probe_cstm_P_relictum_0717_11064	105	183	226	1242	317	342	68	225	40	2	51	25	2	413	586	123	10	379	332	916
1345	probe_cstm_P_relictum_0717_11063	95	174	212	1299	290	305	48	214	53	3	46	21	4	391	522	112	22	340	314	951
1346	probe_cstm_P_relictum_0717_11062	98	166	205	1251	285	302	46	198	45	4	48	14	4	366	509	97	23	302	251	929
1347	probe_cstm_P_relictum_0717_11061	141	158	223	1330	314	293	46	192	37	5	58	8	24	426	488	105	25	324	269	960
1348	probe_cstm_P_relictum_0717_11060	167	172	248	1371	329	353	51	212	52	7	58	5	34	444	520	110	13	374	300	994
1349	probe_cstm_P_relictum_0717_11059	145	222	230	1313	339	360	35	189	55	7	57	17	19	448	537	97	10	353	257	849
1350	probe_cstm_P_relictum_0717_11058	118	194	190	1001	288	348	38	164	57	6	54	13	16	344	464	70	3	279	185	748
1351	probe_cstm_P_relictum_0717_11057	71	150	153	761	218	218	28	118	39	2	45	6	4	278	342	42	2	186	128	584
1352	probe_cstm_P_relictum_0717_11056	62	129	165	738	213	209	39	133	37	1	32	8	2	263	324	36	0	147	121	640
1353	probe_cstm_P_relictum_0717_11055	121	173	177	1034	230	233	47	159	40	1	28	13	3	324	403	56	2	205	175	829
1354	probe_cstm_P_relictum_0717_11054	139	157	159	925	205	228	42	153	35	2	10	14	2	284	363	65	2	166	141	800
1355	probe_cstm_P_relictum_0717_11053	130	128	126	735	155	162	29	115	40	2	8	10	0	219	249	43	4	128	101	597
1356	probe_cstm_P_relictum_0717_11052	75	89	108	336	102	94	26	76	24	1	14	4	2	135	158	14	5	94	68	359
1357	probe_cstm_P_relictum_0717_11051	60	66	92	207	80	64	30	51	19	0	16	2	6	97	99	7	0	70	61	258
1358	probe_cstm_P_relictum_0717_11050	54	72	95	160	75	68	28	65	13	1	17	6	6	100	121	6	1	64	71	350
1359	probe_cstm_P_relictum_0717_11049	59	88	109	279	120	102	24	78	28	0	18	8	4	159	151	8	2	92	102	464
1360	probe_cstm_P_relictum_0717_11048	73	89	124	370	130	106	21	100	34	1	22	1	2	170	195	19	0	109	102	498
1361	probe_cstm_P_relictum_0717_11047	91	107	110	395	138	133	16	100	34	1	12	4	0	158	182	28	2	94	97	389
1362	probe_cstm_P_relictum_0717_11046	99	105	120	430	124	128	20	84	32	1	16	6	2	157	208	29	6	88	89	400
1363	probe_cstm_P_relictum_0717_11045	99	118	146	515	155	133	30	125	26	0	28	8	4	161	223	51	12	112	121	527
1364	probe_cstm_P_relictum_0717_11044	91	129	147	661	181	129	32	158	25	0	29	14	6	188	256	54	14	170	137	544
1365	probe_cstm_P_relictum_0717_11043	95	122	122	781	183	151	24	162	31	1	24	16	2	195	259	62	13	171	140	568
1366	probe_cstm_P_relictum_0717_11042	70	109	154	827	191	194	24	162	39	1	27	10	15	219	268	51	6	178	135	521
1367	probe_cstm_P_relictum_0717_11041	90	155	191	810	218	219	34	181	47	1	26	4	18	240	295	59	9	228	154	541
1368	probe_cstm_P_relictum_0717_11040	83	194	211	758	243	239	43	197	47	1	37	2	16	255	335	56	9	238	158	591
1369	probe_cstm_P_relictum_0717_11039	77	168	189	634	188	215	26	188	27	0	44	4	8	205	294	58	4	179	153	523
1370	probe_cstm_P_relictum_0717_11038	90	165	210	696	188	227	43	193	41	0	49	6	10	243	370	56	10	224	167	673
1371	probe_cstm_P_relictum_0717_11037	99	131	193	701	195	225	46	216	35	0	35	4	10	234	351	54	9	225	178	647
1372	probe_cstm_P_relictum_0717_11036	106	148	172	722	189	204	42	198	41	0	20	3	8	237	351	38	8	205	160	560
1373	probe_cstm_P_relictum_0717_11035	80	162	139	660	186	225	38	178	46	0	26	5	3	217	292	40	4	185	165	489
1374	probe_cstm_P_relictum_0717_11034	79	180	160	764	187	235	40	173	43	0	26	10	2	251	293	44	6	216	186	570
1375	probe_cstm_P_relictum_0717_11033	66	141	174	855	201	223	32	164	41	5	28	12	2	246	281	43	4	207	160	579
1376	probe_cstm_P_relictum_0717_11032	81	86	175	844	186	168	26	141	36	4	24	7	2	214	259	38	2	164	116	472
1377	probe_cstm_P_relictum_0717_11031	96	142	220	1166	233	229	38	146	55	2	34	8	3	305	354	55	6	200	182	604
1378	probe_cstm_P_relictum_0717_11030	120	171	244	1309	285	265	40	169	66	4	49	9	8	381	424	67	9	284	209	710
1379	probe_cstm_P_relictum_0717_11029	79	185	209	1143	223	204	27	152	51	6	42	4	8	305	358	49	7	215	151	616
1380	probe_cstm_P_relictum_0717_11028	76	183	169	900	146	177	20	154	46	4	30	3	14	245	298	35	6	160	128	561
1381	probe_cstm_P_relictum_0717_11027	125	137	156	674	160	184	21	155	40	2	19	4	12	249	312	31	7	169	151	588
1382	probe_cstm_P_relictum_0717_11026	171	163	172	761	221	242	29	184	59	2	22	4	16	310	358	45	7	217	199	682
1383	probe_cstm_P_relictum_0717_11025	134	125	143	626	194	181	31	188	46	4	34	6	13	257	315	49	3	181	153	464
1384	probe_cstm_P_relictum_0717_11024	96	91	121	542	157	148	30	154	35	3	38	5	15	244	239	36	3	154	102	341
1385	probe_cstm_P_relictum_0717_11023	58	81	123	507	129	128	21	120	26	0	26	4	10	208	192	37	5	123	89	304
1386	probe_cstm_P_relictum_0717_11022	84	105	164	585	192	197	24	132	32	0	24	2	11	239	249	51	3	141	146	346
1387	probe_cstm_P_relictum_0717_11021	82	145	176	602	198	210	29	124	36	0	17	2	16	222	251	47	6	165	157	423
1388	probe_cstm_P_relictum_0717_11020	82	127	169	466	153	156	18	95	27	0	15	2	12	163	201	36	5	117	102	346
1389	probe_cstm_P_relictum_0717_11019	71	114	145	653	181	190	24	121	39	1	20	1	11	180	210	54	3	178	113	477
1390	probe_cstm_P_relictum_0717_11018	91	122	187	919	212	232	36	159	52	2	32	0	8	272	328	63	8	258	191	586
1391	probe_cstm_P_relictum_0717_11017	103	136	210	1001	217	244	36	164	55	2	33	0	4	276	379	71	8	289	224	650
1392	probe_cstm_P_relictum_0717_11015	104	113	178	913	227	207	26	165	55	0	45	11	6	256	354	65	12	239	171	562
1393	probe_cstm_P_relictum_0717_11014	109	146	205	893	232	196	36	169	55	0	40	16	8	280	366	63	11	225	172	677
1394	probe_cstm_P_relictum_0717_11013	119	161	208	923	265	199	43	184	52	0	28	19	5	322	366	62	7	228	166	802
1395	probe_cstm_P_relictum_0717_11012	120	169	205	1003	280	241	50	210	49	0	28	18	0	348	398	60	9	236	181	807
1396	probe_cstm_P_relictum_0717_11011	112	130	157	842	223	189	41	170	55	0	32	12	8	306	346	42	2	217	159	704
1397	probe_cstm_P_relictum_0717_11010	68	72	127	470	122	104	29	108	31	2	20	12	8	172	215	10	2	108	89	463
1398	probe_cstm_P_relictum_0717_11009	47	83	119	475	101	87	17	89	31	2	15	6	2	117	181	19	4	85	68	374
1399	probe_cstm_P_relictum_0717_11008	86	138	170	901	195	151	24	144	34	2	37	5	4	228	267	36	2	170	129	540
1400	probe_cstm_P_relictum_0717_11007	133	183	240	1156	271	253	41	200	56	2	45	14	4	328	345	67	5	237	198	778
1401	probe_cstm_P_relictum_0717_11006	139	191	241	1185	268	252	36	191	51	1	39	15	2	360	337	72	4	225	193	722
1402	probe_cstm_P_relictum_0717_11005	101	145	212	870	178	185	27	142	48	3	28	7	6	309	295	66	0	170	150	594
1403	probe_cstm_P_relictum_0717_11004	80	122	159	693	132	120	31	120	38	4	46	4	6	249	255	49	2	147	133	470
1404	probe_cstm_P_relictum_0717_11003	72	97	119	485	114	148	31	102	27	4	37	3	4	189	222	36	2	138	125	356
1405	probe_cstm_P_relictum_0717_11002	84	106	130	481	133	151	21	78	18	2	19	3	0	184	188	32	2	125	117	329
1406	probe_cstm_P_relictum_0717_11001	77	79	110	388	105	126	11	79	21	1	12	6	1	157	161	24	2	103	104	284
1407	probe_cstm_P_relictum_0717_11000	64	60	90	307	94	100	4	84	25	0	17	7	4	130	136	20	2	72	89	286
1408	probe_cstm_P_relictum_0717_10999	84	90	134	513	157	127	28	112	51	0	31	7	4	188	204	30	0	139	110	412
1409	probe_cstm_P_relictum_0717_10998	65	104	126	711	170	139	30	114	46	0	39	7	3	233	256	35	5	198	140	456
1410	probe_cstm_P_relictum_0717_10997	65	123	150	821	161	188	25	137	41	1	29	10	4	231	266	50	7	199	153	472
1411	probe_cstm_P_relictum_0717_10996	59	111	145	751	147	199	22	140	36	0	27	7	4	183	236	51	5	148	126	496
1412	probe_cstm_P_relictum_0717_10995	71	102	172	669	153	210	25	157	28	0	26	3	4	168	266	53	1	150	107	572
1413	probe_cstm_P_relictum_0717_10994	100	126	172	618	172	243	28	176	37	0	21	2	2	212	265	45	0	135	113	575
1414	probe_cstm_P_relictum_0717_10993	120	130	178	640	171	238	14	133	48	0	22	0	2	219	264	40	4	123	119	561
1415	probe_cstm_P_relictum_0717_10992	123	142	184	666	170	213	9	104	49	0	32	6	0	235	288	45	5	160	146	531
1416	probe_cstm_P_relictum_0717_10991	96	129	171	451	148	167	7	79	34	0	32	9	0	183	226	37	0	120	114	494
1417	probe_cstm_P_relictum_0717_10990	58	99	117	260	72	79	8	55	10	2	32	9	9	120	125	13	9	60	53	351
1418	probe_cstm_P_relictum_0717_10989	43	73	56	173	42	41	8	45	9	2	24	1	7	53	59	12	7	19	21	196
1419	probe_cstm_P_relictum_0717_10988	54	72	52	219	65	57	13	48	14	0	17	8	0	85	105	17	4	37	31	217
1420	probe_cstm_P_relictum_0717_10987	55	63	57	266	80	73	18	54	21	0	24	8	0	108	115	20	5	57	49	311
1421	probe_cstm_P_relictum_0717_10986	39	46	56	203	68	59	13	45	18	0	23	10	0	100	100	14	6	44	46	291
1422	probe_cstm_P_relictum_0717_10985	31	56	87	178	44	48	20	40	22	3	18	4	10	89	72	8	7	24	35	226
1423	probe_cstm_P_relictum_0717_10984	40	50	77	161	54	38	22	40	13	0	10	2	5	93	80	4	3	30	33	192
1424	probe_cstm_P_relictum_0717_10983	53	65	92	399	100	88	24	75	22	0	16	2	6	145	124	14	6	69	83	264
1425	probe_cstm_P_relictum_0717_10982	64	95	108	503	147	118	25	118	19	4	19	0	2	177	183	21	5	116	117	378
1426	probe_cstm_P_relictum_0717_10981	66	102	115	691	199	145	32	127	26	4	25	2	6	230	237	35	12	172	140	513
1427	probe_cstm_P_relictum_0717_10980	66	89	107	553	176	107	20	107	13	4	39	2	9	201	199	32	6	143	105	422
1428	probe_cstm_P_relictum_0717_10979	59	83	97	436	116	66	7	72	9	0	29	6	6	138	151	19	6	81	71	358
1429	probe_cstm_P_relictum_0717_10978	74	102	117	336	107	80	18	69	11	2	22	4	4	146	151	22	4	76	56	231
1430	probe_cstm_P_relictum_0717_10977	95	141	141	525	171	141	24	115	20	4	30	11	15	216	236	42	6	182	123	342
1431	probe_cstm_P_relictum_0717_10976	134	153	158	629	224	219	24	154	28	1	23	8	15	275	345	66	2	273	169	433
1432	probe_cstm_P_relictum_0717_10975	141	128	167	687	249	240	16	168	32	0	25	3	8	292	397	66	4	276	199	559
1433	probe_cstm_P_relictum_0717_10974	104	121	169	507	206	197	12	129	28	1	25	7	4	234	323	45	3	189	143	503
1434	probe_cstm_P_relictum_0717_10973	59	112	134	349	159	138	17	102	28	2	29	7	4	198	232	39	5	125	119	392
1435	probe_cstm_P_relictum_0717_10972	66	138	152	390	128	135	22	93	36	2	34	17	4	197	202	29	13	103	109	395
1436	probe_cstm_P_relictum_0717_10971	47	116	129	369	103	130	19	80	33	1	15	17	4	165	144	21	10	75	93	257
1437	probe_cstm_P_relictum_0717_10970	64	91	140	446	111	124	21	94	39	1	17	16	5	163	164	22	0	79	100	282
1438	probe_cstm_P_relictum_0717_10969	62	86	105	317	96	103	18	72	25	0	15	7	3	133	139	16	1	51	94	239
1439	probe_cstm_P_relictum_0717_10968	81	98	120	308	98	112	21	87	27	0	14	2	0	116	155	10	2	67	76	320
1440	probe_cstm_P_relictum_0717_10967	86	112	144	418	116	120	23	106	32	0	16	4	0	131	195	10	2	90	72	448
1441	probe_cstm_P_relictum_0717_10966	113	118	189	740	139	153	33	122	52	0	35	7	3	187	263	29	2	149	101	681
1442	probe_cstm_P_relictum_0717_10965	108	163	214	976	184	204	47	187	60	0	54	4	8	230	343	56	2	220	165	815
1443	probe_cstm_P_relictum_0717_10964	93	184	216	973	227	206	47	213	78	1	61	12	19	288	395	63	4	253	210	812
1444	probe_cstm_P_relictum_0717_10963	105	199	207	840	214	234	47	192	64	3	45	16	27	325	370	71	4	235	193	710
1445	probe_cstm_P_relictum_0717_10962	72	168	175	565	186	199	35	136	38	2	31	13	22	294	314	54	3	193	150	574
1446	probe_cstm_P_relictum_0717_10961	75	158	167	551	166	202	40	133	59	1	30	9	14	283	325	34	6	194	138	629
1447	probe_cstm_P_relictum_0717_10960	78	125	144	494	155	159	30	110	45	1	33	4	13	214	251	24	5	158	123	534
1448	probe_cstm_P_relictum_0717_10959	101	107	143	703	192	164	25	132	39	2	28	3	10	214	250	32	5	171	144	408
1449	probe_cstm_P_relictum_0717_10958	88	111	142	816	230	160	15	148	35	2	37	6	6	252	307	37	5	176	147	450
1450	probe_cstm_P_relictum_0717_10957	88	115	147	758	233	174	23	152	41	2	34	4	9	268	322	45	2	171	136	534
1451	probe_cstm_P_relictum_0717_10956	106	171	160	822	207	191	28	159	46	0	34	7	6	269	334	44	3	181	142	592
1452	probe_cstm_P_relictum_0717_10955	118	152	159	736	186	206	43	165	45	0	31	12	6	259	350	54	0	176	158	553
1453	probe_cstm_P_relictum_0717_10954	106	162	176	667	178	231	41	175	46	0	29	11	0	297	319	54	2	172	149	515
1454	probe_cstm_P_relictum_0717_10953	72	145	157	445	134	167	16	136	46	0	26	2	4	224	229	33	4	145	112	415
1455	probe_cstm_P_relictum_0717_10952	91	139	142	495	147	113	14	125	33	1	27	2	13	233	247	42	11	159	123	415
1456	probe_cstm_P_relictum_0717_10951	71	114	127	449	123	93	15	108	29	1	26	2	20	188	226	22	4	145	92	352
1457	probe_cstm_P_relictum_0717_10950	62	87	109	436	129	107	19	104	36	2	21	6	16	159	231	22	4	143	87	358
1458	probe_cstm_P_relictum_0717_10949	72	71	116	454	144	116	30	111	38	1	21	12	10	154	186	25	2	131	104	376
1459	probe_cstm_P_relictum_0717_10948	64	54	99	486	147	113	23	112	27	1	23	13	11	140	163	22	3	100	87	396
1460	probe_cstm_P_relictum_0717_10947	56	43	78	445	113	71	28	87	27	13	27	19	15	147	140	23	11	72	59	303
1461	probe_cstm_P_relictum_0717_10946	37	34	52	258	59	43	9	51	16	4	23	5	7	85	92	9	3	33	28	168
1462	probe_cstm_P_relictum_0717_10945	73	99	97	364	96	85	10	77	19	6	27	6	4	118	150	18	2	72	57	307
1463	probe_cstm_P_relictum_0717_10944	87	143	137	555	152	143	11	113	41	4	21	5	4	193	257	38	0	137	134	520
1464	probe_cstm_P_relictum_0717_10943	97	161	177	667	197	154	17	132	49	4	22	8	2	271	337	47	0	193	162	576
1465	probe_cstm_P_relictum_0717_10942	63	112	142	479	133	99	17	107	47	1	26	11	2	209	221	33	0	143	115	386
1466	probe_cstm_P_relictum_0717_11016	116	122	201	836	194	203	39	142	62	2	41	6	6	274	397	54	12	239	166	475
1467	probe_cstm_P_relictum_0717_21674	14	8	26	19	16	5	6	7	2	2	0	0	1	14	0	2	2	2	0	21
1468	probe_cstm_P_relictum_0717_16029	24	7	29	21	16	5	7	6	3	2	5	0	2	16	2	3	2	2	0	26
1469	probe_cstm_P_relictum_0717_16028	19	11	32	28	20	11	4	12	12	2	5	0	4	18	18	2	4	4	6	46
1470	probe_cstm_P_relictum_0717_16027	19	22	29	92	28	21	3	19	10	0	4	0	2	23	40	2	6	12	14	85
1471	probe_cstm_P_relictum_0717_16026	34	76	57	212	54	48	5	43	10	1	13	1	0	42	85	8	1	21	31	175
1472	probe_cstm_P_relictum_0717_16025	64	100	78	343	106	91	8	60	22	2	20	0	2	88	110	12	9	46	63	248
1473	probe_cstm_P_relictum_0717_16024	77	140	109	486	147	133	11	119	36	3	40	4	2	132	173	20	7	89	104	369
1474	probe_cstm_P_relictum_0717_16023	98	138	174	619	189	163	30	152	58	2	44	9	4	207	254	36	3	145	146	445
1475	probe_cstm_P_relictum_0717_16022	115	118	213	790	197	214	51	196	62	0	65	14	10	262	373	75	1	207	202	582
1476	probe_cstm_P_relictum_0717_16021	178	131	231	1074	237	301	68	255	74	0	47	22	8	326	440	97	5	244	222	644
1477	probe_cstm_P_relictum_0717_16020	147	93	186	1005	223	300	68	216	63	0	39	12	8	286	369	84	2	257	190	566
1478	probe_cstm_P_relictum_0717_16019	120	81	98	635	152	205	35	154	47	2	20	14	2	166	235	26	2	176	117	408
1479	probe_cstm_P_relictum_0717_16018	58	74	76	339	109	106	19	63	20	2	14	6	0	105	114	11	1	64	60	288
1480	probe_cstm_P_relictum_0717_16017	53	70	89	237	74	64	16	63	13	2	11	11	1	79	93	6	2	47	40	295
1481	probe_cstm_P_relictum_0717_16016	66	97	118	290	111	99	20	92	20	0	18	10	4	123	124	20	6	91	61	321
1482	probe_cstm_P_relictum_0717_16015	96	104	181	602	204	150	29	148	35	0	29	6	8	225	217	37	10	171	126	512
1483	probe_cstm_P_relictum_0717_16014	87	122	187	684	237	160	29	132	49	0	31	2	12	253	283	36	11	203	124	537
1484	probe_cstm_P_relictum_0717_16013	51	80	125	520	171	114	14	89	31	2	19	0	13	167	203	25	9	128	78	413
1485	probe_cstm_P_relictum_0717_264	19	47	31	103	38	21	6	30	7	1	0	3	0	23	34	0	1	11	7	95
1486	probe_cstm_P_relictum_0717_265	99	83	104	343	137	118	19	91	24	0	12	4	1	122	117	12	3	109	69	375
1487	probe_cstm_P_relictum_0717_266	114	89	127	532	173	147	27	102	21	0	26	7	0	170	155	25	0	139	103	498
1488	probe_cstm_P_relictum_0717_19901	94	60	96	410	123	102	23	70	12	0	20	4	0	127	107	18	0	105	67	402
1489	probe_cstm_P_relictum_0717_20633	37	25	54	158	23	43	4	70	12	0	6	0	2	45	78	5	4	34	19	283
1490	probe_cstm_P_relictum_0717_7591	42	25	57	191	33	50	6	82	12	0	6	0	2	48	85	5	4	36	23	376
1491	probe_cstm_P_relictum_0717_16837	77	70	123	407	142	123	14	164	20	0	33	0	5	137	185	20	6	83	76	976
1492	probe_cstm_P_relictum_0717_16836	169	211	348	977	375	327	44	342	50	2	83	16	6	333	444	82	10	305	208	2367
1493	probe_cstm_P_relictum_0717_16835	222	285	417	1197	447	359	56	379	57	4	98	26	6	387	492	101	8	351	247	2531
1494	probe_cstm_P_relictum_0717_12145	56	39	60	337	83	68	6	61	19	0	11	0	4	64	106	15	1	57	46	163
1495	probe_cstm_P_relictum_0717_12146	82	66	106	630	146	145	13	125	37	0	25	0	4	163	188	30	9	118	90	469
1496	probe_cstm_P_relictum_0717_12147	79	96	111	653	151	174	23	153	37	0	32	3	2	196	203	28	8	137	98	513
1497	probe_cstm_P_relictum_0717_12148	87	113	115	543	147	180	28	144	43	0	26	6	2	213	213	24	6	145	80	513
1498	probe_cstm_P_relictum_0717_12149	79	123	108	414	121	149	24	140	42	0	22	6	10	157	155	40	0	122	60	360
1499	probe_cstm_P_relictum_0717_21236	82	107	110	392	118	143	22	132	41	0	22	6	10	150	153	37	0	115	63	341
1500	probe_cstm_P_relictum_0717_12150	79	128	137	683	146	164	26	131	54	6	21	21	4	189	216	48	7	143	111	573
1501	probe_cstm_P_relictum_0717_21237	104	131	139	759	164	182	30	156	56	6	25	21	4	220	248	56	6	166	129	703
1502	probe_cstm_P_relictum_0717_12151	101	96	114	363	109	129	16	104	14	2	14	7	2	156	205	30	4	114	73	513
1503	probe_cstm_P_relictum_0717_21238	92	94	112	349	106	128	16	102	14	2	14	7	2	152	203	29	4	114	71	501
1504	probe_cstm_P_relictum_0717_12152	20	26	32	61	25	34	4	18	6	0	6	0	1	40	40	4	1	13	7	94
1505	probe_cstm_P_relictum_0717_12153	52	69	69	189	55	62	9	34	7	0	8	0	0	88	88	14	3	40	27	193
1506	probe_cstm_P_relictum_0717_12154	57	84	80	211	69	77	13	42	13	0	4	0	0	101	88	10	1	51	33	227
1507	probe_cstm_P_relictum_0717_12155	56	79	64	171	68	76	18	40	13	0	2	1	0	86	80	6	0	41	35	228
1508	probe_cstm_P_relictum_0717_12156	35	67	69	83	83	76	14	53	11	0	8	1	4	94	71	11	2	40	38	206
1509	probe_cstm_P_relictum_0717_12157	49	89	86	310	102	109	15	91	18	0	25	1	8	131	154	20	2	80	82	325
1510	probe_cstm_P_relictum_0717_12158	52	102	119	551	127	168	31	128	31	0	36	6	6	178	238	25	5	114	146	491
1511	probe_cstm_P_relictum_0717_12159	44	115	147	683	143	217	34	147	44	0	40	9	1	215	284	33	3	148	165	543
1512	probe_cstm_P_relictum_0717_12160	53	123	172	788	144	226	45	164	61	0	39	6	5	221	292	44	8	179	197	590
1513	probe_cstm_P_relictum_0717_12161	80	126	167	766	155	181	37	137	51	0	29	4	6	209	279	41	6	199	199	462
1514	probe_cstm_P_relictum_0717_12162	84	97	118	526	105	127	28	100	42	0	18	2	4	166	209	23	6	141	141	386
1515	probe_cstm_P_relictum_0717_12163	87	116	124	338	121	118	30	71	35	2	17	0	3	140	193	16	5	87	91	587
1516	probe_cstm_P_relictum_0717_12164	80	105	133	295	114	116	32	60	25	2	17	0	4	138	181	20	3	68	81	638
1517	probe_cstm_P_relictum_0717_21239	80	104	131	293	113	116	32	61	25	2	17	0	4	137	177	20	3	68	81	636
1518	probe_cstm_P_relictum_0717_17099	71	102	119	633	154	149	22	126	23	0	33	5	2	242	212	49	5	149	156	543
1519	probe_cstm_P_relictum_0717_17100	80	114	141	773	182	189	31	185	29	2	38	6	2	305	265	58	6	194	188	662
1520	probe_cstm_P_relictum_0717_21799	57	92	117	606	147	161	26	168	22	2	27	4	2	238	219	41	6	164	156	548
1521	probe_cstm_P_relictum_0717_17101	53	77	113	477	79	138	24	63	21	0	14	6	3	179	152	23	2	145	74	360
1522	probe_cstm_P_relictum_0717_17102	59	109	144	616	145	197	31	111	31	2	25	7	5	247	230	49	1	178	124	462
1523	probe_cstm_P_relictum_0717_17103	74	112	131	524	145	166	24	115	35	2	26	3	6	239	238	50	4	130	95	385
1524	probe_cstm_P_relictum_0717_21800	74	112	127	524	145	166	24	114	35	2	26	3	6	239	238	50	4	129	95	384
1525	probe_cstm_P_relictum_0717_20148	80	117	165	593	161	138	21	139	46	2	29	14	11	222	254	49	7	194	155	460
1526	probe_cstm_P_relictum_0717_2769	91	136	170	675	186	158	24	157	53	3	42	16	15	264	310	57	7	242	189	544
1527	probe_cstm_P_relictum_0717_2768	105	192	246	1225	270	259	42	216	73	4	57	30	14	389	506	110	16	360	296	955
1528	probe_cstm_P_relictum_0717_2767	110	178	232	1716	318	298	40	247	51	4	56	19	22	431	620	126	18	413	353	962
1529	probe_cstm_P_relictum_0717_2766	126	180	230	1775	336	326	40	245	72	4	36	16	12	447	631	112	5	401	354	1008
1530	probe_cstm_P_relictum_0717_2765	107	170	246	1870	320	322	44	278	92	1	55	12	10	422	601	101	5	373	366	924
1531	probe_cstm_P_relictum_0717_2764	116	158	276	1609	327	337	44	266	100	0	59	13	8	412	637	101	14	347	363	1024
1532	probe_cstm_P_relictum_0717_2763	95	150	269	1518	324	299	47	225	97	0	76	10	4	366	585	86	11	342	283	868
1533	probe_cstm_P_relictum_0717_2762	92	141	250	1297	306	297	50	231	88	1	55	14	4	425	579	101	14	355	338	909
1534	probe_cstm_P_relictum_0717_2761	118	184	247	1603	306	293	58	230	117	6	38	8	3	493	609	113	18	344	396	924
1535	probe_cstm_P_relictum_0717_2760	136	188	245	1808	330	342	61	215	110	3	33	9	7	556	638	118	18	389	409	973
1536	probe_cstm_P_relictum_0717_2759	157	184	237	1520	334	356	77	195	96	12	51	14	20	514	619	96	8	384	279	927
1537	probe_cstm_P_relictum_0717_2758	148	157	227	1161	269	305	76	179	63	11	67	8	14	438	521	72	17	335	217	770
1538	probe_cstm_P_relictum_0717_2757	124	155	240	863	240	257	57	184	62	13	58	5	10	375	418	65	21	286	172	702
1539	probe_cstm_P_relictum_0717_2756	123	154	258	1172	240	224	40	171	54	2	36	4	12	359	415	77	21	276	224	749
1540	probe_cstm_P_relictum_0717_2755	118	211	257	1572	295	281	43	200	59	0	42	6	14	446	518	94	17	362	301	896
1541	probe_cstm_P_relictum_0717_2754	139	199	222	1883	343	329	48	258	55	0	54	9	23	535	611	116	21	414	338	981
1542	probe_cstm_P_relictum_0717_2753	117	196	187	1666	319	364	49	275	53	0	61	10	23	461	551	116	19	378	301	1000
1543	probe_cstm_P_relictum_0717_2752	92	159	196	1350	292	332	55	226	51	4	53	8	18	396	470	104	10	349	262	927
1544	probe_cstm_P_relictum_0717_2751	150	173	213	1384	330	302	61	219	62	6	60	11	10	369	447	99	13	276	273	878
1545	probe_cstm_P_relictum_0717_2750	166	166	247	1529	323	307	57	269	71	4	58	13	12	444	502	104	14	316	306	1002
1546	probe_cstm_P_relictum_0717_2749	171	211	310	1551	339	331	52	320	79	4	62	20	7	494	575	115	22	387	324	1054
1547	probe_cstm_P_relictum_0717_2748	159	211	349	1382	368	340	36	305	82	0	60	15	8	517	604	125	19	428	315	1000
1548	probe_cstm_P_relictum_0717_2747	141	223	346	1293	358	316	35	258	72	2	62	16	16	473	551	106	7	406	316	972
1549	probe_cstm_P_relictum_0717_2746	86	141	202	750	222	184	24	170	46	2	42	12	16	324	355	58	6	260	194	725
1550	probe_cstm_P_relictum_0717_20033	84	95	118	246	116	97	21	63	11	0	31	4	6	84	144	20	0	79	64	300
1551	probe_cstm_P_relictum_0717_1733	83	103	127	270	116	101	23	64	13	0	31	4	6	90	148	22	0	85	64	313
1552	probe_cstm_P_relictum_0717_1732	92	100	139	295	109	103	24	77	17	1	33	6	7	107	171	18	2	89	55	306
1553	probe_cstm_P_relictum_0717_1731	65	73	101	165	63	45	14	62	13	1	18	5	2	67	84	7	2	43	27	158
1554	probe_cstm_P_relictum_0717_1730	32	28	43	56	14	10	4	24	7	3	5	2	0	15	21	0	4	24	4	72
1555	probe_cstm_P_relictum_0717_1729	16	15	25	30	7	5	3	14	4	3	2	0	0	5	11	0	4	44	30	52
1556	probe_cstm_P_relictum_0717_1728	49	31	67	131	31	39	6	32	7	0	4	0	4	43	51	5	6	107	76	110
1557	probe_cstm_P_relictum_0717_1727	184	211	323	549	264	203	45	223	46	1	48	5	12	227	309	50	10	183	139	775
1558	probe_cstm_P_relictum_0717_1725	91	90	162	324	141	101	19	104	18	0	36	3	6	139	158	18	10	177	160	502
1559	probe_cstm_P_relictum_0717_1724	145	224	293	423	233	143	44	211	38	3	43	9	17	173	196	29	6	115	139	682
1560	probe_cstm_P_relictum_0717_1723	195	287	335	380	249	176	46	237	40	7	38	11	14	184	193	31	1	89	103	723
1561	probe_cstm_P_relictum_0717_20034	24	16	10	8	18	10	2	6	6	0	2	2	2	30	20	6	2	8	6	56
1562	probe_cstm_P_relictum_0717_1744	29	25	18	43	21	22	4	12	7	0	2	2	2	54	30	6	0	21	16	107
1563	probe_cstm_P_relictum_0717_1743	41	39	65	204	48	45	12	39	10	0	4	0	0	79	59	6	0	52	35	173
1564	probe_cstm_P_relictum_0717_1741	51	63	121	380	96	71	26	60	22	3	12	8	0	104	105	24	0	65	38	267
1565	probe_cstm_P_relictum_0717_1740	36	97	116	377	89	72	20	66	16	4	24	10	2	136	135	22	4	93	71	322
1566	probe_cstm_P_relictum_0717_1739	38	68	87	343	76	80	12	68	13	4	24	6	2	126	121	16	5	86	69	261
1567	probe_cstm_P_relictum_0717_1738	45	87	86	455	67	97	14	67	12	3	20	4	2	128	148	18	8	96	84	347
1568	probe_cstm_P_relictum_0717_1737	69	91	111	754	119	148	25	105	16	0	36	2	4	168	186	24	2	136	102	492
1569	probe_cstm_P_relictum_0717_1736	115	122	137	892	161	174	35	146	18	0	38	12	4	248	275	30	4	180	152	535
1570	probe_cstm_P_relictum_0717_1735	101	93	128	683	138	132	32	111	19	1	28	14	10	224	233	26	4	131	118	413
1571	probe_cstm_P_relictum_0717_1734	57	49	65	260	61	59	13	54	11	0	17	10	8	102	111	18	2	58	63	190
1572	probe_cstm_P_relictum_0717_19995	111	97	139	552	132	165	17	106	42	0	37	25	4	177	239	28	2	174	142	809
1573	probe_cstm_P_relictum_0717_20504	111	97	139	552	132	165	17	106	42	0	37	25	4	177	239	28	2	174	142	809
1574	probe_cstm_P_relictum_0717_1062	116	112	164	647	146	187	30	121	38	0	44	30	9	225	244	29	3	169	160	849
1575	probe_cstm_P_relictum_0717_6622	116	112	164	647	146	187	30	121	38	0	44	30	9	225	244	29	3	169	160	849
1576	probe_cstm_P_relictum_0717_1061	105	101	123	432	88	108	23	90	15	2	30	10	8	171	157	10	7	75	83	520
1577	probe_cstm_P_relictum_0717_6621	105	101	123	432	88	108	23	90	15	2	30	10	8	171	157	10	7	75	83	520
1578	probe_cstm_P_relictum_0717_1060	90	105	126	250	82	71	32	96	39	2	19	0	5	155	103	4	3	38	64	356
1579	probe_cstm_P_relictum_0717_6620	90	105	126	250	82	71	32	96	39	2	19	0	5	155	103	4	3	38	64	356
1580	probe_cstm_P_relictum_0717_1059	49	99	96	102	72	58	16	70	33	1	21	1	1	108	68	4	2	35	49	237
1581	probe_cstm_P_relictum_0717_6619	49	99	96	102	72	58	16	70	33	1	21	1	1	108	68	4	2	35	49	237
1582	probe_cstm_P_relictum_0717_1058	51	76	83	82	65	51	10	58	20	0	17	0	1	87	57	5	0	31	44	189
1583	probe_cstm_P_relictum_0717_6618	51	76	83	82	65	51	10	58	20	0	17	0	1	87	57	5	0	31	44	189
1584	probe_cstm_P_relictum_0717_1057	68	70	98	213	83	54	12	70	12	2	10	8	6	120	121	13	1	74	74	335
1585	probe_cstm_P_relictum_0717_6617	68	70	98	213	83	54	12	70	12	2	10	8	6	120	121	13	1	74	74	335
1586	probe_cstm_P_relictum_0717_1056	81	89	98	281	104	110	18	89	23	0	11	9	6	164	153	19	0	116	78	493
1587	probe_cstm_P_relictum_0717_6616	81	89	98	281	104	110	18	89	23	0	11	9	6	164	153	19	0	116	78	493
1588	probe_cstm_P_relictum_0717_1055	92	119	141	392	147	127	18	111	31	0	18	13	14	217	178	28	2	112	97	561
1589	probe_cstm_P_relictum_0717_6615	92	119	141	392	147	127	18	111	31	0	18	13	14	217	178	28	2	112	97	561
1590	probe_cstm_P_relictum_0717_1054	110	172	180	583	158	209	30	98	42	0	30	8	12	281	245	40	5	167	129	567
1591	probe_cstm_P_relictum_0717_6614	110	172	180	583	158	209	30	98	42	0	30	8	12	281	245	40	5	167	129	567
1592	probe_cstm_P_relictum_0717_1053	99	179	170	605	155	180	34	85	45	0	29	1	12	238	238	44	2	157	149	451
1593	probe_cstm_P_relictum_0717_6613	99	179	170	605	155	180	34	85	45	0	29	1	12	238	238	44	2	157	149	451
1594	probe_cstm_P_relictum_0717_1052	107	147	138	397	116	139	32	80	34	0	31	0	5	168	167	24	2	98	89	348
1595	probe_cstm_P_relictum_0717_6612	107	147	138	397	116	139	32	80	34	0	31	0	5	168	167	24	2	98	89	348
1596	probe_cstm_P_relictum_0717_1051	89	102	83	285	90	89	9	93	23	1	10	0	0	96	101	14	2	46	42	282
1597	probe_cstm_P_relictum_0717_6611	89	102	83	285	90	89	9	93	23	1	10	0	0	96	101	14	2	46	42	282
1598	probe_cstm_P_relictum_0717_1050	88	99	108	330	107	110	12	115	30	1	22	1	0	148	131	16	0	77	73	350
1599	probe_cstm_P_relictum_0717_6610	88	99	108	330	107	110	12	115	30	1	22	1	0	148	131	16	0	77	73	350
1600	probe_cstm_P_relictum_0717_1049	87	102	121	414	120	150	19	134	37	1	23	4	2	205	153	18	6	120	99	380
1601	probe_cstm_P_relictum_0717_6609	87	102	121	414	120	150	19	134	37	1	23	4	2	205	153	18	6	120	99	380
1602	probe_cstm_P_relictum_0717_1048	93	89	111	387	113	144	17	120	32	1	20	4	2	187	134	20	7	128	92	374
1603	probe_cstm_P_relictum_0717_6608	93	89	111	387	113	144	17	120	32	1	20	4	2	187	134	20	7	128	92	374
1604	probe_cstm_P_relictum_0717_1047	97	83	93	330	85	112	22	92	31	0	11	4	0	149	117	11	5	96	89	394
1605	probe_cstm_P_relictum_0717_6607	97	83	93	330	85	112	22	92	31	0	11	4	0	149	117	11	5	96	89	394
1606	probe_cstm_P_relictum_0717_1046	84	95	72	282	87	105	29	86	25	0	11	3	10	118	110	8	2	74	75	436
1607	probe_cstm_P_relictum_0717_6606	84	95	72	282	87	105	29	86	25	0	11	3	10	118	110	8	2	74	75	436
1608	probe_cstm_P_relictum_0717_1045	81	94	58	239	94	99	35	77	16	0	11	2	12	83	124	8	1	66	63	359
1609	probe_cstm_P_relictum_0717_6605	81	94	58	239	94	99	35	77	16	0	11	2	12	83	124	8	1	66	63	359
1610	probe_cstm_P_relictum_0717_1044	58	70	40	228	94	77	18	74	13	0	11	3	14	85	106	4	0	55	53	294
1611	probe_cstm_P_relictum_0717_6604	58	70	40	228	94	77	18	74	13	0	11	3	14	85	106	4	0	55	53	294
1612	probe_cstm_P_relictum_0717_1043	38	50	34	164	51	35	8	44	12	0	9	2	6	70	69	1	1	30	37	155
1613	probe_cstm_P_relictum_0717_6603	38	50	34	164	51	35	8	44	12	0	9	2	6	70	69	1	1	30	37	155
1614	probe_cstm_P_relictum_0717_1042	36	53	35	191	52	38	12	41	14	0	9	2	2	68	66	2	2	34	36	152
1615	probe_cstm_P_relictum_0717_6602	36	53	35	191	52	38	12	41	14	0	9	2	2	68	66	2	2	34	36	152
1616	probe_cstm_P_relictum_0717_1041	42	67	53	228	99	74	12	62	18	0	9	5	0	99	102	6	4	62	41	261
1617	probe_cstm_P_relictum_0717_6601	42	67	53	228	99	74	12	62	18	0	9	5	0	99	102	6	4	62	41	261
1618	probe_cstm_P_relictum_0717_1040	59	83	98	341	147	110	22	101	29	0	22	12	8	137	157	18	4	86	61	275
1619	probe_cstm_P_relictum_0717_6600	59	83	98	341	147	110	22	101	29	0	22	12	8	137	157	18	4	86	61	275
1620	probe_cstm_P_relictum_0717_1039	73	84	113	437	141	135	24	111	34	0	27	14	8	163	179	16	7	95	67	385
1621	probe_cstm_P_relictum_0717_6599	73	84	113	437	141	135	24	111	34	0	27	14	8	163	179	16	7	95	67	385
1622	probe_cstm_P_relictum_0717_1038	51	85	106	374	91	103	22	81	28	1	20	10	6	110	140	14	5	72	65	282
1623	probe_cstm_P_relictum_0717_6598	51	85	106	374	91	103	22	81	28	1	20	10	6	110	140	14	5	72	65	282
1624	probe_cstm_P_relictum_0717_1037	25	38	72	191	37	61	7	50	10	1	12	2	0	30	64	4	0	24	43	141
1625	probe_cstm_P_relictum_0717_6597	25	38	72	191	37	61	7	50	10	1	12	2	0	30	64	4	0	24	43	141
1626	probe_cstm_P_relictum_0717_1036	26	22	42	75	10	15	1	25	8	1	2	2	0	30	6	2	5	16	8	88
1627	probe_cstm_P_relictum_0717_6596	26	22	42	75	10	15	1	25	8	1	2	2	0	30	6	2	5	16	8	88
1628	probe_cstm_P_relictum_0717_1034	58	56	72	164	39	51	10	59	20	1	10	12	1	60	77	14	2	29	30	215
1629	probe_cstm_P_relictum_0717_6594	58	56	72	164	39	51	10	59	20	1	10	12	1	60	77	14	2	29	30	215
1630	probe_cstm_P_relictum_0717_1035	54	44	60	136	32	46	4	51	19	1	11	4	0	54	66	10	3	32	26	190
1631	probe_cstm_P_relictum_0717_6595	54	44	60	136	32	46	4	51	19	1	11	4	0	54	66	10	3	32	26	190
1632	probe_cstm_P_relictum_0717_2986	98	137	184	762	213	210	31	126	35	1	30	5	10	234	262	68	15	214	122	623
1633	probe_cstm_P_relictum_0717_2987	105	172	216	960	256	237	22	167	48	1	28	5	8	301	320	80	14	244	174	723
1634	probe_cstm_P_relictum_0717_2988	90	137	231	891	263	236	32	182	63	3	31	8	12	295	337	89	7	281	202	824
1635	probe_cstm_P_relictum_0717_2989	88	125	195	965	254	259	48	197	68	8	47	14	16	335	374	79	6	288	214	873
1636	probe_cstm_P_relictum_0717_2990	80	157	198	1194	274	279	67	200	78	8	57	13	20	352	403	77	5	316	233	888
1637	probe_cstm_P_relictum_0717_2991	119	163	191	1277	269	266	59	206	60	5	49	8	8	329	404	70	6	305	212	742
1638	probe_cstm_P_relictum_0717_2992	132	169	184	1058	229	219	42	203	59	1	37	6	8	294	379	47	12	263	182	590
1639	probe_cstm_P_relictum_0717_2993	85	112	151	667	165	191	38	159	39	2	47	6	8	241	272	36	15	209	122	527
1640	probe_cstm_P_relictum_0717_2994	67	90	124	490	121	118	25	116	19	2	28	10	2	146	180	24	2	126	84	412
1641	probe_cstm_P_relictum_0717_2995	45	52	108	320	77	96	18	110	13	0	17	6	2	123	118	19	4	80	68	269
1642	probe_cstm_P_relictum_0717_2996	61	96	170	608	141	174	10	135	37	4	21	20	11	180	241	33	4	147	139	449
1643	probe_cstm_P_relictum_0717_2997	84	154	225	800	231	215	20	157	40	4	45	16	14	281	307	51	4	217	174	621
1644	probe_cstm_P_relictum_0717_2998	79	161	223	795	241	196	30	145	27	4	39	13	15	291	356	70	0	218	179	631
1645	probe_cstm_P_relictum_0717_2999	48	121	151	457	160	160	42	103	26	0	38	9	9	215	265	66	3	116	130	454
1646	probe_cstm_P_relictum_0717_3000	43	115	111	347	115	97	31	79	28	2	36	10	5	146	207	49	7	59	80	403
1647	probe_cstm_P_relictum_0717_3001	42	89	89	245	72	75	23	65	20	2	25	10	0	110	114	28	8	28	47	295
1648	probe_cstm_P_relictum_0717_3002	36	71	91	233	72	52	20	74	12	2	16	7	1	115	128	22	7	57	41	246
1649	probe_cstm_P_relictum_0717_3003	65	113	102	347	90	87	28	84	7	1	18	4	2	148	160	22	7	87	69	273
1650	probe_cstm_P_relictum_0717_3004	92	149	157	626	129	137	36	119	24	2	24	1	6	169	230	19	6	129	102	418
1651	probe_cstm_P_relictum_0717_3005	78	136	167	631	168	168	43	125	35	4	28	4	16	147	238	31	2	142	114	413
1652	probe_cstm_P_relictum_0717_3006	57	97	157	508	147	155	37	93	37	2	21	4	10	117	182	31	2	113	99	347
1653	probe_cstm_P_relictum_0717_3007	36	79	95	260	79	101	23	48	25	2	12	1	7	81	93	14	2	59	61	192
1654	probe_cstm_P_relictum_0717_20154	35	79	95	258	77	98	23	46	24	2	12	1	6	75	89	11	2	59	61	192
1655	probe_cstm_P_relictum_0717_20634	177	169	229	639	273	188	11	289	55	4	69	11	5	225	318	91	0	162	131	597
1656	probe_cstm_P_relictum_0717_7598	216	202	252	822	344	240	16	363	65	4	77	13	9	294	408	118	0	213	165	808
1657	probe_cstm_P_relictum_0717_7597	267	269	322	1243	476	340	35	474	74	1	95	22	13	460	604	169	0	371	276	1218
1658	probe_cstm_P_relictum_0717_7596	243	262	317	1578	556	401	52	508	87	1	103	19	16	503	725	201	1	465	359	1400
1659	probe_cstm_P_relictum_0717_7595	228	223	374	1873	574	419	47	532	97	2	112	20	32	560	753	226	0	460	414	1445
1660	probe_cstm_P_relictum_0717_7594	240	323	466	2045	687	443	63	635	106	10	141	19	42	619	887	234	0	521	406	1417
1661	probe_cstm_P_relictum_0717_7593	266	285	461	1792	573	410	61	563	64	12	133	24	26	496	709	187	0	448	335	1245
1662	probe_cstm_P_relictum_0717_7592	212	244	357	1112	340	297	43	391	49	5	81	28	7	357	395	105	6	267	213	866
1663	probe_cstm_P_relictum_0717_20635	173	232	350	823	330	232	34	301	35	5	64	8	22	301	326	56	1	228	121	683
1664	probe_cstm_P_relictum_0717_7603	168	222	361	829	340	233	31	314	37	4	63	8	21	305	339	59	1	232	123	699
1665	probe_cstm_P_relictum_0717_7602	156	163	323	712	283	199	42	299	36	5	50	8	5	244	300	59	0	175	110	641
1666	probe_cstm_P_relictum_0717_7601	126	120	267	658	242	145	45	280	37	2	33	8	6	201	298	51	5	117	117	545
1667	probe_cstm_P_relictum_0717_7600	180	220	284	772	322	180	49	310	31	2	52	15	11	247	402	93	2	161	165	705
1668	probe_cstm_P_relictum_0717_20259	121	101	172	479	188	185	44	145	50	0	31	11	11	227	268	44	10	201	150	480
1669	probe_cstm_P_relictum_0717_4057	139	138	195	655	234	219	51	170	57	0	35	13	10	276	324	52	14	257	179	559
1670	probe_cstm_P_relictum_0717_4056	136	155	181	760	249	218	59	188	52	0	47	12	10	295	356	57	10	262	200	616
1671	probe_cstm_P_relictum_0717_4055	135	110	165	433	195	172	42	135	44	0	33	10	6	201	261	35	4	163	142	476
1672	probe_cstm_P_relictum_0717_20260	95	99	163	350	163	183	22	115	33	0	20	7	0	195	189	42	4	126	96	494
1673	probe_cstm_P_relictum_0717_4064	92	105	172	379	169	183	26	116	34	0	18	6	0	197	193	44	3	126	98	538
1674	probe_cstm_P_relictum_0717_4063	42	95	108	301	123	121	19	103	27	2	12	4	0	118	143	28	6	81	80	490
1675	probe_cstm_P_relictum_0717_4062	30	80	90	190	81	68	10	78	21	2	3	0	2	84	96	14	5	42	53	316
1676	probe_cstm_P_relictum_0717_4061	43	94	108	213	68	74	10	68	16	4	8	4	4	97	89	16	1	43	48	326
1677	probe_cstm_P_relictum_0717_4060	58	78	108	309	92	86	21	63	15	2	16	4	6	104	108	25	4	66	67	305
1678	probe_cstm_P_relictum_0717_4059	57	64	91	294	116	57	22	62	16	0	20	3	4	95	111	23	0	76	86	288
1679	probe_cstm_P_relictum_0717_4058	46	42	62	183	80	41	20	41	8	0	12	4	2	63	70	22	1	58	65	171
1680	probe_cstm_P_relictum_0717_20787	32	36	30	117	22	36	4	40	13	0	2	2	0	30	36	8	0	19	25	98
1681	probe_cstm_P_relictum_0717_8738	48	53	55	258	47	87	13	63	25	0	4	4	2	67	98	21	2	55	53	203
1682	probe_cstm_P_relictum_0717_8737	59	97	119	521	107	140	22	131	40	2	17	14	7	155	180	43	8	111	114	415
1683	probe_cstm_P_relictum_0717_8736	95	131	176	632	163	173	31	161	53	2	32	16	10	208	256	58	6	149	146	551
1684	probe_cstm_P_relictum_0717_8735	98	128	173	533	137	150	29	131	30	0	26	8	10	179	228	37	6	115	121	453
1685	probe_cstm_P_relictum_0717_8734	74	97	109	270	79	83	21	75	23	0	15	11	7	118	126	20	4	58	79	281
1686	probe_cstm_P_relictum_0717_8733	71	106	86	361	85	88	20	58	19	0	14	6	2	136	124	18	0	68	86	338
1687	probe_cstm_P_relictum_0717_8732	59	116	91	384	98	100	26	66	22	0	18	7	0	153	124	28	4	77	105	376
1688	probe_cstm_P_relictum_0717_8731	41	91	79	325	84	92	14	67	14	2	13	7	1	107	104	24	12	60	75	306
1689	probe_cstm_P_relictum_0717_8730	29	50	74	151	44	56	13	65	16	12	12	9	18	77	75	14	8	22	45	236
1690	probe_cstm_P_relictum_0717_8729	31	50	69	180	54	77	27	68	17	13	21	8	20	104	117	15	4	48	63	207
1691	probe_cstm_P_relictum_0717_8728	48	48	77	276	81	96	29	84	27	8	20	9	13	126	164	21	3	74	97	234
1692	probe_cstm_P_relictum_0717_8727	58	50	90	426	103	110	17	79	25	0	12	1	0	165	176	22	5	104	116	327
1693	probe_cstm_P_relictum_0717_8726	75	100	154	668	165	144	32	90	22	0	19	0	6	258	243	46	10	165	143	423
1694	probe_cstm_P_relictum_0717_8725	92	139	143	696	209	183	39	94	32	0	26	5	6	289	289	48	11	207	165	516
1695	probe_cstm_P_relictum_0717_8724	95	164	192	866	275	248	49	104	50	0	37	11	16	351	392	62	18	274	210	633
1696	probe_cstm_P_relictum_0717_8723	134	142	192	1036	287	286	48	146	73	0	44	14	8	338	359	83	12	265	210	745
1697	probe_cstm_P_relictum_0717_8722	125	157	228	1176	271	287	56	179	78	1	43	9	6	366	354	84	6	277	212	849
1698	probe_cstm_P_relictum_0717_8720	49	106	144	561	136	120	26	105	44	0	21	7	2	142	210	43	6	120	116	453
1699	probe_cstm_P_relictum_0717_8719	61	105	101	411	116	102	9	94	32	0	22	8	6	136	174	40	7	106	88	424
1700	probe_cstm_P_relictum_0717_8718	62	92	105	361	89	101	11	88	24	2	16	3	5	134	146	14	4	73	54	352
1701	probe_cstm_P_relictum_0717_8717	55	81	96	287	80	97	11	86	19	2	10	3	4	118	119	8	9	63	36	295
1702	probe_cstm_P_relictum_0717_8716	45	66	100	306	60	106	10	81	28	2	10	5	3	100	98	11	2	56	49	302
1703	probe_cstm_P_relictum_0717_8715	55	75	107	364	76	100	9	70	32	1	10	3	2	107	105	16	0	61	83	299
1704	probe_cstm_P_relictum_0717_8714	52	85	104	411	102	111	11	83	32	1	14	0	2	151	130	22	1	95	89	324
1705	probe_cstm_P_relictum_0717_8713	40	89	93	350	108	94	19	73	36	2	13	0	0	151	141	16	4	92	69	257
1706	probe_cstm_P_relictum_0717_8712	49	95	107	391	116	103	20	77	40	2	7	0	1	131	175	39	7	100	83	287
1707	probe_cstm_P_relictum_0717_8711	56	66	100	305	90	83	17	69	36	0	16	4	0	78	127	39	2	59	67	269
1708	probe_cstm_P_relictum_0717_8710	59	58	92	203	85	43	22	56	27	0	14	2	2	68	94	29	1	30	45	200
1709	probe_cstm_P_relictum_0717_8709	37	74	60	148	56	52	16	43	23	0	19	2	4	65	81	13	0	44	38	166
1710	probe_cstm_P_relictum_0717_8708	21	64	39	153	51	64	15	41	17	0	11	2	2	61	93	5	2	36	33	158
1711	probe_cstm_P_relictum_0717_8707	18	31	30	89	36	46	7	28	8	0	10	0	2	44	67	3	0	20	19	117
1712	probe_cstm_P_relictum_0717_8706	22	19	27	21	15	16	7	25	8	0	2	0	0	24	30	2	4	4	6	51
1713	probe_cstm_P_relictum_0717_8705	19	16	34	13	9	14	8	21	8	0	2	0	0	19	20	3	2	8	6	25
1714	probe_cstm_P_relictum_0717_8704	16	21	36	25	5	21	4	22	9	0	0	0	0	15	12	5	0	11	3	28
1715	probe_cstm_P_relictum_0717_8703	17	31	37	91	26	35	6	19	7	0	0	4	0	35	24	8	2	24	7	97
1716	probe_cstm_P_relictum_0717_8702	18	37	39	116	46	48	6	16	2	0	4	4	2	48	39	13	0	30	14	125
1717	probe_cstm_P_relictum_0717_8701	17	35	31	121	56	43	6	24	1	0	4	4	2	47	52	15	0	33	14	148
1718	probe_cstm_P_relictum_0717_8700	12	30	24	100	49	47	2	18	10	0	5	4	3	38	57	8	1	24	12	120
1719	probe_cstm_P_relictum_0717_8699	13	42	34	139	39	57	8	23	20	0	0	2	2	45	55	6	2	42	31	132
1720	probe_cstm_P_relictum_0717_8698	30	61	57	180	75	79	16	48	20	2	9	4	2	87	105	14	0	64	52	221
1721	probe_cstm_P_relictum_0717_8697	42	72	69	185	83	81	18	64	14	2	12	2	2	108	137	26	0	72	64	231
1722	probe_cstm_P_relictum_0717_8696	34	63	73	155	84	60	8	67	13	2	17	4	1	89	121	18	0	54	60	164
1723	probe_cstm_P_relictum_0717_8695	42	67	61	139	68	68	10	46	14	0	10	4	0	83	80	14	1	36	29	165
1724	probe_cstm_P_relictum_0717_8694	58	67	68	164	61	70	14	45	14	0	12	2	0	85	72	8	2	42	29	179
1725	probe_cstm_P_relictum_0717_8693	69	81	90	276	75	97	14	62	19	0	16	0	0	99	103	16	0	79	48	248
1726	probe_cstm_P_relictum_0717_8692	67	75	104	411	61	99	13	69	14	3	14	0	0	117	125	18	0	93	61	261
1727	probe_cstm_P_relictum_0717_8691	59	86	105	471	99	101	21	79	13	3	16	0	4	113	145	22	0	109	83	337
1728	probe_cstm_P_relictum_0717_8690	36	84	74	439	88	77	19	65	6	2	13	0	4	119	121	20	0	99	85	317
1729	probe_cstm_P_relictum_0717_8689	20	71	52	279	72	56	11	63	6	0	14	0	2	94	91	7	1	64	47	272
1730	probe_cstm_P_relictum_0717_8688	25	45	45	149	63	66	5	60	17	0	14	2	0	68	88	6	3	52	36	159
1731	probe_cstm_P_relictum_0717_8687	51	76	77	305	89	104	15	86	29	2	19	3	2	129	149	8	2	68	67	258
1732	probe_cstm_P_relictum_0717_8686	52	71	79	313	77	92	15	77	23	2	9	4	2	132	139	7	4	44	61	284
1733	probe_cstm_P_relictum_0717_8685	47	62	87	365	73	82	9	62	27	2	8	4	4	126	130	18	1	40	55	301
1734	probe_cstm_P_relictum_0717_8684	61	74	92	376	101	123	15	86	29	0	14	4	3	135	182	33	5	95	73	314
1735	probe_cstm_P_relictum_0717_8683	64	94	123	451	149	132	30	89	35	1	23	4	2	158	190	29	5	154	94	395
1736	probe_cstm_P_relictum_0717_8682	63	78	115	378	121	120	24	90	31	1	22	8	0	143	163	20	2	118	87	317
1737	probe_cstm_P_relictum_0717_8681	31	52	83	225	75	63	9	48	22	0	18	8	0	114	99	12	1	67	45	186
1738	probe_cstm_P_relictum_0717_8680	10	23	25	84	38	29	4	22	6	0	10	0	0	49	44	4	3	22	10	82
1739	probe_cstm_P_relictum_0717_20788	38	78	82	276	86	89	15	40	27	0	21	4	0	107	116	20	3	54	58	266
1740	probe_cstm_P_relictum_0717_8768	38	78	82	278	86	89	15	40	27	0	21	4	0	107	116	20	3	54	58	266
1741	probe_cstm_P_relictum_0717_8767	43	86	95	331	84	106	13	42	30	0	33	6	2	116	136	22	6	56	65	293
1742	probe_cstm_P_relictum_0717_8766	27	58	89	252	58	72	14	54	15	0	20	6	2	80	74	8	4	28	41	190
1743	probe_cstm_P_relictum_0717_8765	18	48	96	184	54	52	11	46	17	1	18	9	2	79	62	10	4	24	31	169
1744	probe_cstm_P_relictum_0717_8764	33	67	103	296	91	95	21	79	20	0	21	6	2	148	117	20	2	59	50	276
1745	probe_cstm_P_relictum_0717_8763	46	62	118	409	106	137	20	91	22	0	19	7	8	176	158	27	3	94	72	363
1746	probe_cstm_P_relictum_0717_8762	47	71	104	416	88	127	18	94	19	0	13	6	6	141	148	32	0	82	71	338
1747	probe_cstm_P_relictum_0717_8761	54	60	91	257	69	60	14	78	21	0	13	3	0	99	100	21	0	38	43	242
1748	probe_cstm_P_relictum_0717_8760	65	78	100	465	114	128	32	108	39	0	22	9	4	191	176	29	3	103	64	447
1749	probe_cstm_P_relictum_0717_8759	81	133	155	705	178	222	70	159	56	0	23	10	6	299	318	52	3	221	135	615
1750	probe_cstm_P_relictum_0717_8758	81	138	187	860	209	220	79	178	70	3	26	8	4	317	391	51	2	278	161	746
1751	probe_cstm_P_relictum_0717_8757	89	106	175	638	153	189	78	144	65	2	27	8	4	225	315	38	2	201	140	606
1752	probe_cstm_P_relictum_0717_8756	71	55	178	499	123	107	46	107	37	0	18	10	8	186	200	23	4	143	77	436
1753	probe_cstm_P_relictum_0717_8755	46	50	129	283	94	55	14	68	20	0	13	6	6	119	117	18	4	82	50	295
1754	probe_cstm_P_relictum_0717_8754	54	59	119	276	94	72	19	59	3	0	12	2	6	98	121	17	4	71	37	299
1755	probe_cstm_P_relictum_0717_8753	36	63	52	195	56	71	16	42	5	0	8	2	0	76	85	16	6	28	27	231
1756	probe_cstm_P_relictum_0717_8752	37	66	42	157	47	68	14	38	8	0	6	4	2	59	79	9	2	28	22	182
1757	probe_cstm_P_relictum_0717_8751	35	51	21	64	36	46	6	28	8	0	2	8	2	39	25	10	2	18	14	97
1758	probe_cstm_P_relictum_0717_8750	35	53	22	53	37	39	6	26	2	0	4	12	6	29	36	8	2	15	9	92
1759	probe_cstm_P_relictum_0717_8749	21	36	24	37	32	28	2	15	2	0	4	8	6	20	25	6	5	12	6	64
1760	probe_cstm_P_relictum_0717_8748	9	26	13	20	17	4	2	10	0	0	0	0	4	10	6	0	1	6	4	32
1761	probe_cstm_P_relictum_0717_8747	16	22	14	14	6	4	0	4	6	0	0	2	2	6	5	0	0	14	2	28
1762	probe_cstm_P_relictum_0717_8746	20	20	16	47	17	15	3	8	6	0	1	2	3	9	18	2	4	25	7	53
1763	probe_cstm_P_relictum_0717_8745	21	25	22	58	18	25	4	11	5	0	2	5	4	15	22	2	9	24	8	87
1764	probe_cstm_P_relictum_0717_8744	9	15	25	39	12	24	2	10	4	0	2	4	1	15	16	4	3	5	7	70
1765	probe_cstm_P_relictum_0717_8743	18	15	38	98	30	39	12	26	5	0	6	1	2	42	38	6	1	15	10	81
1766	probe_cstm_P_relictum_0717_8742	31	47	64	246	78	61	12	49	6	0	14	6	6	77	98	10	1	32	34	157
1767	probe_cstm_P_relictum_0717_8741	37	52	77	326	105	65	17	63	13	0	12	7	4	109	101	15	3	34	43	212
1768	probe_cstm_P_relictum_0717_8740	28	44	69	252	63	46	12	49	9	0	5	8	4	75	71	12	3	27	39	150
1769	probe_cstm_P_relictum_0717_8739	11	21	30	75	16	23	12	21	6	0	0	1	0	29	24	4	1	4	13	60
1770	probe_cstm_P_relictum_0717_8721	101	160	195	940	208	215	45	164	78	1	33	16	3	289	326	55	3	232	171	693
1771	probe_cstm_P_relictum_0717_11449	25	59	70	235	41	72	8	39	11	0	7	0	0	94	68	15	0	45	22	247
1772	probe_cstm_P_relictum_0717_11450	61	107	166	720	148	179	22	122	32	0	41	0	4	239	210	47	3	192	123	611
1773	probe_cstm_P_relictum_0717_11451	100	133	210	1061	224	253	33	172	49	0	56	2	9	299	278	56	13	259	172	844
1774	probe_cstm_P_relictum_0717_11452	118	169	218	1112	252	271	34	188	53	0	75	16	18	315	307	54	17	240	212	802
1775	probe_cstm_P_relictum_0717_11453	123	172	179	1064	256	237	29	181	55	0	52	16	10	313	317	39	9	207	178	761
1776	probe_cstm_P_relictum_0717_11454	112	171	164	1119	246	207	34	204	56	0	50	16	10	311	330	44	10	200	175	681
1777	probe_cstm_P_relictum_0717_11455	78	119	114	865	210	179	28	194	55	0	31	8	6	208	311	29	11	151	137	472
1778	probe_cstm_P_relictum_0717_11456	82	113	104	696	173	162	18	162	41	0	27	11	14	207	269	30	6	147	134	402
1779	probe_cstm_P_relictum_0717_11457	83	91	106	593	150	153	20	139	30	0	28	6	12	160	217	25	4	127	109	355
1780	probe_cstm_P_relictum_0717_11458	91	110	116	671	163	181	36	137	48	0	42	6	13	179	265	32	2	183	118	435
1781	probe_cstm_P_relictum_0717_11459	130	133	146	1041	208	229	33	176	64	0	48	2	12	248	364	42	8	220	175	592
1782	probe_cstm_P_relictum_0717_11460	161	146	207	1220	263	279	44	210	74	0	54	2	12	337	428	57	16	286	250	773
1783	probe_cstm_P_relictum_0717_11461	166	146	198	1078	275	267	44	231	76	0	40	12	14	352	458	60	8	270	256	733
1784	probe_cstm_P_relictum_0717_11462	197	207	225	1282	316	298	52	240	70	0	42	12	8	397	495	72	16	359	315	837
1785	probe_cstm_P_relictum_0717_11463	211	198	214	1679	386	280	57	280	71	0	43	15	16	419	558	61	13	364	368	1024
1786	probe_cstm_P_relictum_0717_11464	216	186	239	1804	379	291	62	297	60	4	52	6	12	442	606	82	21	367	375	999
1787	probe_cstm_P_relictum_0717_11465	115	145	246	1714	322	301	38	298	82	4	63	8	10	403	550	79	14	339	336	957
1788	probe_cstm_P_relictum_0717_11466	124	141	266	1532	285	275	31	258	81	4	59	12	4	337	455	69	13	290	273	840
1789	probe_cstm_P_relictum_0717_11467	127	145	269	1427	273	289	29	223	63	0	47	18	10	310	445	67	7	298	238	723
1790	probe_cstm_P_relictum_0717_11468	153	163	277	1372	295	290	42	254	54	2	53	20	20	362	453	94	6	330	276	757
1791	probe_cstm_P_relictum_0717_11470	145	189	268	1314	331	340	74	237	60	2	54	6	14	410	512	89	13	414	293	774
1792	probe_cstm_P_relictum_0717_11471	143	171	232	1060	270	279	60	218	71	1	57	6	2	402	427	95	18	362	275	668
1793	probe_cstm_P_relictum_0717_11472	122	117	179	822	239	223	51	190	65	0	64	4	2	338	362	87	19	301	232	530
1794	probe_cstm_P_relictum_0717_11473	109	113	173	671	250	189	48	166	57	2	60	8	0	324	313	65	12	211	173	584
1795	probe_cstm_P_relictum_0717_11474	86	107	172	658	209	194	29	167	39	2	53	7	0	270	260	38	7	163	140	587
1796	probe_cstm_P_relictum_0717_11475	77	105	215	792	208	213	27	177	27	2	45	11	6	258	273	27	2	195	126	660
1797	probe_cstm_P_relictum_0717_11476	115	127	177	683	156	206	34	140	44	2	54	7	6	274	276	31	4	203	141	503
1798	probe_cstm_P_relictum_0717_11477	109	136	142	665	150	209	40	119	40	0	46	7	14	262	278	34	4	201	145	494
1799	probe_cstm_P_relictum_0717_11478	73	66	80	411	93	103	37	92	24	1	30	6	8	166	174	20	1	97	91	346
1800	probe_cstm_P_relictum_0717_21169	59	53	65	312	65	73	27	83	15	2	26	4	8	133	129	15	3	63	68	289
1801	probe_cstm_P_relictum_0717_11469	171	196	287	1295	349	356	55	254	65	2	43	7	18	426	517	108	8	373	291	814
1802	probe_cstm_P_relictum_0717_12123	36	81	125	402	132	139	24	91	13	1	15	10	6	172	182	29	4	123	100	255
1803	probe_cstm_P_relictum_0717_12124	52	135	170	921	228	238	56	165	28	3	26	12	6	285	374	42	6	269	189	467
1804	probe_cstm_P_relictum_0717_12125	84	202	220	1356	255	282	85	202	45	2	41	10	4	368	457	73	6	341	223	558
1805	probe_cstm_P_relictum_0717_12126	130	180	227	1371	275	299	70	208	52	2	53	6	4	408	516	72	10	341	236	660
1806	probe_cstm_P_relictum_0717_12127	117	135	185	1087	214	224	56	151	52	1	40	6	2	372	415	56	8	257	195	632
1807	probe_cstm_P_relictum_0717_12128	133	114	197	1008	220	227	49	132	47	0	31	8	6	378	403	40	7	264	199	658
1808	probe_cstm_P_relictum_0717_12129	101	135	204	1007	229	254	43	140	48	2	29	10	4	349	378	35	5	232	184	753
1809	probe_cstm_P_relictum_0717_12130	102	183	237	1108	255	279	53	167	57	4	37	6	2	394	405	62	7	234	219	833
1810	probe_cstm_P_relictum_0717_12131	107	190	269	1259	268	353	43	209	69	5	38	15	2	452	438	91	5	270	245	825
1811	probe_cstm_P_relictum_0717_12132	105	191	237	1434	295	329	34	218	60	4	55	12	8	460	454	137	5	275	279	862
1812	probe_cstm_P_relictum_0717_12133	98	155	219	1337	285	313	25	224	39	6	73	13	8	408	424	128	7	313	268	956
1813	probe_cstm_P_relictum_0717_12134	100	182	258	1350	287	329	28	257	46	5	65	10	2	377	446	93	12	332	298	1132
1814	probe_cstm_P_relictum_0717_12135	102	172	203	1170	267	295	40	205	47	3	51	6	10	317	400	56	14	241	257	838
1815	probe_cstm_P_relictum_0717_12136	134	178	163	1068	280	295	42	192	41	6	54	11	15	333	383	45	12	201	210	682
1816	probe_cstm_P_relictum_0717_12137	109	152	162	811	232	240	31	174	36	6	36	8	16	298	324	56	8	175	167	547
1817	probe_cstm_P_relictum_0717_12138	83	128	163	732	182	182	26	158	27	6	33	8	7	253	286	61	7	153	139	413
1818	probe_cstm_P_relictum_0717_12139	31	79	141	582	137	127	23	131	16	0	31	0	4	187	227	35	3	125	75	364
1819	probe_cstm_P_relictum_0717_12140	56	98	146	632	144	192	36	130	21	0	33	0	3	212	241	28	4	140	110	481
1820	probe_cstm_P_relictum_0717_12141	62	165	213	891	214	299	56	173	22	0	22	6	11	371	355	44	7	224	202	706
1821	probe_cstm_P_relictum_0717_12142	80	236	281	1125	289	352	59	238	49	0	32	6	8	512	460	52	6	303	258	906
1822	probe_cstm_P_relictum_0717_12143	77	204	233	1000	276	285	40	195	56	0	24	2	9	452	414	44	7	237	213	815
1823	probe_cstm_P_relictum_0717_12144	69	151	158	744	202	156	23	110	56	0	18	2	6	274	240	26	8	134	121	555
1824	probe_cstm_P_relictum_0717_21234	38	73	96	373	118	96	14	47	36	0	10	1	6	133	121	6	4	68	58	340
1825	probe_cstm_P_relictum_0717_9444	13	40	49	64	42	27	1	27	4	0	9	0	1	40	40	13	1	15	19	146
1826	probe_cstm_P_relictum_0717_9445	29	59	57	62	66	39	6	27	16	0	12	0	0	66	64	18	0	19	20	200
1827	probe_cstm_P_relictum_0717_9446	28	51	51	75	55	44	6	35	17	0	12	0	0	52	77	12	5	20	20	156
1828	probe_cstm_P_relictum_0717_9447	33	53	54	88	50	41	4	32	17	0	9	0	0	51	80	4	6	24	16	103
1829	probe_cstm_P_relictum_0717_9448	26	39	50	157	71	38	2	27	13	0	7	0	0	52	80	1	2	23	19	117
1830	probe_cstm_P_relictum_0717_9449	27	54	78	288	108	63	4	47	17	0	12	5	0	65	140	6	2	46	47	202
1831	probe_cstm_P_relictum_0717_9450	33	67	102	382	121	94	11	57	29	0	16	5	2	104	178	11	4	72	57	309
1832	probe_cstm_P_relictum_0717_9451	47	61	102	296	103	74	12	59	24	2	15	6	4	99	140	14	5	66	54	287
1833	probe_cstm_P_relictum_0717_9452	40	58	61	111	45	50	9	37	17	2	12	2	2	64	73	9	6	24	24	206
1834	probe_cstm_P_relictum_0717_9453	32	50	38	76	28	23	2	20	13	0	6	1	0	32	40	5	0	16	14	135
1835	probe_cstm_P_relictum_0717_9454	47	84	72	218	72	67	30	50	17	2	14	8	0	81	78	5	4	50	43	301
1836	probe_cstm_P_relictum_0717_9455	65	90	113	430	122	112	39	88	23	2	12	8	3	156	163	20	2	95	83	448
1837	probe_cstm_P_relictum_0717_9456	67	88	127	437	130	114	38	104	28	6	9	8	4	159	176	23	2	91	80	481
1838	probe_cstm_P_relictum_0717_9457	60	57	115	388	129	136	22	86	22	4	17	1	8	117	145	15	4	67	50	375
1839	probe_cstm_P_relictum_0717_9458	53	73	103	311	126	132	16	69	26	4	22	2	6	128	140	21	2	58	57	303
1840	probe_cstm_P_relictum_0717_9459	51	88	103	306	120	129	15	60	21	0	18	4	6	138	145	26	5	52	63	302
1841	probe_cstm_P_relictum_0717_9460	40	70	70	242	79	76	12	39	16	0	13	0	2	82	87	14	1	35	42	222
1842	probe_cstm_P_relictum_0717_9461	39	69	70	172	77	60	11	28	13	0	15	0	2	69	87	10	2	25	29	186
1843	probe_cstm_P_relictum_0717_9462	50	60	100	177	82	68	10	40	19	0	19	0	4	85	105	17	4	47	22	207
1844	probe_cstm_P_relictum_0717_9463	57	65	95	225	105	77	11	42	26	1	22	0	4	85	113	16	1	50	31	227
1845	probe_cstm_P_relictum_0717_9464	93	104	106	430	165	121	24	107	43	2	31	10	9	174	216	30	2	119	86	545
1846	probe_cstm_P_relictum_0717_9465	123	162	151	855	251	213	43	204	72	2	58	15	14	324	325	56	4	265	192	820
1847	probe_cstm_P_relictum_0717_9466	161	205	203	1087	328	309	44	261	82	4	70	10	20	395	419	73	6	346	235	971
1848	probe_cstm_P_relictum_0717_9467	142	166	196	883	254	270	27	199	57	2	49	1	15	313	337	67	8	297	188	689
1849	probe_cstm_P_relictum_0717_9468	94	126	159	637	192	196	22	134	35	4	31	1	6	183	227	35	4	165	121	520
1850	probe_cstm_P_relictum_0717_9469	62	95	123	425	124	134	18	77	27	2	19	0	6	152	148	30	4	102	85	335
1851	probe_cstm_P_relictum_0717_9470	46	67	87	304	98	85	16	51	24	2	12	1	6	115	120	14	4	56	69	266
1852	probe_cstm_P_relictum_0717_9471	18	44	49	167	34	45	11	39	17	0	6	2	2	61	54	1	2	25	34	126
1853	probe_cstm_P_relictum_0717_9472	24	24	32	79	19	14	6	15	10	0	2	4	0	39	33	2	0	2	21	93
1854	probe_cstm_P_relictum_0717_9473	28	23	35	113	29	34	10	15	16	0	9	4	0	45	43	8	4	17	23	108
1855	probe_cstm_P_relictum_0717_9474	42	53	53	171	46	59	21	28	27	4	18	9	6	83	69	13	6	41	33	164
1856	probe_cstm_P_relictum_0717_9475	42	68	63	186	48	66	20	39	18	5	10	8	7	99	75	13	5	42	31	169
1857	probe_cstm_P_relictum_0717_9476	35	46	43	172	39	47	10	37	12	0	8	3	0	69	55	10	7	17	15	146
1858	probe_cstm_P_relictum_0717_9478	47	36	32	140	44	43	7	29	14	2	7	0	0	38	42	6	2	19	26	127
1859	probe_cstm_P_relictum_0717_9479	57	52	56	213	61	48	11	41	17	4	7	3	4	60	76	5	0	38	36	163
1860	probe_cstm_P_relictum_0717_9480	77	82	88	362	128	97	24	75	19	13	35	4	9	163	192	38	5	100	83	352
1861	probe_cstm_P_relictum_0717_9481	67	91	106	412	140	114	17	90	24	10	43	3	8	200	190	43	2	125	89	435
1862	probe_cstm_P_relictum_0717_9482	61	76	92	348	110	81	10	75	26	8	29	1	3	150	156	25	2	92	69	394
1863	probe_cstm_P_relictum_0717_9483	51	40	82	191	73	43	12	57	16	8	11	7	2	67	78	8	1	42	44	276
1864	probe_cstm_P_relictum_0717_9484	76	110	126	414	131	89	20	78	40	1	24	13	11	114	172	16	2	103	81	308
1865	probe_cstm_P_relictum_0717_9485	89	113	155	526	181	114	30	101	49	4	28	14	12	155	222	26	3	143	112	425
1866	probe_cstm_P_relictum_0717_9486	70	116	142	416	141	101	20	90	37	2	18	9	11	132	186	17	3	98	93	396
1867	probe_cstm_P_relictum_0717_9487	67	66	114	177	77	49	8	58	13	8	8	6	4	77	86	6	3	22	35	239
1868	probe_cstm_P_relictum_0717_9488	74	78	101	203	68	64	8	62	18	6	18	3	6	87	79	9	2	32	37	227
1869	probe_cstm_P_relictum_0717_9489	65	71	127	326	97	102	11	81	38	6	28	4	4	131	139	20	3	57	42	323
1870	probe_cstm_P_relictum_0717_9490	46	78	137	502	154	159	18	119	39	0	32	2	1	167	192	48	1	112	85	528
1871	probe_cstm_P_relictum_0717_9491	36	82	135	504	155	149	27	117	32	1	22	5	4	169	221	56	2	116	88	502
1872	probe_cstm_P_relictum_0717_9492	38	64	103	375	88	93	22	83	15	2	14	4	2	138	131	26	2	67	49	326
1873	probe_cstm_P_relictum_0717_9493	43	39	69	208	62	47	10	53	5	2	7	4	4	96	89	4	2	26	32	188
1874	probe_cstm_P_relictum_0717_9494	58	40	78	198	71	39	11	41	2	1	10	2	4	98	87	4	1	38	40	191
1875	probe_cstm_P_relictum_0717_9495	41	36	65	172	56	36	12	31	4	2	10	0	2	77	70	6	0	33	33	195
1876	probe_cstm_P_relictum_0717_9496	26	40	45	60	30	32	4	27	2	3	8	0	0	38	41	4	2	19	12	128
1877	probe_cstm_P_relictum_0717_9497	33	45	46	82	34	40	0	42	11	4	7	0	6	47	42	9	0	30	15	212
1878	probe_cstm_P_relictum_0717_9498	27	45	33	82	29	39	4	43	14	2	2	0	6	55	45	10	2	38	18	190
1879	probe_cstm_P_relictum_0717_9499	24	35	19	54	31	14	4	26	10	2	0	0	6	36	30	8	7	26	14	117
1880	probe_cstm_P_relictum_0717_9500	9	9	3	2	15	2	4	8	0	2	0	0	0	7	5	0	9	2	1	15
1881	probe_cstm_P_relictum_0717_9501	12	4	4	13	17	4	3	5	0	2	0	0	2	9	9	0	1	2	2	28
1882	probe_cstm_P_relictum_0717_9502	15	8	14	17	24	12	8	11	0	0	3	1	1	15	16	0	2	4	4	55
1883	probe_cstm_P_relictum_0717_20907	16	10	15	20	24	12	8	12	0	0	3	1	1	16	16	0	3	3	4	59
1884	probe_cstm_P_relictum_0717_9477	37	54	31	166	43	37	9	31	13	1	10	0	1	51	44	10	5	15	22	152
1885	probe_cstm_P_relictum_0717_9149	79	74	103	222	93	72	25	61	32	0	25	4	4	116	140	36	0	75	58	306
1886	probe_cstm_P_relictum_0717_9150	80	87	102	264	102	83	18	66	36	0	27	2	0	124	129	31	0	68	62	395
1887	probe_cstm_P_relictum_0717_9151	87	82	125	257	111	90	12	73	36	3	30	0	2	143	141	29	0	80	57	414
1888	probe_cstm_P_relictum_0717_9152	102	99	137	422	125	116	11	84	27	3	21	6	7	188	202	34	2	104	80	330
1889	probe_cstm_P_relictum_0717_9153	139	137	205	855	220	236	39	165	32	8	33	14	24	259	329	60	11	197	161	537
1890	probe_cstm_P_relictum_0717_9154	140	158	231	1095	296	289	43	217	33	5	32	18	25	303	381	77	7	262	214	734
1891	probe_cstm_P_relictum_0717_9155	154	156	231	1013	299	260	37	234	47	2	41	17	13	304	370	86	17	266	216	718
1892	probe_cstm_P_relictum_0717_9156	124	129	173	934	303	262	39	198	62	3	31	10	12	307	378	66	10	266	204	590
1893	probe_cstm_P_relictum_0717_9157	140	114	189	875	261	254	41	211	62	0	28	13	14	312	378	48	9	253	196	577
1894	probe_cstm_P_relictum_0717_9158	110	119	186	755	241	209	26	187	59	6	37	6	9	267	320	52	5	217	166	532
1895	probe_cstm_P_relictum_0717_9159	75	102	146	481	165	151	18	128	37	6	31	4	2	211	195	43	8	121	124	469
1896	probe_cstm_P_relictum_0717_9160	53	91	124	294	127	91	12	95	18	5	27	0	2	135	136	32	10	74	82	385
1897	probe_cstm_P_relictum_0717_9161	33	66	70	64	70	32	5	40	11	0	8	0	2	58	41	7	4	21	23	165
1898	probe_cstm_P_relictum_0717_20840	32	58	42	44	49	19	3	35	6	0	4	0	2	35	29	5	6	16	8	111
1899	probe_cstm_P_relictum_0717_7064	22	23	32	111	40	37	2	32	14	1	3	3	6	48	51	8	6	14	14	81
1900	probe_cstm_P_relictum_0717_7065	26	26	44	141	40	33	10	33	16	0	4	2	0	56	65	10	8	22	15	113
1901	probe_cstm_P_relictum_0717_7066	44	52	93	274	81	94	26	64	25	0	14	4	2	116	131	25	10	48	39	206
1902	probe_cstm_P_relictum_0717_7067	78	81	136	604	157	153	43	136	34	1	37	3	4	223	187	47	10	106	100	393
1903	probe_cstm_P_relictum_0717_7068	144	110	168	920	230	261	42	203	61	2	36	4	6	324	309	67	8	199	163	717
1904	probe_cstm_P_relictum_0717_7069	180	131	205	1061	279	325	41	220	54	4	46	6	10	352	399	77	9	300	192	861
1905	probe_cstm_P_relictum_0717_7070	123	130	179	801	232	267	33	165	54	4	50	6	6	284	356	73	9	243	150	728
1906	probe_cstm_P_relictum_0717_7071	53	117	141	461	141	171	24	83	44	4	33	6	4	183	226	45	6	143	109	465
1907	probe_cstm_P_relictum_0717_7072	24	55	59	150	61	46	10	30	20	5	13	0	0	78	92	11	3	27	20	191
1908	probe_cstm_P_relictum_0717_7073	48	34	39	131	50	48	22	25	13	4	12	8	6	53	62	7	5	19	29	207
1909	probe_cstm_P_relictum_0717_7074	112	70	80	353	141	124	24	73	27	7	27	9	8	148	154	32	8	105	75	399
1910	probe_cstm_P_relictum_0717_7075	126	117	138	498	205	180	19	118	38	9	37	11	3	198	229	50	5	163	94	466
1911	probe_cstm_P_relictum_0717_7076	139	151	146	553	205	194	17	136	42	9	34	11	11	217	234	53	5	168	112	422
1912	probe_cstm_P_relictum_0717_7077	81	117	123	337	152	118	16	97	39	3	34	4	14	160	173	30	5	74	64	335
1913	probe_cstm_P_relictum_0717_7078	57	88	98	206	94	92	12	49	28	4	21	0	6	116	119	17	4	39	43	317
1914	probe_cstm_P_relictum_0717_7079	52	80	114	203	96	94	16	64	30	6	12	2	14	140	123	19	2	58	42	327
1915	probe_cstm_P_relictum_0717_7080	81	118	151	410	131	138	25	123	21	2	10	5	10	221	220	35	2	115	87	450
1916	probe_cstm_P_relictum_0717_7081	115	162	187	640	219	222	33	162	37	4	21	15	10	325	290	53	5	172	117	727
1917	probe_cstm_P_relictum_0717_7082	95	145	170	664	217	207	33	160	37	4	23	14	1	294	286	50	5	177	132	707
1918	probe_cstm_P_relictum_0717_7083	68	140	187	639	211	209	25	169	46	8	30	11	7	213	278	43	4	155	128	631
1919	probe_cstm_P_relictum_0717_20566	45	93	133	443	141	149	25	120	35	8	16	0	6	147	172	26	5	101	84	388
1920	probe_cstm_P_relictum_0717_20949	52	82	79	398	86	84	30	80	21	2	16	2	4	90	117	17	5	76	64	310
1921	probe_cstm_P_relictum_0717_9749	54	82	86	412	92	96	33	86	21	2	16	2	6	97	131	17	5	87	68	329
1922	probe_cstm_P_relictum_0717_20950	44	75	85	332	84	75	20	59	19	0	6	4	2	99	121	15	3	73	70	280
1923	probe_cstm_P_relictum_0717_9750	43	69	74	325	81	69	13	49	15	0	6	2	2	83	109	15	5	66	66	260
1924	probe_cstm_P_relictum_0717_1749	9	18	12	35	20	7	2	6	2	2	6	2	2	13	29	2	2	8	9	52
1925	probe_cstm_P_relictum_0717_1750	10	34	31	91	39	26	4	16	12	2	7	4	2	41	50	2	1	20	20	105
1926	probe_cstm_P_relictum_0717_1751	21	55	51	182	57	44	4	35	18	0	11	4	4	67	85	6	2	50	37	150
1927	probe_cstm_P_relictum_0717_1752	21	48	60	179	44	47	1	40	17	0	8	3	2	63	72	7	3	52	37	153
1928	probe_cstm_P_relictum_0717_1753	33	39	62	200	51	42	0	35	13	0	10	2	2	60	61	4	2	44	31	173
1929	probe_cstm_P_relictum_0717_1754	28	41	50	169	41	29	10	33	11	0	7	5	0	52	53	0	6	19	20	140
1930	probe_cstm_P_relictum_0717_1755	19	33	36	146	34	21	14	22	13	2	6	5	0	40	46	1	3	14	17	124
1931	probe_cstm_P_relictum_0717_1756	27	31	35	87	22	28	13	20	8	2	5	2	0	35	43	8	11	9	18	119
1932	probe_cstm_P_relictum_0717_1757	35	43	47	182	33	41	9	26	7	0	8	0	0	61	68	12	10	40	44	154
1933	probe_cstm_P_relictum_0717_1758	33	45	59	230	52	60	22	36	18	10	25	9	8	83	84	14	7	52	56	179
1934	probe_cstm_P_relictum_0717_1759	38	38	54	180	52	46	33	33	33	17	31	18	16	73	64	15	22	37	43	136
1935	probe_cstm_P_relictum_0717_1760	39	17	39	69	40	32	21	34	26	13	34	17	15	57	39	15	21	20	27	83
1936	probe_cstm_P_relictum_0717_1761	21	25	45	105	34	32	10	38	17	6	20	6	8	65	54	12	7	19	25	75
1937	probe_cstm_P_relictum_0717_1762	23	40	61	164	50	39	11	45	13	0	8	2	2	87	67	13	3	26	40	121
1938	probe_cstm_P_relictum_0717_1763	45	79	84	306	83	73	13	70	19	2	13	4	2	119	106	23	2	76	63	265
1939	probe_cstm_P_relictum_0717_1764	53	90	88	345	91	99	12	80	17	2	11	4	0	137	117	19	4	84	69	337
1940	probe_cstm_P_relictum_0717_1765	53	101	107	312	96	112	14	93	19	2	17	7	0	143	134	23	8	88	67	338
1941	probe_cstm_P_relictum_0717_1766	63	90	92	288	118	132	10	99	24	0	21	8	2	152	174	45	2	79	83	385
1942	probe_cstm_P_relictum_0717_1767	71	85	121	300	137	163	26	107	31	0	27	11	5	173	201	44	2	83	101	419
1943	probe_cstm_P_relictum_0717_1768	128	139	193	562	192	224	42	165	50	0	32	12	7	314	343	61	2	197	178	763
1944	probe_cstm_P_relictum_0717_1769	94	199	186	749	202	254	39	173	51	0	27	2	1	343	325	54	1	276	188	794
1945	probe_cstm_P_relictum_0717_1770	94	203	179	794	222	245	33	185	55	0	32	3	4	333	330	50	0	286	204	789
1946	probe_cstm_P_relictum_0717_1771	67	138	159	405	150	169	20	130	35	0	21	3	4	197	236	23	0	172	117	456
1947	probe_cstm_P_relictum_0717_1772	64	100	144	307	103	105	10	112	23	2	11	7	6	144	172	30	0	97	67	300
1948	probe_cstm_P_relictum_0717_1773	81	132	118	386	120	96	23	105	27	2	16	4	4	157	190	32	0	109	95	386
1949	probe_cstm_P_relictum_0717_1774	82	143	118	431	144	127	26	116	35	3	22	2	4	186	211	38	4	116	110	360
1950	probe_cstm_P_relictum_0717_1775	76	108	100	466	136	127	17	94	31	0	30	2	3	150	189	24	0	88	120	275
1951	probe_cstm_P_relictum_0717_1776	64	64	106	538	139	111	12	105	25	0	34	1	6	166	165	20	2	114	104	353
1952	probe_cstm_P_relictum_0717_1777	64	105	140	660	135	114	20	112	27	1	34	0	6	196	179	26	3	127	120	501
1953	probe_cstm_P_relictum_0717_1778	65	139	159	869	156	149	20	139	33	6	37	8	4	206	232	39	7	164	132	667
1954	probe_cstm_P_relictum_0717_1779	57	157	155	834	144	170	24	144	36	6	25	10	0	202	246	50	3	163	125	699
1955	probe_cstm_P_relictum_0717_1780	75	151	184	822	160	185	34	158	38	6	21	14	5	196	271	49	3	158	122	662
1956	probe_cstm_P_relictum_0717_1781	72	132	157	575	138	158	33	128	24	4	29	8	10	209	250	34	6	130	103	478
1957	probe_cstm_P_relictum_0717_1782	76	98	198	751	194	220	47	171	33	4	37	8	11	272	343	31	6	199	169	544
1958	probe_cstm_P_relictum_0717_1783	112	119	233	1193	231	298	56	193	49	6	46	4	14	360	456	64	2	297	218	708
1959	probe_cstm_P_relictum_0717_1784	110	124	241	1435	234	327	55	204	59	4	49	6	16	368	481	65	11	333	235	796
1960	probe_cstm_P_relictum_0717_1785	88	138	205	1310	202	261	36	174	58	4	51	5	10	289	433	57	4	268	204	760
1961	probe_cstm_P_relictum_0717_1786	44	133	145	575	135	183	20	113	18	0	39	7	4	163	271	39	5	149	134	549
1962	probe_cstm_P_relictum_0717_1787	38	101	99	317	91	105	12	76	12	0	25	5	2	125	147	25	6	98	82	345
1963	probe_cstm_P_relictum_0717_1788	37	69	81	182	61	60	9	67	9	0	20	3	4	82	108	13	3	46	36	254
1964	probe_cstm_P_relictum_0717_1789	81	122	137	421	122	114	28	121	23	0	24	9	12	197	199	31	6	125	115	409
1965	probe_cstm_P_relictum_0717_1790	102	166	167	705	172	143	40	171	27	0	28	9	14	250	310	46	8	161	173	550
1966	probe_cstm_P_relictum_0717_1791	90	150	222	901	212	174	50	183	30	0	36	12	12	258	340	54	2	168	179	670
1967	probe_cstm_P_relictum_0717_1792	80	113	222	835	238	199	53	188	36	2	41	6	12	265	410	60	9	184	212	782
1968	probe_cstm_P_relictum_0717_1793	116	114	238	1050	264	268	64	193	42	2	45	9	12	319	455	86	11	232	271	876
1969	probe_cstm_P_relictum_0717_1794	134	152	235	1169	306	281	70	210	52	2	69	12	12	392	524	99	21	306	330	950
1970	probe_cstm_P_relictum_0717_1795	126	216	198	1298	302	279	57	212	72	2	61	16	10	431	526	89	21	366	306	976
1971	probe_cstm_P_relictum_0717_1796	136	225	192	1400	335	273	43	208	73	4	72	16	2	408	567	89	22	382	300	948
1972	probe_cstm_P_relictum_0717_1797	123	160	154	1225	300	249	32	187	59	5	56	8	7	342	464	56	20	296	245	852
1973	probe_cstm_P_relictum_0717_1798	74	128	111	784	208	176	26	130	32	4	35	4	10	230	309	36	13	185	161	477
1974	probe_cstm_P_relictum_0717_1799	62	129	113	647	162	144	14	106	31	0	17	2	6	183	242	40	6	163	111	490
1975	probe_cstm_P_relictum_0717_1800	50	131	136	745	149	164	18	125	44	2	25	2	12	206	271	48	9	180	122	465
1976	probe_cstm_P_relictum_0717_1801	76	149	179	860	181	189	21	145	45	2	38	1	17	261	336	52	9	238	158	564
1977	probe_cstm_P_relictum_0717_1802	70	112	155	643	166	153	12	107	47	0	38	1	17	201	253	29	8	157	130	447
1978	probe_cstm_P_relictum_0717_1803	54	60	100	298	100	95	7	65	20	2	29	5	2	119	116	14	8	63	50	258
1979	probe_cstm_P_relictum_0717_1804	52	56	83	262	65	59	14	47	10	2	19	4	9	69	91	10	8	45	28	216
1980	probe_cstm_P_relictum_0717_1805	55	63	91	319	61	87	18	59	10	1	25	2	9	89	103	16	4	72	41	265
1981	probe_cstm_P_relictum_0717_1806	63	68	107	360	74	119	15	76	12	1	20	2	10	126	127	22	1	106	53	300
1982	probe_cstm_P_relictum_0717_1807	46	59	90	267	68	103	16	70	17	0	19	6	2	99	97	18	2	79	59	248
1983	probe_cstm_P_relictum_0717_1809	49	64	106	290	72	81	12	53	7	1	7	4	2	93	97	8	9	52	56	275
1984	probe_cstm_P_relictum_0717_1810	64	103	139	455	115	122	21	84	36	0	13	1	6	156	148	34	5	90	83	445
1985	probe_cstm_P_relictum_0717_1811	87	116	151	686	161	206	21	118	59	0	27	0	4	241	241	42	4	168	143	637
1986	probe_cstm_P_relictum_0717_1812	104	138	172	932	201	247	24	159	71	2	41	5	18	309	309	73	6	240	190	930
1987	probe_cstm_P_relictum_0717_20039	92	83	141	744	166	217	26	132	56	2	39	5	20	262	250	52	7	178	166	756
1988	probe_cstm_P_relictum_0717_1813	17	51	23	60	23	31	4	19	1	0	8	0	4	55	52	9	0	28	25	119
1989	probe_cstm_P_relictum_0717_20040	18	51	24	69	25	32	4	21	2	0	8	0	4	59	53	9	0	30	26	125
1990	probe_cstm_P_relictum_0717_1808	58	69	91	285	83	79	12	63	16	0	10	4	4	93	101	13	9	48	62	268
1991	probe_cstm_P_relictum_0717_21155	70	128	185	534	188	165	42	147	45	0	52	18	4	194	251	41	0	147	123	516
1992	probe_cstm_P_relictum_0717_11401	74	145	186	553	201	186	42	153	47	0	53	18	4	203	265	43	0	157	133	547
1993	probe_cstm_P_relictum_0717_11400	93	196	249	881	258	252	44	197	51	3	55	15	4	310	369	61	2	232	199	699
1994	probe_cstm_P_relictum_0717_11399	100	180	236	848	270	244	42	234	70	2	50	10	6	348	366	60	6	239	227	705
1995	probe_cstm_P_relictum_0717_11398	87	152	234	845	272	206	43	210	56	3	44	2	6	361	402	57	9	263	250	748
1996	probe_cstm_P_relictum_0717_11397	61	104	167	586	211	165	39	147	52	5	36	2	6	268	304	47	8	241	207	582
1997	probe_cstm_P_relictum_0717_11396	69	105	139	462	199	159	28	132	44	4	28	2	7	213	269	41	7	233	186	479
1998	probe_cstm_P_relictum_0717_11395	50	79	91	321	119	117	7	78	27	2	14	2	2	134	168	30	0	123	114	373
1999	probe_cstm_P_relictum_0717_11394	40	62	75	228	77	84	4	68	13	0	6	2	2	93	125	29	3	87	75	325
[truncated: 19,371 more rows]
